# Supplementary material for: Genetic variation and microRNA targeting of A-to-I RNA editing fine tune human tissue transcriptomes
Source: Genome Biol. 2021 Mar 9;22:77. doi: 10.1186/s13059-021-02287-1 (PMC7942016; doi:10.1186/s13059-021-02287-1)
Supplement: Supplementary file 1 — Additional file 1: Table S1. List of analyzed datasets. [file 13059_2021_2287_MOESM1_ESM.xlsx]

## Sheet: Table S1
Accession number	Tissue	Individual id
SRR2184827	Cells_-_EBV-transformed_lymphocytes	GTEX-T6MN
SRR2157314	Adipose_-_Subcutaneous	GTEX-T6MN
SRR2184865	Lung	GTEX-S32W
SRR2164562	Thyroid	GTEX-S32W
SRR2164650	Whole_Blood	GTEX-WFON
SRR2164707	Adipose_-_Subcutaneous	GTEX-S32W
SRR2184942	Whole_Blood	GTEX-XXEK
SRR2164847	Heart_-_Left_Ventricle	GTEX-T6MN
SRR2164975	Testis	GTEX-T6MN
SRR2165182	Lung	GTEX-WFON
SRR2184980	Whole_Blood	GTEX-T6MN
SRR2165273	Skin_-_Sun_Exposed_(Lower_leg)	GTEX-T6MN
SRR2185018	Muscle_-_Skeletal	GTEX-T5JC
SRR2165323	Artery_-_Tibial	GTEX-XXEK
SRR2165379	Testis	GTEX-WFON
SRR2185057	Cells_-_EBV-transformed_lymphocytes	GTEX-S32W
SRR2165473	Skin_-_Sun_Exposed_(Lower_leg)	GTEX-T5JC
SRR2165527	Artery_-_Tibial	GTEX-T6MN
SRR2165806	Cells_-_EBV-transformed_lymphocytes	GTEX-WFON
SRR2165764	Skin_-_Sun_Exposed_(Lower_leg)	GTEX-WFON
SRR2185097	Lung	GTEX-T5JC
SRR2165896	Thyroid	GTEX-T5JC
SRR2166064	Muscle_-_Skeletal	GTEX-S32W
SRR2166114	Testis	GTEX-T5JC
SRR2166176	Brain_-_Cerebellar_Hemisphere	GTEX-T5JC
SRR2166308	Thyroid	GTEX-XXEK
SRR2166524	Thyroid	GTEX-T6MN
SRR2166787	Skin_-_Sun_Exposed_(Lower_leg)	GTEX-XXEK
SRR2166708	Pancreas	GTEX-WFON
SRR2166648	Brain_-_Frontal_Cortex_(BA9)	GTEX-T5JC
SRR2166748	Pancreas	GTEX-S32W
SRR2166960	Muscle_-_Skeletal	GTEX-WFON
SRR2167030	Brain_-_Frontal_Cortex_(BA9)	GTEX-T6MN
SRR2167209	Pancreas	GTEX-XXEK
SRR2185195	Heart_-_Left_Ventricle	GTEX-XXEK
SRR2167642	Brain_-_Cerebellar_Hemisphere	GTEX-T6MN
SRR2167710	Adipose_-_Subcutaneous	GTEX-T5JC
SRR2167857	Whole_Blood	GTEX-S32W
SRR2167898	Cells_-_EBV-transformed_lymphocytes	GTEX-T5JC
SRR2168286	Lung	GTEX-XXEK
SRR2170173	Adipose_-_Subcutaneous	GTEX-XXEK
SRR2170135	Lung	GTEX-T6MN
SRR2170490	Cells_-_EBV-transformed_lymphocytes	GTEX-XXEK
SRR2170537	Heart_-_Left_Ventricle	GTEX-WFON
SRR2170447	Artery_-_Tibial	GTEX-T5JC
SRR2185233	Heart_-_Left_Ventricle	GTEX-S32W
SRR2170864	Whole_Blood	GTEX-T5JC
SRR598484	Lung	GTEX-PW2O
SRR598124	Brain_-_Amygdala	GTEX-NPJ8
SRR599192	Brain_-_Caudate_(basal_ganglia)	GTEX-N7MT
SRR601925	Lung	GTEX-OHPK
SRR601068	Skin_-_Sun_Exposed_(Lower_leg)	GTEX-Q2AG
SRR602598	Brain_-_Spinal_cord_(cervical_c-1)	GTEX-Q2AG
SRR607586	Lung	GTEX-OXRL
SRR608288	Lung	GTEX-OXRK
SRR600445	Brain_-_Amygdala	GTEX-Q2AG
SRR608344	Whole_Blood	GTEX-OIZH
SRR608662	Brain_-_Cortex	GTEX-OHPN
SRR607406	Brain_-_Caudate_(basal_ganglia)	GTEX-NPJ7
SRR598253	Brain_-_Nucleus_accumbens_(basal_ganglia)	GTEX-Q2AG
SRR598276	Brain_-_Putamen_(basal_ganglia)	GTEX-N7MS
SRR604002	Whole_Blood	GTEX-PW2O
SRR608064	Thyroid	GTEX-P4PQ
SRR603397	Brain_-_Substantia_nigra	GTEX-NPJ7
SRR598695	Lung	GTEX-Q2AG
SRR598862	Brain_-_Hypothalamus	GTEX-Q2AG
SRR602622	Brain_-_Caudate_(basal_ganglia)	GTEX-NL4W
SRR604653	Skin_-_Sun_Exposed_(Lower_leg)	GTEX-P4QT
SRR598428	Brain_-_Caudate_(basal_ganglia)	GTEX-Q2AG
SRR595926	Brain_-_Frontal_Cortex_(BA9)	GTEX-N7MS
SRR608096	Heart_-_Left_Ventricle	GTEX-N7MS
SRR606974	Muscle_-_Skeletal	GTEX-O5YV
SRR602540	Brain_-_Putamen_(basal_ganglia)	GTEX-Q2AG
SRR599313	Adipose_-_Subcutaneous	GTEX-QDVN
SRR598364	Thyroid	GTEX-QLQ7
SRR600754	Brain_-_Cerebellar_Hemisphere	GTEX-N7MT
SRR607067	Muscle_-_Skeletal	GTEX-OOBK
SRR601645	Heart_-_Left_Ventricle	GTEX-P4PQ
SRR601122	Brain_-_Nucleus_accumbens_(basal_ganglia)	GTEX-NL4W
SRR607839	Lung	GTEX-N7MS
SRR603268	Thyroid	GTEX-Q734
SRR607967	Brain_-_Cerebellum	GTEX-N7MT
SRR598509	Heart_-_Left_Ventricle	GTEX-N7MT
SRR603092	Lung	GTEX-QDVN
SRR600784	Lung	GTEX-N7MT
SRR601962	Thyroid	GTEX-QDVN
SRR603333	Brain_-_Cortex	GTEX-OXRN
SRR600533	Brain_-_Putamen_(basal_ganglia)	GTEX-NL3H
SRR607775	Brain_-_Anterior_cingulate_cortex_(BA24)	GTEX-N7MS
SRR598220	Whole_Blood	GTEX-QEG5
SRR600361	Brain_-_Frontal_Cortex_(BA9)	GTEX-N7MT
SRR604098	Brain_-_Cerebellar_Hemisphere	GTEX-N7MS
SRR601843	Thyroid	GTEX-OXRL
SRR597927	Brain_-_Nucleus_accumbens_(basal_ganglia)	GTEX-NL3H
SRR600924	Heart_-_Left_Ventricle	GTEX-OHPM
SRR601755	Brain_-_Anterior_cingulate_cortex_(BA24)	GTEX-OHPN
SRR607279	Lung	GTEX-PLZ6
SRR598638	Brain_-_Caudate_(basal_ganglia)	GTEX-NL3H
SRR604366	Brain_-_Caudate_(basal_ganglia)	GTEX-NPJ8
SRR600608	Brain_-_Anterior_cingulate_cortex_(BA24)	GTEX-NL3H
SRR603365	Artery_-_Tibial	GTEX-OXRN
SRR604390	Lung	GTEX-Q734
SRR604480	Lung	GTEX-P4PQ
SRR602871	Brain_-_Spinal_cord_(cervical_c-1)	GTEX-NL4W
SRR601549	Thyroid	GTEX-PLZ4
SRR598068	Thyroid	GTEX-QEG5
SRR602784	Whole_Blood	GTEX-OHPK
SRR608456	Brain_-_Hippocampus	GTEX-N7MS
SRR603726	Thyroid	GTEX-Q2AH
SRR602646	Skin_-_Sun_Exposed_(Lower_leg)	GTEX-QDVJ
SRR607935	Brain_-_Hippocampus	GTEX-PWO3
SRR602365	Brain_-_Anterior_cingulate_cortex_(BA24)	GTEX-N7MT
SRR608598	Brain_-_Substantia_nigra	GTEX-OHPN
SRR608264	Muscle_-_Skeletal	GTEX-P4PP
SRR603534	Brain_-_Amygdala	GTEX-NL4W
SRR607538	Brain_-_Putamen_(basal_ganglia)	GTEX-NPJ8
SRR607214	Whole_Blood	GTEX-N7MS
SRR604414	Skin_-_Sun_Exposed_(Lower_leg)	GTEX-PWN1
SRR601986	Heart_-_Left_Ventricle	GTEX-OIZG
SRR607042	Whole_Blood	GTEX-P4PP
SRR599059	Lung	GTEX-OIZG
SRR600900	Lung	GTEX-PX3G
SRR603330	Whole_Blood	GTEX-NPJ8
SRR604074	Brain_-_Substantia_nigra	GTEX-Q2AG
SRR601038	Whole_Blood	GTEX-PWCY
SRR608150	Adipose_-_Subcutaneous	GTEX-Q734
SRR602704	Brain_-_Frontal_Cortex_(BA9)	GTEX-Q2AG
SRR602839	Brain_-_Caudate_(basal_ganglia)	GTEX-OXRN
SRR601671	Muscle_-_Skeletal	GTEX-OIZH
SRR602058	Lung	GTEX-OOBK
SRR602516	Brain_-_Frontal_Cortex_(BA9)	GTEX-NL3H
SRR603164	Muscle_-_Skeletal	GTEX-P4PQ
SRR603472	Whole_Blood	GTEX-P4QS
SRR603750	Lung	GTEX-NPJ8
SRR598792	Pancreas	GTEX-QDVN
SRR606982	Skin_-_Sun_Exposed_(Lower_leg)	GTEX-QEG5
SRR600385	Brain_-_Anterior_cingulate_cortex_(BA24)	GTEX-PWO3
SRR600852	Heart_-_Left_Ventricle	GTEX-OXRL
SRR603036	Thyroid	GTEX-QDVJ
SRR603776	Lung	GTEX-OXRP
SRR607502	Thyroid	GTEX-PSDG
SRR607091	Brain_-_Anterior_cingulate_cortex_(BA24)	GTEX-NPJ8
SRR602564	Whole_Blood	GTEX-P78B
SRR598452	Muscle_-_Skeletal	GTEX-OHPN
SRR607141	Brain_-_Nucleus_accumbens_(basal_ganglia)	GTEX-NPJ8
SRR598831	Whole_Blood	GTEX-Q2AG
SRR603890	Whole_Blood	GTEX-NL4W
SRR607887	Brain_-_Cerebellar_Hemisphere	GTEX-NL4W
SRR607445	Brain_-_Amygdala	GTEX-OHPN
SRR600417	Lung	GTEX-Q2AI
SRR604677	Lung	GTEX-OXRO
SRR600724	Brain_-_Hippocampus	GTEX-NPJ8
SRR603004	Lung	GTEX-P78B
SRR607311	Brain_-_Cerebellum	GTEX-N7MS
SRR607478	Brain_-_Amygdala	GTEX-NPJ7
SRR601815	Muscle_-_Skeletal	GTEX-OHPM
SRR627459	Lung	GTEX-O5YV
SRR607807	Skin_-_Sun_Exposed_(Lower_leg)	GTEX-POMQ
SRR598100	Thyroid	GTEX-P4QT
SRR603690	Whole_Blood	GTEX-PWO3
SRR608718	Brain_-_Cerebellar_Hemisphere	GTEX-Q2AG
SRR598148	Heart_-_Left_Ventricle	GTEX-NPJ8
SRR608230	Brain_-_Hypothalamus	GTEX-N7MT
SRR601201	Brain_-_Nucleus_accumbens_(basal_ganglia)	GTEX-OHPN
SRR602728	Brain_-_Anterior_cingulate_cortex_(BA24)	GTEX-Q2AG
SRR601157	Thyroid	GTEX-PWN1
SRR608120	Thyroid	GTEX-OHPM
SRR602271	Brain_-_Caudate_(basal_ganglia)	GTEX-OXRO
SRR600560	Brain_-_Nucleus_accumbens_(basal_ganglia)	GTEX-N7MS
SRR608026	Whole_Blood	GTEX-OXRN
SRR601525	Thyroid	GTEX-PX3G
SRR600632	Lung	GTEX-P4PP
SRR607018	Whole_Blood	GTEX-OHPM
SRR608392	Whole_Blood	GTEX-PLZ6
SRR604718	Whole_Blood	GTEX-OIZG
SRR607337	Brain_-_Frontal_Cortex_(BA9)	GTEX-OXRN
SRR601445	Lung	GTEX-OXRN
SRR604174	Heart_-_Left_Ventricle	GTEX-O5YV
SRR602314	Brain_-_Frontal_Cortex_(BA9)	GTEX-NPJ7
SRR607313	Heart_-_Left_Ventricle	GTEX-OXRK
SRR602389	Thyroid	GTEX-PWCY
SRR602169	Brain_-_Hippocampus	GTEX-Q2AG
SRR608630	Lung	GTEX-QESD
SRR597977	Brain_-_Substantia_nigra	GTEX-NL4W
SRR604146	Brain_-_Cerebellum	GTEX-NPJ8
SRR603566	Whole_Blood	GTEX-Q2AH
SRR602927	Brain_-_Cortex	GTEX-Q2AG
SRR599448	Brain_-_Amygdala	GTEX-NL3H
SRR600957	Brain_-_Cerebellar_Hemisphere	GTEX-NPJ7
SRR601787	Brain_-_Substantia_nigra	GTEX-NL3H
SRR608694	Skin_-_Sun_Exposed_(Lower_leg)	GTEX-NFK9
SRR601359	Thyroid	GTEX-OHPK
SRR598044	Muscle_-_Skeletal	GTEX-NFK9
SRR601098	Brain_-_Cerebellum	GTEX-NPJ7
SRR603292	Skin_-_Sun_Exposed_(Lower_leg)	GTEX-OIZG
SRR602010	Muscle_-_Skeletal	GTEX-OIZG
SRR603188	Lung	GTEX-Q2AH
SRR602131	Brain_-_Hypothalamus	GTEX-OHPN
SRR603496	Whole_Blood	GTEX-POMQ
SRR603596	Brain_-_Cerebellar_Hemisphere	GTEX-NL3H
SRR599249	Heart_-_Left_Ventricle	GTEX-QESD
SRR607705	Thyroid	GTEX-OXRP
SRR602338	Thyroid	GTEX-OIZH
SRR607970	Heart_-_Left_Ventricle	GTEX-P4PP
SRR607611	Brain_-_Caudate_(basal_ganglia)	GTEX-OHPN
SRR604050	Brain_-_Substantia_nigra	GTEX-N7MS
SRR598196	Brain_-_Nucleus_accumbens_(basal_ganglia)	GTEX-N7MT
SRR600688	Whole_Blood	GTEX-O5YV
SRR601477	Lung	GTEX-P4QT
SRR602978	Thyroid	GTEX-Q2AG
SRR601239	Heart_-_Left_Ventricle	GTEX-Q2AH
SRR604262	Brain_-_Frontal_Cortex_(BA9)	GTEX-OXRO
SRR607679	Thyroid	GTEX-N7MS
SRR604456	Brain_-_Frontal_Cortex_(BA9)	GTEX-NL4W
SRR608198	Adipose_-_Subcutaneous	GTEX-OXRN
SRR604318	Brain_-_Hypothalamus	GTEX-NPJ8
SRR600474	Heart_-_Left_Ventricle	GTEX-PX3G
SRR604294	Thyroid	GTEX-OXRK
SRR602106	Heart_-_Left_Ventricle	GTEX-NFK9
SRR608542	Lung	GTEX-QDVJ
SRR598671	Brain_-_Amygdala	GTEX-N7MT
SRR607166	Lung	GTEX-NFK9
SRR601669	Brain_-_Cortex	GTEX-NPJ8
SRR608428	Whole_Blood	GTEX-NL3H
SRR603658	Brain_-_Hippocampus	GTEX-OHPN
SRR601387	Muscle_-_Skeletal	GTEX-OXRK
SRR600348	Brain_-_Nucleus_accumbens_(basal_ganglia)	GTEX-NPJ7
SRR598533	Brain_-_Cerebellar_Hemisphere	GTEX-OHPN
SRR606939	Heart_-_Left_Ventricle	GTEX-POMQ
SRR601006	Brain_-_Cortex	GTEX-PWO3
SRR598565	Thyroid	GTEX-Q2AI
SRR603140	Whole_Blood	GTEX-Q734
SRR602680	Lung	GTEX-QCQG
SRR600829	Heart_-_Left_Ventricle	GTEX-QEG4
SRR603421	Whole_Blood	GTEX-OXRK
SRR602951	Thyroid	GTEX-NPJ8
SRR601723	Lung	GTEX-O5YV
SRR604148	Thyroid	GTEX-P4QS
SRR603068	Brain_-_Amygdala	GTEX-N7MS
SRR602082	Skin_-_Sun_Exposed_(Lower_leg)	GTEX-OIZH
SRR601581	Whole_Blood	GTEX-QEG4
SRR599346	Thyroid	GTEX-P78B
SRR607911	Skin_-_Sun_Exposed_(Lower_leg)	GTEX-PX3G
SRR607252	Heart_-_Left_Ventricle	GTEX-PWCY
SRR598172	Whole_Blood	GTEX-OXRP
SRR603449	Heart_-_Left_Ventricle	GTEX-OHPK
SRR603620	Lung	GTEX-QEG5
SRR599486	Brain_-_Substantia_nigra	GTEX-N7MT
SRR602193	Brain_-_Hypothalamus	GTEX-NL4W
SRR603834	Thyroid	GTEX-NFK9
SRR598009	Brain_-_Cerebellum	GTEX-PWO3
SRR601335	Whole_Blood	GTEX-P4PQ
SRR598300	Whole_Blood	GTEX-PX3G
SRR603918	Heart_-_Left_Ventricle	GTEX-P4QS
SRR603800	Lung	GTEX-PLZ5
SRR604026	Brain_-_Cortex	GTEX-NPJ7
SRR601287	Brain_-_Putamen_(basal_ganglia)	GTEX-N7MT
SRR600876	Brain_-_Cerebellum	GTEX-Q2AG
SRR602808	Brain_-_Nucleus_accumbens_(basal_ganglia)	GTEX-PWO3
SRR601695	Muscle_-_Skeletal	GTEX-NPJ8
SRR608512	Thyroid	GTEX-OOBK
SRR602437	Heart_-_Left_Ventricle	GTEX-OIZH
SRR598589	Heart_-_Left_Ventricle	GTEX-PLZ5
SRR608174	Brain_-_Caudate_(basal_ganglia)	GTEX-N7MS
SRR601613	Heart_-_Left_Ventricle	GTEX-P78B
SRR604230	Heart_-_Left_Ventricle	GTEX-QDVJ
SRR604122	Heart_-_Left_Ventricle	GTEX-QDVN
SRR608574	Brain_-_Hypothalamus	GTEX-NPJ7
SRR601169	Brain_-_Hypothalamus	GTEX-PWO3
SRR607863	Lung	GTEX-OIZH
SRR602034	Whole_Blood	GTEX-Q2AI
SRR602492	Lung	GTEX-P4QS
SRR612178	Nerve_-_Tibial	GTEX-PWN1
SRR612287	Artery_-_Tibial	GTEX-QEG4
SRR612190	Whole_Blood	GTEX-REY6
SRR612275	Skin_-_Sun_Exposed_(Lower_leg)	GTEX-RU72
SRR612431	Artery_-_Tibial	GTEX-Q2AI
SRR612203	Nerve_-_Tibial	GTEX-QVJO
SRR612215	Muscle_-_Skeletal	GTEX-P78B
SRR612227	Muscle_-_Skeletal	GTEX-RTLS
SRR612239	Lung	GTEX-QV44
SRR612515	Artery_-_Tibial	GTEX-RU1J
SRR612251	Artery_-_Tibial	GTEX-QVJO
SRR612611	Nerve_-_Tibial	GTEX-R55C
SRR612635	Muscle_-_Skeletal	GTEX-RU1J
SRR612419	Brain_-_Cerebellum	GTEX-RNOR
SRR612604	Artery_-_Tibial	GTEX-RUSQ
SRR612311	Brain_-_Spinal_cord_(cervical_c-1)	GTEX-OHPN
SRR612479	Nerve_-_Tibial	GTEX-POMQ
SRR612563	Brain_-_Frontal_Cortex_(BA9)	GTEX-RU72
SRR612623	Brain_-_Substantia_nigra	GTEX-QVJO
SRR612539	Muscle_-_Skeletal	GTEX-QV31
SRR612551	Artery_-_Tibial	GTEX-RTLS
SRR612575	Brain_-_Cortex	GTEX-N7MT
SRR612407	Brain_-_Spinal_cord_(cervical_c-1)	GTEX-RNOR
SRR612455	Brain_-_Substantia_nigra	GTEX-RU72
SRR615790	Nerve_-_Tibial	GTEX-NPJ8
SRR612299	Artery_-_Tibial	GTEX-Q2AH
SRR612380	Brain_-_Caudate_(basal_ganglia)	GTEX-QVJO
SRR612443	Brain_-_Spinal_cord_(cervical_c-1)	GTEX-QVJO
SRR615299	Whole_Blood	GTEX-QVJO
SRR612335	Heart_-_Left_Ventricle	GTEX-R55G
SRR615731	Brain_-_Spinal_cord_(cervical_c-1)	GTEX-NPJ7
SRR612383	Artery_-_Tibial	GTEX-P4QT
SRR612359	Artery_-_Tibial	GTEX-O5YV
SRR615237	Adipose_-_Subcutaneous	GTEX-PWN1
SRR612395	Muscle_-_Skeletal	GTEX-QV44
SRR615225	Muscle_-_Skeletal	GTEX-Q2AH
SRR615467	Brain_-_Substantia_nigra	GTEX-NPJ8
SRR615802	Skin_-_Sun_Exposed_(Lower_leg)	GTEX-QEG4
SRR615707	Skin_-_Sun_Exposed_(Lower_leg)	GTEX-Q2AI
SRR615982	Artery_-_Tibial	GTEX-NFK9
SRR615814	Muscle_-_Skeletal	GTEX-PLZ6
SRR615311	Muscle_-_Skeletal	GTEX-QESD
SRR615970	Heart_-_Left_Ventricle	GTEX-RN64
SRR615838	Brain_-_Cortex	GTEX-QVJO
SRR615754	Nerve_-_Tibial	GTEX-RNOR
SRR613402	Thyroid	GTEX-R55E
SRR615323	Muscle_-_Skeletal	GTEX-OHPK
SRR617841	Adipose_-_Subcutaneous	GTEX-RTLS
SRR615742	Artery_-_Tibial	GTEX-P4PP
SRR613927	Adipose_-_Subcutaneous	GTEX-QLQ7
SRR612659	Skin_-_Sun_Exposed_(Lower_leg)	GTEX-P4PQ
SRR612683	Muscle_-_Skeletal	GTEX-P4QS
SRR612695	Muscle_-_Skeletal	GTEX-PLZ4
SRR614996	Heart_-_Left_Ventricle	GTEX-RNOR
SRR612719	Heart_-_Left_Ventricle	GTEX-QXCU
SRR612731	Brain_-_Nucleus_accumbens_(basal_ganglia)	GTEX-RU72
SRR612755	Lung	GTEX-REY6
SRR612743	Lung	GTEX-PLZ4
SRR614912	Thyroid	GTEX-RNOR
SRR612767	Muscle_-_Skeletal	GTEX-OXRP
SRR613030	Nerve_-_Tibial	GTEX-PSDG
SRR615020	Brain_-_Spinal_cord_(cervical_c-1)	GTEX-RU72
SRR614948	Lung	GTEX-RU72
SRR612779	Artery_-_Tibial	GTEX-OHPK
SRR612791	Lung	GTEX-RVPV
SRR612803	Muscle_-_Skeletal	GTEX-QXCU
SRR612815	Adipose_-_Subcutaneous	GTEX-QVJO
SRR612827	Whole_Blood	GTEX-QLQ7
SRR613366	Brain_-_Cerebellum	GTEX-QVJO
SRR613090	Brain_-_Caudate_(basal_ganglia)	GTEX-RNOR
SRR612839	Muscle_-_Skeletal	GTEX-N7MS
SRR612851	Artery_-_Tibial	GTEX-QCQG
SRR613006	Artery_-_Tibial	GTEX-QV31
SRR612863	Adipose_-_Subcutaneous	GTEX-PX3G
SRR612875	Heart_-_Left_Ventricle	GTEX-RU72
SRR612887	Lung	GTEX-R55G
SRR613174	Skin_-_Sun_Exposed_(Lower_leg)	GTEX-RM2N
SRR612899	Brain_-_Caudate_(basal_ganglia)	GTEX-R55E
SRR613018	Thyroid	GTEX-RTLS
SRR615261	Artery_-_Tibial	GTEX-N7MS
SRR613915	Adipose_-_Subcutaneous	GTEX-RM2N
SRR613783	Skin_-_Sun_Exposed_(Lower_leg)	GTEX-QLQW
SRR615395	Skin_-_Sun_Exposed_(Lower_leg)	GTEX-PLZ6
SRR612923	Nerve_-_Tibial	GTEX-QLQ7
SRR612935	Adipose_-_Subcutaneous	GTEX-REY6
SRR612947	Artery_-_Tibial	GTEX-PSDG
SRR613807	Brain_-_Spinal_cord_(cervical_c-1)	GTEX-R55E
SRR612959	Skin_-_Sun_Exposed_(Lower_leg)	GTEX-RNOR
SRR612971	Artery_-_Tibial	GTEX-PW2O
SRR613054	Nerve_-_Tibial	GTEX-QXCU
SRR613066	Lung	GTEX-RTLS
SRR612983	Artery_-_Tibial	GTEX-RU72
SRR612994	Skin_-_Sun_Exposed_(Lower_leg)	GTEX-QESD
SRR614900	Brain_-_Anterior_cingulate_cortex_(BA24)	GTEX-RVPV
SRR613102	Nerve_-_Tibial	GTEX-RUSQ
SRR613126	Muscle_-_Skeletal	GTEX-QDVJ
SRR613138	Lung	GTEX-RM2N
SRR613150	Adipose_-_Subcutaneous	GTEX-QLQW
SRR613939	Artery_-_Tibial	GTEX-OXRO
SRR613186	Heart_-_Left_Ventricle	GTEX-OXRO
SRR613198	Artery_-_Tibial	GTEX-OXRL
SRR613214	Artery_-_Tibial	GTEX-OXRP
SRR613234	Adipose_-_Subcutaneous	GTEX-P4PQ
SRR613222	Muscle_-_Skeletal	GTEX-QLQ7
SRR613249	Nerve_-_Tibial	GTEX-Q2AG
SRR615273	Muscle_-_Skeletal	GTEX-Q2AG
SRR613258	Thyroid	GTEX-OIZG
SRR613282	Muscle_-_Skeletal	GTEX-R55E
SRR614936	Lung	GTEX-OHPM
SRR613795	Thyroid	GTEX-RM2N
SRR613318	Artery_-_Tibial	GTEX-PX3G
SRR613330	Muscle_-_Skeletal	GTEX-RN64
SRR613342	Adipose_-_Subcutaneous	GTEX-QDVJ
SRR613354	Brain_-_Hypothalamus	GTEX-RU72
SRR614960	Whole_Blood	GTEX-RU1J
SRR613378	Artery_-_Tibial	GTEX-RM2N
SRR615081	Artery_-_Tibial	GTEX-Q2AG
SRR614647	Brain_-_Amygdala	GTEX-R55E
SRR614659	Skin_-_Sun_Exposed_(Lower_leg)	GTEX-QVJO
SRR614984	Artery_-_Tibial	GTEX-P4QS
SRR614479	Brain_-_Caudate_(basal_ganglia)	GTEX-RU72
SRR614491	Artery_-_Tibial	GTEX-QLQW
SRR614683	Heart_-_Left_Ventricle	GTEX-QV44
SRR614695	Artery_-_Tibial	GTEX-NPJ8
SRR615383	Artery_-_Tibial	GTEX-PWCY
SRR614527	Whole_Blood	GTEX-PLZ4
SRR614383	Brain_-_Cerebellum	GTEX-R55E
SRR614707	Artery_-_Tibial	GTEX-QDVN
SRR614719	Artery_-_Tibial	GTEX-PLZ4
SRR614395	Adipose_-_Subcutaneous	GTEX-OXRK
SRR614742	Brain_-_Anterior_cingulate_cortex_(BA24)	GTEX-RNOR
SRR614551	Nerve_-_Tibial	GTEX-O5YV
SRR615285	Thyroid	GTEX-QXCU
SRR614611	Muscle_-_Skeletal	GTEX-R55G
SRR614575	Muscle_-_Skeletal	GTEX-QCQG
SRR614587	Nerve_-_Tibial	GTEX-R55G
SRR614251	Muscle_-_Skeletal	GTEX-PSDG
SRR614635	Whole_Blood	GTEX-OOBK
SRR614467	Artery_-_Tibial	GTEX-RNOR
SRR613474	Brain_-_Hippocampus	GTEX-RNOR
SRR613414	Lung	GTEX-RUSQ
SRR615479	Muscle_-_Skeletal	GTEX-PW2O
SRR614011	Whole_Blood	GTEX-RU72
SRR613426	Muscle_-_Skeletal	GTEX-REY6
SRR613438	Brain_-_Nucleus_accumbens_(basal_ganglia)	GTEX-R55E
SRR613450	Skin_-_Sun_Exposed_(Lower_leg)	GTEX-RN64
SRR614071	Brain_-_Spinal_cord_(cervical_c-1)	GTEX-NPJ8
SRR613462	Heart_-_Left_Ventricle	GTEX-REY6
SRR613498	Brain_-_Cerebellar_Hemisphere	GTEX-R55E
SRR614888	Nerve_-_Tibial	GTEX-P78B
SRR613510	Heart_-_Left_Ventricle	GTEX-RTLS
SRR614155	Brain_-_Putamen_(basal_ganglia)	GTEX-R55E
SRR613522	Artery_-_Tibial	GTEX-OXRK
SRR613533	Adipose_-_Subcutaneous	GTEX-Q2AH
SRR615069	Adipose_-_Subcutaneous	GTEX-OOBK
SRR613550	Adipose_-_Subcutaneous	GTEX-Q2AI
SRR613557	Artery_-_Tibial	GTEX-QLQ7
SRR614239	Artery_-_Tibial	GTEX-OHPM
SRR613568	Artery_-_Tibial	GTEX-OIZH
SRR613896	Adipose_-_Subcutaneous	GTEX-QEG5
SRR613579	Brain_-_Nucleus_accumbens_(basal_ganglia)	GTEX-QVJO
SRR613963	Whole_Blood	GTEX-QXCU
SRR613975	Thyroid	GTEX-RVPV
SRR613591	Nerve_-_Tibial	GTEX-QCQG
SRR614864	Adipose_-_Subcutaneous	GTEX-QCQG
SRR613603	Whole_Blood	GTEX-PLZ5
SRR613615	Nerve_-_Tibial	GTEX-QDVJ
SRR613627	Brain_-_Frontal_Cortex_(BA9)	GTEX-NPJ8
SRR613855	Adipose_-_Subcutaneous	GTEX-OIZH
SRR613651	Nerve_-_Tibial	GTEX-RU72
SRR613819	Artery_-_Tibial	GTEX-QXCU
SRR614431	Nerve_-_Tibial	GTEX-QEG4
SRR613663	Skin_-_Sun_Exposed_(Lower_leg)	GTEX-OXRK
SRR615431	Adipose_-_Subcutaneous	GTEX-QV31
SRR613867	Nerve_-_Tibial	GTEX-P4QT
SRR613675	Adipose_-_Subcutaneous	GTEX-POMQ
SRR613687	Nerve_-_Tibial	GTEX-PLZ6
SRR614167	Whole_Blood	GTEX-RM2N
SRR615177	Whole_Blood	GTEX-QDVJ
SRR613831	Nerve_-_Tibial	GTEX-QDVN
SRR613699	Muscle_-_Skeletal	GTEX-RM2N
SRR613879	Muscle_-_Skeletal	GTEX-P4QT
SRR613711	Thyroid	GTEX-RN64
SRR613843	Artery_-_Tibial	GTEX-REY6
SRR613735	Brain_-_Hippocampus	GTEX-QVJO
SRR613747	Brain_-_Cerebellum	GTEX-RU72
SRR614310	Brain_-_Cortex	GTEX-RNOR
SRR613759	Heart_-_Left_Ventricle	GTEX-RUSQ
SRR613903	Artery_-_Tibial	GTEX-QEG5
SRR613771	Nerve_-_Tibial	GTEX-REY6
SRR615249	Brain_-_Cerebellum	GTEX-N7MT
SRR615359	Heart_-_Left_Ventricle	GTEX-QEG5
SRR615419	Skin_-_Sun_Exposed_(Lower_leg)	GTEX-R55E
SRR615874	Adipose_-_Subcutaneous	GTEX-R55G
SRR615778	Adipose_-_Subcutaneous	GTEX-PLZ4
SRR614131	Whole_Blood	GTEX-RTLS
SRR615201	Skin_-_Sun_Exposed_(Lower_leg)	GTEX-OOBK
SRR615165	Nerve_-_Tibial	GTEX-Q2AH
SRR614023	Thyroid	GTEX-RU1J
SRR614035	Artery_-_Tibial	GTEX-P78B
SRR615371	Artery_-_Tibial	GTEX-PWN1
SRR614047	Skin_-_Sun_Exposed_(Lower_leg)	GTEX-QLQ7
SRR614059	Whole_Blood	GTEX-PWN1
SRR614767	Whole_Blood	GTEX-RVPV
SRR614095	Artery_-_Tibial	GTEX-OIZG
SRR614107	Thyroid	GTEX-REY6
SRR614119	Adipose_-_Subcutaneous	GTEX-Q2AG
SRR615443	Skin_-_Sun_Exposed_(Lower_leg)	GTEX-QV44
SRR614143	Whole_Blood	GTEX-QLQW
SRR614599	Muscle_-_Skeletal	GTEX-PX3G
SRR614179	Whole_Blood	GTEX-R55G
SRR614443	Brain_-_Hypothalamus	GTEX-N7MS
SRR614191	Adipose_-_Subcutaneous	GTEX-QESD
SRR614814	Brain_-_Hippocampus	GTEX-R55E
SRR614275	Thyroid	GTEX-RUSQ
SRR614287	Nerve_-_Tibial	GTEX-NFK9
SRR615129	Lung	GTEX-QXCU
SRR614323	Brain_-_Cerebellar_Hemisphere	GTEX-RVPV
SRR614311	Whole_Blood	GTEX-RNOR
SRR614335	Artery_-_Tibial	GTEX-RN64
SRR614347	Nerve_-_Tibial	GTEX-P4PP
SRR614359	Lung	GTEX-RN64
SRR613987	Nerve_-_Tibial	GTEX-NPJ7
SRR615347	Thyroid	GTEX-QV44
SRR614623	Nerve_-_Tibial	GTEX-OXRK
SRR615008	Skin_-_Sun_Exposed_(Lower_leg)	GTEX-PLZ5
SRR614563	Brain_-_Amygdala	GTEX-QVJO
SRR614743	Thyroid	GTEX-RU72
SRR614083	Brain_-_Hypothalamus	GTEX-R55E
SRR615335	Heart_-_Left_Ventricle	GTEX-R55E
SRR614206	Skin_-_Sun_Exposed_(Lower_leg)	GTEX-NPJ8
SRR614263	Muscle_-_Skeletal	GTEX-RNOR
SRR615623	Skin_-_Sun_Exposed_(Lower_leg)	GTEX-OXRL
SRR613999	Muscle_-_Skeletal	GTEX-QEG4
SRR614791	Nerve_-_Tibial	GTEX-QV31
SRR614503	Whole_Blood	GTEX-OHPN
SRR615886	Thyroid	GTEX-R55C
SRR614515	Brain_-_Putamen_(basal_ganglia)	GTEX-RU72
SRR614924	Brain_-_Putamen_(basal_ganglia)	GTEX-QVJO
SRR615032	Artery_-_Tibial	GTEX-POMQ
SRR615044	Muscle_-_Skeletal	GTEX-RU72
SRR614755	Skin_-_Sun_Exposed_(Lower_leg)	GTEX-OXRO
SRR614802	Brain_-_Frontal_Cortex_(BA9)	GTEX-QVJO
SRR614852	Muscle_-_Skeletal	GTEX-RUSQ
SRR615599	Brain_-_Cerebellar_Hemisphere	GTEX-NPJ8
SRR615934	Brain_-_Substantia_nigra	GTEX-PWO3
SRR615096	Brain_-_Caudate_(basal_ganglia)	GTEX-RVPV
SRR614779	Skin_-_Sun_Exposed_(Lower_leg)	GTEX-PWCY
SRR615671	Nerve_-_Tibial	GTEX-OXRP
SRR615491	Thyroid	GTEX-R55G
SRR615994	Nerve_-_Tibial	GTEX-QEG5
SRR615503	Nerve_-_Tibial	GTEX-RTLS
SRR615539	Lung	GTEX-RU1J
SRR615683	Nerve_-_Tibial	GTEX-R55E
SRR615850	Nerve_-_Tibial	GTEX-QESD
SRR615563	Whole_Blood	GTEX-R55E
SRR615575	Skin_-_Sun_Exposed_(Lower_leg)	GTEX-OHPM
SRR615189	Lung	GTEX-PSDG
SRR615527	Skin_-_Sun_Exposed_(Lower_leg)	GTEX-RUSQ
SRR615695	Lung	GTEX-RNOR
SRR614455	Brain_-_Putamen_(basal_ganglia)	GTEX-RNOR
SRR615587	Skin_-_Sun_Exposed_(Lower_leg)	GTEX-PLZ4
SRR614839	Muscle_-_Skeletal	GTEX-PWCY
SRR615117	Whole_Blood	GTEX-RUSQ
SRR615635	Muscle_-_Skeletal	GTEX-OXRL
SRR615647	Whole_Blood	GTEX-QCQG
SRR615946	Adipose_-_Subcutaneous	GTEX-P4PP
SRR615611	Muscle_-_Skeletal	GTEX-QLQW
SRR615958	Skin_-_Sun_Exposed_(Lower_leg)	GTEX-R55G
SRR615862	Muscle_-_Skeletal	GTEX-PWN1
SRR615898	Heart_-_Left_Ventricle	GTEX-QVJO
SRR615766	Brain_-_Cerebellar_Hemisphere	GTEX-RU72
SRR615056	Artery_-_Tibial	GTEX-RVPV
SRR617829	Muscle_-_Skeletal	GTEX-QDVN
SRR615153	Nerve_-_Tibial	GTEX-QLQW
SRR627299	Brain_-_Cerebellum	GTEX-N7MT
SRR627419	Whole_Blood	GTEX-N7MS
SRR627435	Whole_Blood	GTEX-NPJ8
SRR627427	Lung	GTEX-N7MT
SRR627433	Brain_-_Cerebellum	GTEX-N7MS
SRR627431	Muscle_-_Skeletal	GTEX-O5YV
SRR627429	Brain_-_Cerebellum	GTEX-N7MT
SRR627421	Brain_-_Cortex	GTEX-NPJ8
SRR627425	Brain_-_Cortex	GTEX-N7MS
SRR627464	Lung	GTEX-O5YV
SRR627423	Whole_Blood	GTEX-N7MS
SRR627449	Brain_-_Cortex	GTEX-NPJ8
SRR627457	Lung	GTEX-NPJ8
SRR627445	Lung	GTEX-NPJ8
SRR627447	Lung	GTEX-N7MT
SRR627462	Brain_-_Cerebellum	GTEX-NPJ8
SRR627437	Lung	GTEX-O5YV
SRR627441	Whole_Blood	GTEX-NPJ8
SRR627451	Brain_-_Cerebellum	GTEX-N7MS
SRR627439	Muscle_-_Skeletal	GTEX-O5YV
SRR627455	Brain_-_Cortex	GTEX-N7MS
SRR627453	Brain_-_Cerebellum	GTEX-NPJ8
SRR654730	Adipose_-_Subcutaneous	GTEX-P44H
SRR654838	Lung	GTEX-UJHI
SRR654766	Muscle_-_Skeletal	GTEX-U8XE
SRR654826	Lung	GTEX-RWS6
SRR655146	Brain_-_Spinal_cord_(cervical_c-1)	GTEX-TSE9
SRR657659	Lung	GTEX-T8EM
SRR654778	Nerve_-_Tibial	GTEX-U3ZH
SRR654814	Lung	GTEX-SIU8
SRR654850	Artery_-_Aorta	GTEX-R55D
SRR657857	Skin_-_Sun_Exposed_(Lower_leg)	GTEX-U8XE
SRR657869	Cells_-_EBV-transformed_lymphocytes	GTEX-RUSQ
SRR657880	Lung	GTEX-R55D
SRR657891	Brain_-_Amygdala	GTEX-S7SE
SRR654862	Adipose_-_Subcutaneous	GTEX-UJHI
SRR654874	Brain_-_Cortex	GTEX-QVUS
SRR655601	Lung	GTEX-T6MO
SRR654886	Brain_-_Nucleus_accumbens_(basal_ganglia)	GTEX-S7SE
SRR654898	Adipose_-_Subcutaneous	GTEX-QDT8
SRR657695	Heart_-_Atrial_Appendage	GTEX-U8XE
SRR654940	Heart_-_Atrial_Appendage	GTEX-UTHO
SRR654921	Whole_Blood	GTEX-S7SE
SRR654945	Skin_-_Sun_Exposed_(Lower_leg)	GTEX-TMMY
SRR655696	Thyroid	GTEX-P4PQ
SRR654969	Thyroid	GTEX-V955
SRR654981	Skin_-_Sun_Exposed_(Lower_leg)	GTEX-UJHI
SRR654993	Nerve_-_Tibial	GTEX-T6MO
SRR655052	Muscle_-_Skeletal	GTEX-S7SF
SRR655804	Artery_-_Tibial	GTEX-U8T8
SRR655064	Lung	GTEX-S32W
SRR655182	Adipose_-_Subcutaneous	GTEX-U412
SRR658045	Artery_-_Tibial	GTEX-RWS6
SRR655076	Thyroid	GTEX-R3RS
SRR658057	Muscle_-_Skeletal	GTEX-UJMC
SRR655088	Whole_Blood	GTEX-Q2AG
SRR655899	Skin_-_Sun_Exposed_(Lower_leg)	GTEX-WFG8
SRR655111	Brain_-_Substantia_nigra	GTEX-QMR6
SRR655194	Skin_-_Sun_Exposed_(Lower_leg)	GTEX-R3RS
SRR655134	Brain_-_Nucleus_accumbens_(basal_ganglia)	GTEX-T6MN
SRR656071	Whole_Blood	GTEX-U4B1
SRR656059	Adipose_-_Subcutaneous	GTEX-S4P3
SRR657683	Brain_-_Anterior_cingulate_cortex_(BA24)	GTEX-QVUS
SRR655625	Lung	GTEX-S4Q7
SRR655637	Adipose_-_Subcutaneous	GTEX-R53T
SRR655649	Brain_-_Nucleus_accumbens_(basal_ganglia)	GTEX-QMR6
SRR655672	Artery_-_Tibial	GTEX-S95S
SRR655241	Skin_-_Sun_Exposed_(Lower_leg)	GTEX-PVOW
SRR658081	Adipose_-_Subcutaneous	GTEX-SIU8
SRR655732	Muscle_-_Skeletal	GTEX-T8EM
SRR655756	Artery_-_Tibial	GTEX-S32W
SRR655768	Adipose_-_Subcutaneous	GTEX-RWSA
SRR658331	Heart_-_Left_Ventricle	GTEX-S33H
SRR655780	Thyroid	GTEX-W5X1
SRR655792	Heart_-_Left_Ventricle	GTEX-RWS6
SRR655840	Skin_-_Sun_Exposed_(Lower_leg)	GTEX-SIU8
SRR655852	Breast_-_Mammary_Tissue	GTEX-UJHI
SRR655495	Thyroid	GTEX-TSE9
SRR655864	Brain_-_Cerebellum	GTEX-QDT8
SRR655911	Nerve_-_Tibial	GTEX-WFG8
SRR655923	Brain_-_Nucleus_accumbens_(basal_ganglia)	GTEX-P44H
SRR656035	Thyroid	GTEX-T8EM
SRR655946	Muscle_-_Skeletal	GTEX-POYW
SRR656083	Nerve_-_Tibial	GTEX-W5X1
SRR655218	Brain_-_Hypothalamus	GTEX-QMR6
SRR655613	Skin_-_Sun_Exposed_(Lower_leg)	GTEX-S7SF
SRR657809	Prostate	GTEX-VJYA
SRR658283	Heart_-_Left_Ventricle	GTEX-PVOW
SRR658129	Brain_-_Anterior_cingulate_cortex_(BA24)	GTEX-PVOW
SRR655265	Adipose_-_Visceral_(Omentum)	GTEX-W5X1
SRR655277	Thyroid	GTEX-WFG8
SRR655684	Brain_-_Cerebellar_Hemisphere	GTEX-T5JC
SRR655289	Skin_-_Sun_Exposed_(Lower_leg)	GTEX-T5JC
SRR655301	Artery_-_Tibial	GTEX-U3ZN
SRR658164	Nerve_-_Tibial	GTEX-SJXC
SRR655325	Nerve_-_Tibial	GTEX-T6MN
SRR658271	Artery_-_Tibial	GTEX-S4UY
SRR655375	Brain_-_Cerebellar_Hemisphere	GTEX-TSE9
SRR655423	Heart_-_Left_Ventricle	GTEX-S32W
SRR655435	Brain_-_Amygdala	GTEX-RNOR
SRR655447	Breast_-_Mammary_Tissue	GTEX-TMMY
SRR655471	Skin_-_Sun_Exposed_(Lower_leg)	GTEX-TML8
SRR658200	Muscle_-_Skeletal	GTEX-QVJO
SRR655887	Muscle_-_Skeletal	GTEX-T5JW
SRR655519	Nerve_-_Tibial	GTEX-S3XE
SRR655578	Nerve_-_Tibial	GTEX-WEY5
SRR655555	Brain_-_Caudate_(basal_ganglia)	GTEX-PVOW
SRR657801	Lung	GTEX-TSE9
SRR657754	Brain_-_Frontal_Cortex_(BA9)	GTEX-QMR6
SRR657777	Brain_-_Frontal_Cortex_(BA9)	GTEX-P44H
SRR657731	Brain_-_Caudate_(basal_ganglia)	GTEX-QDT8
SRR657833	Artery_-_Tibial	GTEX-S4Z8
SRR658469	Skin_-_Sun_Exposed_(Lower_leg)	GTEX-VJYA
SRR658307	Brain_-_Frontal_Cortex_(BA9)	GTEX-QVUS
SRR656179	Brain_-_Cerebellar_Hemisphere	GTEX-T2IS
SRR656191	Thyroid	GTEX-S7SE
SRR658319	Breast_-_Mammary_Tissue	GTEX-VJWN
SRR657997	Brain_-_Cerebellum	GTEX-QVUS
SRR658105	Breast_-_Mammary_Tissue	GTEX-V955
SRR658152	Skin_-_Not_Sun_Exposed_(Suprapubic)	GTEX-VJYA
SRR658021	Thyroid	GTEX-U8T8
SRR658338	Skin_-_Sun_Exposed_(Lower_leg)	GTEX-TSE9
SRR658362	Artery_-_Tibial	GTEX-QDT8
SRR658385	Lung	GTEX-TMMY
SRR658409	Breast_-_Mammary_Tissue	GTEX-T6MO
SRR658421	Heart_-_Left_Ventricle	GTEX-UJMC
SRR658117	Thyroid	GTEX-S32W
SRR658433	Muscle_-_Skeletal	GTEX-R55D
SRR658445	Lung	GTEX-S341
SRR658212	Muscle_-_Skeletal	GTEX-S4Z8
SRR658457	Heart_-_Left_Ventricle	GTEX-S7SF
SRR658247	Brain_-_Putamen_(basal_ganglia)	GTEX-S7SE
SRR658093	Whole_Blood	GTEX-RWS6
SRR658259	Muscle_-_Skeletal	GTEX-U4B1
SRR656275	Skin_-_Sun_Exposed_(Lower_leg)	GTEX-TMZS
SRR656223	Whole_Blood	GTEX-T6MO
SRR656095	Artery_-_Tibial	GTEX-R55C
SRR656153	Lung	GTEX-S4Z8
SRR656107	Skin_-_Sun_Exposed_(Lower_leg)	GTEX-SJXC
SRR656203	Whole_Blood	GTEX-QVUS
SRR656288	Heart_-_Left_Ventricle	GTEX-UJHI
SRR656167	Brain_-_Nucleus_accumbens_(basal_ganglia)	GTEX-QVUS
SRR656300	Heart_-_Atrial_Appendage	GTEX-W5X1
SRR656493	Brain_-_Amygdala	GTEX-QMR6
SRR656516	Brain_-_Amygdala	GTEX-T6MN
SRR656564	Brain_-_Hippocampus	GTEX-TSE9
SRR656457	Pancreas	GTEX-U8XE
SRR656247	Muscle_-_Skeletal	GTEX-TKQ2
SRR656445	Whole_Blood	GTEX-T5JW
SRR656313	Nerve_-_Tibial	GTEX-UJMC
SRR656325	Artery_-_Tibial	GTEX-T8EM
SRR656469	Thyroid	GTEX-OXRP
SRR656528	Thyroid	GTEX-POYW
SRR656397	Nerve_-_Tibial	GTEX-SIU8
SRR656373	Thyroid	GTEX-WEY5
SRR656409	Muscle_-_Skeletal	GTEX-S95S
SRR656385	Nerve_-_Tibial	GTEX-S32W
SRR656421	Skin_-_Not_Sun_Exposed_(Suprapubic)	GTEX-UPJH
SRR656433	Heart_-_Left_Ventricle	GTEX-R55C
SRR656588	Heart_-_Left_Ventricle	GTEX-P4PP
SRR656552	Brain_-_Caudate_(basal_ganglia)	GTEX-UTHO
SRR656745	Brain_-_Cortex	GTEX-UTHO
SRR656770	Nerve_-_Tibial	GTEX-U8T8
SRR656860	Muscle_-_Skeletal	GTEX-S3XE
SRR656782	Whole_Blood	GTEX-TMZS
SRR656794	Skin_-_Sun_Exposed_(Lower_leg)	GTEX-T8EM
SRR656874	Lung	GTEX-WFON
SRR656899	Heart_-_Left_Ventricle	GTEX-U4B1
SRR656911	Breast_-_Mammary_Tissue	GTEX-TML8
SRR656922	Skin_-_Sun_Exposed_(Lower_leg)	GTEX-U412
SRR656934	Lung	GTEX-S33H
SRR656946	Adipose_-_Subcutaneous	GTEX-T5JC
SRR657115	Whole_Blood	GTEX-S4Q7
SRR656970	Breast_-_Mammary_Tissue	GTEX-T6MN
SRR656982	Pancreas	GTEX-UJHI
SRR656994	Nerve_-_Tibial	GTEX-PVOW
SRR657127	Brain_-_Frontal_Cortex_(BA9)	GTEX-UTHO
SRR657018	Breast_-_Mammary_Tissue	GTEX-TKQ1
SRR657054	Muscle_-_Skeletal	GTEX-QDT8
SRR657151	Brain_-_Amygdala	GTEX-QVUS
SRR657139	Muscle_-_Skeletal	GTEX-TMZS
SRR657313	Artery_-_Tibial	GTEX-Q734
SRR657325	Brain_-_Cerebellum	GTEX-QMR6
SRR657492	Heart_-_Left_Ventricle	GTEX-U3ZN
SRR657348	Brain_-_Nucleus_accumbens_(basal_ganglia)	GTEX-T2IS
SRR657360	Thyroid	GTEX-UJMC
SRR657372	Thyroid	GTEX-S4Z8
SRR657384	Skin_-_Sun_Exposed_(Lower_leg)	GTEX-RWSA
SRR657396	Lung	GTEX-QEG5
SRR657420	Thyroid	GTEX-TKQ1
SRR657456	Heart_-_Left_Ventricle	GTEX-T2IS
SRR657444	Artery_-_Tibial	GTEX-T5JC
SRR657468	Whole_Blood	GTEX-W5X1
SRR657480	Whole_Blood	GTEX-TML8
SRR660260	Muscle_-_Skeletal	GTEX-VJYA
SRR657528	Breast_-_Mammary_Tissue	GTEX-T2YK
SRR657540	Nerve_-_Tibial	GTEX-Q2AI
SRR657599	Adipose_-_Subcutaneous	GTEX-T2IS
SRR657552	Nerve_-_Tibial	GTEX-QDT8
SRR657575	Skin_-_Sun_Exposed_(Lower_leg)	GTEX-T6MO
SRR657587	Brain_-_Caudate_(basal_ganglia)	GTEX-T6MN
SRR657915	Brain_-_Cerebellum	GTEX-T5JC
SRR657973	Brain_-_Substantia_nigra	GTEX-T6MN
SRR657985	Skin_-_Sun_Exposed_(Lower_leg)	GTEX-QCQG
SRR658481	Heart_-_Atrial_Appendage	GTEX-WFON
SRR657611	Lung	GTEX-R3RS
SRR657623	Artery_-_Tibial	GTEX-S7SE
SRR657635	Brain_-_Frontal_Cortex_(BA9)	GTEX-TSE9
SRR657707	Whole_Blood	GTEX-TKQ2
SRR657927	Lung	GTEX-QDT8
SRR657845	Thyroid	GTEX-S4P3
SRR659696	Muscle_-_Skeletal	GTEX-U8T8
SRR659590	Muscle_-_Skeletal	GTEX-UJHI
SRR658501	Whole_Blood	GTEX-S4Z8
SRR658573	Thyroid	GTEX-T6MN
SRR658549	Artery_-_Tibial	GTEX-TSE9
SRR658707	Muscle_-_Skeletal	GTEX-SIU8
SRR658597	Cells_-_Transformed_fibroblasts	GTEX-S7SE
SRR658681	Whole_Blood	GTEX-Q2AH
SRR659649	Liver	GTEX-U3ZN
SRR658633	Whole_Blood	GTEX-U8T8
SRR659625	Brain_-_Amygdala	GTEX-UTHO
SRR658621	Artery_-_Tibial	GTEX-T6MN
SRR658657	Skin_-_Sun_Exposed_(Lower_leg)	GTEX-Q2AG
SRR659602	Brain_-_Anterior_cingulate_cortex_(BA24)	GTEX-QDT8
SRR659756	Skin_-_Not_Sun_Exposed_(Suprapubic)	GTEX-WFG8
SRR659768	Whole_Blood	GTEX-QV44
SRR659780	Brain_-_Putamen_(basal_ganglia)	GTEX-TSE9
SRR659720	Whole_Blood	GTEX-U3ZH
SRR659744	Thyroid	GTEX-R53T
SRR659673	Brain_-_Hippocampus	GTEX-QMR6
SRR658790	Whole_Blood	GTEX-SN8G
SRR658719	Pancreas	GTEX-UJMC
SRR658730	Artery_-_Tibial	GTEX-RWSA
SRR659436	Muscle_-_Skeletal	GTEX-UTHO
SRR658742	Whole_Blood	GTEX-S4UY
SRR658813	Brain_-_Cerebellum	GTEX-TSE9
SRR658921	Artery_-_Tibial	GTEX-U8XE
SRR658766	Muscle_-_Skeletal	GTEX-TSE9
SRR659507	Muscle_-_Skeletal	GTEX-U3ZN
SRR658837	Skin_-_Not_Sun_Exposed_(Suprapubic)	GTEX-WFG7
SRR658849	Lung	GTEX-PVOW
SRR659013	Brain_-_Hypothalamus	GTEX-TSE9
SRR659555	Brain_-_Cortex	GTEX-QMR6
SRR658873	Skin_-_Sun_Exposed_(Lower_leg)	GTEX-VJWN
SRR658941	Adipose_-_Subcutaneous	GTEX-TMZS
SRR658885	Lung	GTEX-S7SE
SRR659578	Thyroid	GTEX-VJYA
SRR658897	Lung	GTEX-RWSA
SRR659133	Thyroid	GTEX-TMMY
SRR659169	Whole_Blood	GTEX-QDT8
SRR659448	Skin_-_Sun_Exposed_(Lower_leg)	GTEX-RWS6
SRR659223	Breast_-_Mammary_Tissue	GTEX-T5JC
SRR658977	Brain_-_Hippocampus	GTEX-S7SE
SRR658989	Muscle_-_Skeletal	GTEX-QVUS
SRR659533	Artery_-_Tibial	GTEX-P44H
SRR659001	Whole_Blood	GTEX-S33H
SRR659049	Nerve_-_Tibial	GTEX-SSA3
SRR659061	Whole_Blood	GTEX-PX3G
SRR659109	Adipose_-_Subcutaneous	GTEX-U4B1
SRR659331	Brain_-_Cerebellum	GTEX-P44H
SRR659484	Brain_-_Putamen_(basal_ganglia)	GTEX-QDT8
SRR659389	Artery_-_Tibial	GTEX-SN8G
SRR659971	Whole_Blood	GTEX-R3RS
SRR659121	Brain_-_Putamen_(basal_ganglia)	GTEX-T5JC
SRR658953	Adipose_-_Subcutaneous	GTEX-POYW
SRR659307	Artery_-_Tibial	GTEX-S4P3
SRR659816	Muscle_-_Skeletal	GTEX-SN8G
SRR659839	Artery_-_Tibial	GTEX-T6MO
SRR659899	Brain_-_Putamen_(basal_ganglia)	GTEX-T6MN
SRR660007	Brain_-_Hypothalamus	GTEX-QDT8
SRR659911	Muscle_-_Skeletal	GTEX-WFG7
SRR659923	Thyroid	GTEX-T2IS
SRR659935	Whole_Blood	GTEX-UPJH
SRR659947	Thyroid	GTEX-U3ZN
SRR659983	Heart_-_Left_Ventricle	GTEX-WFG8
SRR659187	Brain_-_Nucleus_accumbens_(basal_ganglia)	GTEX-TSE9
SRR659212	Adipose_-_Subcutaneous	GTEX-S7SE
SRR659235	Brain_-_Anterior_cingulate_cortex_(BA24)	GTEX-T2IS
SRR659875	Whole_Blood	GTEX-PWCY
SRR659247	Skin_-_Sun_Exposed_(Lower_leg)	GTEX-UPJH
SRR659259	Thyroid	GTEX-U3ZH
SRR659283	Heart_-_Left_Ventricle	GTEX-S3XE
SRR659295	Whole_Blood	GTEX-S32W
SRR659319	Whole_Blood	GTEX-R55C
SRR659804	Adipose_-_Subcutaneous	GTEX-T6MN
SRR659355	Skin_-_Sun_Exposed_(Lower_leg)	GTEX-S4UY
SRR659367	Nerve_-_Tibial	GTEX-SN8G
SRR659412	Brain_-_Cerebellum	GTEX-S7SE
SRR659427	Artery_-_Tibial	GTEX-SSA3
SRR659460	Skin_-_Sun_Exposed_(Lower_leg)	GTEX-SN8G
SRR659708	Muscle_-_Skeletal	GTEX-S33H
SRR660091	Brain_-_Hypothalamus	GTEX-T5JC
SRR659637	Heart_-_Left_Ventricle	GTEX-T6MN
SRR660079	Thyroid	GTEX-QV31
SRR660103	Brain_-_Hippocampus	GTEX-UTHO
SRR660115	Muscle_-_Skeletal	GTEX-RWSA
SRR660895	Brain_-_Spinal_cord_(cervical_c-1)	GTEX-T5JC
SRR660661	Brain_-_Spinal_cord_(cervical_c-1)	GTEX-QVUS
SRR660673	Muscle_-_Skeletal	GTEX-T2IS
SRR660685	Whole_Blood	GTEX-T6MN
SRR660474	Skin_-_Sun_Exposed_(Lower_leg)	GTEX-P44H
SRR660248	Breast_-_Mammary_Tissue	GTEX-W5X1
SRR665563	Brain_-_Putamen_(basal_ganglia)	GTEX-QMR6
SRR660152	Lung	GTEX-U412
SRR660764	Adipose_-_Subcutaneous	GTEX-U8T8
SRR660776	Cells_-_EBV-transformed_lymphocytes	GTEX-S7SF
SRR660306	Nerve_-_Tibial	GTEX-TSE9
SRR660555	Lung	GTEX-Q2AG
SRR660812	Brain_-_Cerebellar_Hemisphere	GTEX-T6MN
SRR660824	Lung	GTEX-QMR6
SRR660164	Muscle_-_Skeletal	GTEX-TMMY
SRR660847	Adipose_-_Subcutaneous	GTEX-S4Z8
SRR660859	Whole_Blood	GTEX-SSA3
SRR660188	Cells_-_Transformed_fibroblasts	GTEX-S4Z8
SRR660212	Thyroid	GTEX-RWSA
SRR665610	Skin_-_Sun_Exposed_(Lower_leg)	GTEX-U3ZH
SRR665393	Brain_-_Caudate_(basal_ganglia)	GTEX-T5JC
SRR660236	Thyroid	GTEX-S4UY
SRR660272	Artery_-_Tibial	GTEX-U4B1
SRR660733	Brain_-_Hippocampus	GTEX-QDT8
SRR660283	Breast_-_Mammary_Tissue	GTEX-T2IS
SRR660295	Cells_-_EBV-transformed_lymphocytes	GTEX-RU1J
SRR665429	Lung	GTEX-WFG7
SRR660330	Brain_-_Amygdala	GTEX-TSE9
SRR660354	Skin_-_Sun_Exposed_(Lower_leg)	GTEX-T2YK
SRR660788	Whole_Blood	GTEX-UJHI
SRR660366	Heart_-_Left_Ventricle	GTEX-SE5C
SRR660378	Whole_Blood	GTEX-S95S
SRR660426	Skin_-_Sun_Exposed_(Lower_leg)	GTEX-S341
SRR660450	Artery_-_Tibial	GTEX-S3XE
SRR665262	Muscle_-_Skeletal	GTEX-TML8
SRR660462	Adipose_-_Subcutaneous	GTEX-WEY5
SRR660498	Brain_-_Cerebellar_Hemisphere	GTEX-S7SE
SRR660709	Muscle_-_Skeletal	GTEX-P44H
SRR660510	Adipose_-_Subcutaneous	GTEX-S3XE
SRR660522	Skin_-_Sun_Exposed_(Lower_leg)	GTEX-Q2AH
SRR660534	Artery_-_Tibial	GTEX-S7SF
SRR660545	Muscle_-_Skeletal	GTEX-S4Q7
SRR660579	Whole_Blood	GTEX-QMR6
SRR660614	Adipose_-_Subcutaneous	GTEX-U8XE
SRR660626	Brain_-_Cortex	GTEX-T2IS
SRR665478	Muscle_-_Skeletal	GTEX-WFG8
SRR660638	Brain_-_Substantia_nigra	GTEX-QDT8
SRR665357	Adipose_-_Subcutaneous	GTEX-T5JW
SRR665217	Lung	GTEX-U3ZH
SRR665241	Brain_-_Spinal_cord_(cervical_c-1)	GTEX-QDT8
SRR665417	Skin_-_Not_Sun_Exposed_(Suprapubic)	GTEX-W5X1
SRR665551	Adipose_-_Subcutaneous	GTEX-SSA3
SRR665298	Brain_-_Caudate_(basal_ganglia)	GTEX-S7SE
SRR665369	Nerve_-_Tibial	GTEX-T8EM
SRR665442	Pituitary	GTEX-P44H
SRR665670	Brain_-_Substantia_nigra	GTEX-T2IS
SRR665466	Lung	GTEX-WFG8
SRR665646	Thyroid	GTEX-WFG7
SRR665586	Adipose_-_Subcutaneous	GTEX-TSE9
SRR665490	Thyroid	GTEX-T6MO
SRR665502	Brain_-_Hypothalamus	GTEX-T6MN
SRR665658	Lung	GTEX-SE5C
SRR661779	Brain_-_Hippocampus	GTEX-PVOW
SRR661735	Adipose_-_Subcutaneous	GTEX-QDVN
SRR661167	Adipose_-_Subcutaneous	GTEX-S32W
SRR660871	Whole_Blood	GTEX-W5WG
SRR660907	Artery_-_Tibial	GTEX-PVOW
SRR660933	Brain_-_Cortex	GTEX-T6MN
SRR661818	Brain_-_Amygdala	GTEX-P44H
SRR660945	Brain_-_Anterior_cingulate_cortex_(BA24)	GTEX-UTHO
SRR661192	Heart_-_Left_Ventricle	GTEX-U3ZH
SRR660981	Lung	GTEX-U3ZM
SRR660969	Brain_-_Hippocampus	GTEX-T6MN
SRR661005	Brain_-_Amygdala	GTEX-QDT8
SRR661028	Skin_-_Sun_Exposed_(Lower_leg)	GTEX-PSDG
SRR661052	Prostate	GTEX-WFG7
SRR661290	Brain_-_Cerebellar_Hemisphere	GTEX-QDT8
SRR661064	Skin_-_Sun_Exposed_(Lower_leg)	GTEX-S7SE
SRR661949	Nerve_-_Tibial	GTEX-W5WG
SRR661074	Muscle_-_Skeletal	GTEX-SSA3
SRR661084	Whole_Blood	GTEX-R55D
SRR661349	Brain_-_Frontal_Cortex_(BA9)	GTEX-S7SE
SRR662031	Lung	GTEX-T5JC
SRR661096	Muscle_-_Skeletal	GTEX-R55C
SRR661108	Adipose_-_Subcutaneous	GTEX-S341
SRR661133	Brain_-_Anterior_cingulate_cortex_(BA24)	GTEX-P44H
SRR661155	Muscle_-_Skeletal	GTEX-S32W
SRR665538	Adipose_-_Subcutaneous	GTEX-S33H
SRR661782	Nerve_-_Tibial	GTEX-RWS6
SRR665334	Brain_-_Nucleus_accumbens_(basal_ganglia)	GTEX-QDT8
SRR663525	Skin_-_Not_Sun_Exposed_(Suprapubic)	GTEX-WEY5
SRR663284	Muscle_-_Skeletal	GTEX-RWS6
SRR663296	Muscle_-_Skeletal	GTEX-SJXC
SRR661229	Heart_-_Left_Ventricle	GTEX-V955
SRR663320	Brain_-_Cortex	GTEX-TSE9
SRR663585	Whole_Blood	GTEX-PLZ6
SRR663609	Whole_Blood	GTEX-WEY5
SRR661313	Adipose_-_Subcutaneous	GTEX-S95S
SRR663356	Muscle_-_Skeletal	GTEX-WEY5
SRR662007	Brain_-_Hippocampus	GTEX-T5JC
SRR663368	Thyroid	GTEX-RWS6
SRR662763	Heart_-_Left_Ventricle	GTEX-SIU8
SRR663380	Thyroid	GTEX-U4B1
SRR663392	Thyroid	GTEX-SIU8
SRR663404	Heart_-_Left_Ventricle	GTEX-WFON
SRR663657	Nerve_-_Tibial	GTEX-POYW
SRR662067	Whole_Blood	GTEX-TKQ1
SRR662114	Adipose_-_Subcutaneous	GTEX-S4Q7
SRR661409	Thyroid	GTEX-S7SF
SRR663416	Artery_-_Tibial	GTEX-WFG7
SRR663681	Brain_-_Cerebellum	GTEX-T6MN
SRR661577	Whole_Blood	GTEX-T2YK
SRR665310	Adipose_-_Subcutaneous	GTEX-T8EM
SRR661481	Adipose_-_Visceral_(Omentum)	GTEX-WEY5
SRR662677	Artery_-_Tibial	GTEX-UJHI
SRR663124	Artery_-_Tibial	GTEX-TMMY
SRR661179	Brain_-_Hypothalamus	GTEX-S7SE
SRR663209	Nerve_-_Tibial	GTEX-TML8
SRR663088	Whole_Blood	GTEX-U8XE
SRR663100	Heart_-_Atrial_Appendage	GTEX-WFG7
SRR661216	Nerve_-_Tibial	GTEX-S95S
SRR663014	Heart_-_Atrial_Appendage	GTEX-WFG8
SRR663112	Lung	GTEX-W5X1
SRR661242	Whole_Blood	GTEX-RWSA
SRR661255	Brain_-_Hippocampus	GTEX-QVUS
SRR663573	Lung	GTEX-POMQ
SRR661267	Adipose_-_Subcutaneous	GTEX-TML8
SRR663197	Adipose_-_Subcutaneous	GTEX-WFG8
SRR661325	Brain_-_Caudate_(basal_ganglia)	GTEX-T2IS
SRR661337	Heart_-_Left_Ventricle	GTEX-R53T
SRR663645	Pancreas	GTEX-TML8
SRR663052	Artery_-_Tibial	GTEX-U3ZH
SRR661373	Skin_-_Sun_Exposed_(Lower_leg)	GTEX-T5JW
SRR661385	Whole_Blood	GTEX-UJMC
SRR661397	Whole_Blood	GTEX-S3XE
SRR661421	Nerve_-_Tibial	GTEX-S7SF
SRR661445	Brain_-_Hypothalamus	GTEX-P44H
SRR661469	Muscle_-_Skeletal	GTEX-VJWN
SRR663038	Lung	GTEX-R55C
SRR661505	Artery_-_Tibial	GTEX-UJMC
SRR661517	Lung	GTEX-T2IS
SRR661529	Whole_Blood	GTEX-P44H
SRR661553	Whole_Blood	GTEX-T8EM
SRR662282	Whole_Blood	GTEX-S4P3
SRR661589	Adipose_-_Subcutaneous	GTEX-S4UY
SRR661493	Thyroid	GTEX-S341
SRR661613	Skin_-_Sun_Exposed_(Lower_leg)	GTEX-U3ZN
SRR661601	Lung	GTEX-UJMC
SRR661651	Adipose_-_Subcutaneous	GTEX-TMMY
SRR661675	Muscle_-_Skeletal	GTEX-S4UY
SRR661699	Adipose_-_Visceral_(Omentum)	GTEX-UTHO
SRR661687	Nerve_-_Tibial	GTEX-WFG7
SRR661711	Thyroid	GTEX-U3ZM
SRR661723	Brain_-_Spinal_cord_(cervical_c-1)	GTEX-T6MN
SRR662871	Brain_-_Cerebellum	GTEX-PVOW
SRR662894	Skin_-_Sun_Exposed_(Lower_leg)	GTEX-SSA3
SRR663076	Adipose_-_Subcutaneous	GTEX-SJXC
SRR662498	Muscle_-_Skeletal	GTEX-V1D1
SRR662906	Muscle_-_Skeletal	GTEX-SE5C
SRR662954	Lung	GTEX-U8XE
SRR662942	Nerve_-_Tibial	GTEX-S33H
SRR662966	Lung	GTEX-U8T8
SRR662330	Artery_-_Tibial	GTEX-S341
SRR662617	Nerve_-_Tibial	GTEX-TMMY
SRR662978	Brain_-_Amygdala	GTEX-T5JC
SRR662354	Pituitary	GTEX-T2IS
SRR662799	Brain_-_Cerebellar_Hemisphere	GTEX-UTHO
SRR662811	Breast_-_Mammary_Tissue	GTEX-WFON
SRR661639	Muscle_-_Skeletal	GTEX-T6MN
SRR662438	Skin_-_Sun_Exposed_(Lower_leg)	GTEX-S32W
SRR663224	Nerve_-_Tibial	GTEX-S4Z8
SRR661794	Thyroid	GTEX-T5JW
SRR663513	Whole_Blood	GTEX-R53T
SRR661854	Whole_Blood	GTEX-POMQ
SRR661842	Lung	GTEX-S7SF
SRR663002	Skin_-_Sun_Exposed_(Lower_leg)	GTEX-QDVN
SRR661877	Artery_-_Tibial	GTEX-SJXC
SRR661913	Whole_Blood	GTEX-WFG8
SRR661925	Brain_-_Substantia_nigra	GTEX-UTHO
SRR661937	Lung	GTEX-VJYA
SRR661961	Muscle_-_Skeletal	GTEX-Q734
SRR663026	Muscle_-_Skeletal	GTEX-S4P3
SRR663261	Brain_-_Caudate_(basal_ganglia)	GTEX-QMR6
SRR661973	Brain_-_Frontal_Cortex_(BA9)	GTEX-QDT8
SRR661995	Brain_-_Hypothalamus	GTEX-QVUS
SRR662019	Muscle_-_Skeletal	GTEX-R3RS
SRR662055	Nerve_-_Tibial	GTEX-S4Q7
SRR662103	Adipose_-_Subcutaneous	GTEX-UTHO
SRR662138	Brain_-_Substantia_nigra	GTEX-S7SE
SRR662150	Heart_-_Left_Ventricle	GTEX-WFG7
SRR662847	Whole_Blood	GTEX-U3ZN
SRR662162	Lung	GTEX-T6MN
SRR662174	Cells_-_EBV-transformed_lymphocytes	GTEX-S32W
SRR662186	Adipose_-_Visceral_(Omentum)	GTEX-U8XE
SRR662198	Whole_Blood	GTEX-VJWN
SRR662211	Whole_Blood	GTEX-U412
SRR662233	Brain_-_Frontal_Cortex_(BA9)	GTEX-T6MN
SRR662245	Muscle_-_Skeletal	GTEX-V955
SRR662257	Lung	GTEX-U3ZN
SRR662306	Breast_-_Mammary_Tissue	GTEX-TKQ2
SRR663465	Artery_-_Tibial	GTEX-T2IS
SRR663477	Muscle_-_Skeletal	GTEX-U412
SRR662366	Whole_Blood	GTEX-S7SF
SRR662787	Artery_-_Tibial	GTEX-R53T
SRR662390	Heart_-_Left_Ventricle	GTEX-QEG4
SRR662378	Breast_-_Mammary_Tissue	GTEX-UTHO
SRR662414	Nerve_-_Tibial	GTEX-P44H
SRR662462	Skin_-_Not_Sun_Exposed_(Suprapubic)	GTEX-V1D1
SRR662450	Skin_-_Sun_Exposed_(Lower_leg)	GTEX-T6MN
SRR662823	Artery_-_Tibial	GTEX-TKQ2
SRR662510	Thyroid	GTEX-SJXC
SRR662534	Brain_-_Frontal_Cortex_(BA9)	GTEX-T5JC
SRR662918	Muscle_-_Skeletal	GTEX-Q2AI
SRR662570	Brain_-_Cerebellar_Hemisphere	GTEX-P44H
SRR663453	Brain_-_Cerebellum	GTEX-T2IS
SRR663428	Nerve_-_Tibial	GTEX-S341
SRR662653	Muscle_-_Skeletal	GTEX-S341
SRR662665	Heart_-_Left_Ventricle	GTEX-RWSA
SRR662689	Brain_-_Caudate_(basal_ganglia)	GTEX-P44H
SRR663489	Adipose_-_Subcutaneous	GTEX-T6MO
SRR662713	Skin_-_Sun_Exposed_(Lower_leg)	GTEX-U8T8
SRR662990	Whole_Blood	GTEX-WFG7
SRR662725	Brain_-_Caudate_(basal_ganglia)	GTEX-TSE9
SRR662749	Heart_-_Left_Ventricle	GTEX-WEY5
SRR663537	Artery_-_Tibial	GTEX-WEY5
SRR665634	Adipose_-_Subcutaneous	GTEX-VJYA
SRR663549	Lung	GTEX-POYW
SRR663236	Whole_Blood	GTEX-PSDG
SRR663161	Whole_Blood	GTEX-POYW
SRR663185	Artery_-_Tibial	GTEX-S33H
SRR663693	Brain_-_Substantia_nigra	GTEX-T5JC
SRR663717	Whole_Blood	GTEX-SIU8
SRR663249	Whole_Blood	GTEX-SJXC
SRR663753	Brain_-_Cortex	GTEX-PVOW
SRR663705	Heart_-_Left_Ventricle	GTEX-U8XE
SRR663783	Adipose_-_Subcutaneous	GTEX-S7SF
SRR663795	Thyroid	GTEX-S4Q7
SRR663807	Muscle_-_Skeletal	GTEX-U3ZM
SRR663898	Whole_Blood	GTEX-TMMY
SRR664743	Heart_-_Atrial_Appendage	GTEX-WEY5
SRR664819	Brain_-_Cerebellar_Hemisphere	GTEX-QMR6
SRR664842	Brain_-_Nucleus_accumbens_(basal_ganglia)	GTEX-UTHO
SRR664900	Skin_-_Sun_Exposed_(Lower_leg)	GTEX-U3ZM
SRR664854	Brain_-_Cortex	GTEX-QDT8
SRR664795	Adipose_-_Subcutaneous	GTEX-U3ZN
SRR664063	Muscle_-_Skeletal	GTEX-R53T
SRR664935	Skin_-_Sun_Exposed_(Lower_leg)	GTEX-S3XE
SRR664072	Nerve_-_Tibial	GTEX-U8XE
SRR807493	Cells_-_EBV-transformed_lymphocytes	GTEX-U3ZN
SRR807517	Testis	GTEX-P4PQ
SRR807567	Artery_-_Tibial	GTEX-VUSH
SRR807591	Brain_-_Substantia_nigra	GTEX-WVLH
SRR807613	Nerve_-_Tibial	GTEX-WYJK
SRR807657	Brain_-_Cerebellum	GTEX-WVLH
SRR807679	Esophagus_-_Mucosa	GTEX-OXRN
SRR807703	Esophagus_-_Mucosa	GTEX-PLZ4
SRR807727	Heart_-_Atrial_Appendage	GTEX-WYJK
SRR807775	Skin_-_Sun_Exposed_(Lower_leg)	GTEX-WH7G
SRR807751	Colon_-_Transverse	GTEX-OXRK
SRR807799	Thyroid	GTEX-WK11
SRR807824	Lung	GTEX-WYJK
SRR807877	Heart_-_Atrial_Appendage	GTEX-X4EP
SRR807901	Heart_-_Left_Ventricle	GTEX-WY7C
SRR807925	Cells_-_EBV-transformed_lymphocytes	GTEX-U3ZH
SRR807949	Pituitary	GTEX-NPJ8
SRR808019	Adipose_-_Subcutaneous	GTEX-PX3G
SRR808044	Artery_-_Aorta	GTEX-N7MT
SRR808065	Testis	GTEX-OOBK
SRR808086	Nerve_-_Tibial	GTEX-OXRN
SRR808106	Skin_-_Not_Sun_Exposed_(Suprapubic)	GTEX-WH7G
SRR808130	Pituitary	GTEX-NPJ7
SRR808152	Artery_-_Aorta	GTEX-OIZG
SRR808172	Artery_-_Coronary	GTEX-OIZH
SRR808196	Adipose_-_Visceral_(Omentum)	GTEX-WK11
SRR808220	Cells_-_Transformed_fibroblasts	GTEX-OXRK
SRR808244	Muscle_-_Skeletal	GTEX-VUSH
SRR808272	Skin_-_Sun_Exposed_(Lower_leg)	GTEX-OXRK
SRR808299	Esophagus_-_Muscularis	GTEX-P4PP
SRR808327	Heart_-_Atrial_Appendage	GTEX-WL46
SRR808375	Pituitary	GTEX-UTHO
SRR808428	Breast_-_Mammary_Tissue	GTEX-WYBS
SRR808452	Pituitary	GTEX-WL46
SRR808472	Lung	GTEX-WHPG
SRR808496	Artery_-_Tibial	GTEX-S7PM
SRR808520	Whole_Blood	GTEX-WOFM
SRR808542	Stomach	GTEX-P4PQ
SRR808566	Adipose_-_Visceral_(Omentum)	GTEX-X3Y1
SRR808614	Brain_-_Cortex	GTEX-X4XX
SRR808638	Colon_-_Transverse	GTEX-NFK9
SRR808658	Thyroid	GTEX-WYBS
SRR808682	Vagina	GTEX-OHPK
SRR808704	Uterus	GTEX-P4PP
SRR808728	Whole_Blood	GTEX-X3Y1
SRR808752	Artery_-_Coronary	GTEX-O5YV
SRR808808	Heart_-_Left_Ventricle	GTEX-WL46
SRR808836	Artery_-_Aorta	GTEX-NPJ8
SRR808862	Adrenal_Gland	GTEX-OOBK
SRR808886	Thyroid	GTEX-WWYW
SRR808914	Artery_-_Aorta	GTEX-OHPK
SRR808942	Breast_-_Mammary_Tissue	GTEX-X4EP
SRR808994	Pituitary	GTEX-WHSE
SRR809018	Adipose_-_Subcutaneous	GTEX-PLZ6
SRR809043	Thyroid	GTEX-WOFL
SRR809089	Artery_-_Tibial	GTEX-OIZI
SRR809113	Esophagus_-_Muscularis	GTEX-OXRK
SRR809137	Heart_-_Left_Ventricle	GTEX-X3Y1
SRR809161	Adipose_-_Subcutaneous	GTEX-OIZI
SRR809185	Whole_Blood	GTEX-S7PM
SRR809209	Ovary	GTEX-P4PP
SRR809233	Cells_-_EBV-transformed_lymphocytes	GTEX-V1D1
SRR809259	Cells_-_EBV-transformed_lymphocytes	GTEX-T5JW
SRR809283	Whole_Blood	GTEX-N7MT
SRR809296	Lung	GTEX-WK11
SRR809320	Artery_-_Aorta	GTEX-OIZI
SRR809348	Muscle_-_Skeletal	GTEX-S7PM
SRR809382	Skin_-_Sun_Exposed_(Lower_leg)	GTEX-WOFL
SRR809406	Esophagus_-_Mucosa	GTEX-OOBK
SRR809427	Whole_Blood	GTEX-NPJ7
SRR809444	Muscle_-_Skeletal	GTEX-X4EO
SRR809470	Artery_-_Aorta	GTEX-OOBK
SRR809503	Thyroid	GTEX-OIZI
SRR809534	Esophagus_-_Muscularis	GTEX-OIZH
SRR809565	Colon_-_Transverse	GTEX-O5YT
SRR809595	Muscle_-_Skeletal	GTEX-WHPG
SRR809619	Whole_Blood	GTEX-X4XX
SRR809643	Nerve_-_Tibial	GTEX-WHPG
SRR809667	Testis	GTEX-OIZH
SRR809698	Artery_-_Tibial	GTEX-WHWD
SRR809755	Artery_-_Tibial	GTEX-O5YT
SRR809785	Artery_-_Aorta	GTEX-O5YT
SRR809807	Lung	GTEX-X3Y1
SRR809853	Adipose_-_Subcutaneous	GTEX-OXRO
SRR809873	Adrenal_Gland	GTEX-PLZ5
SRR809897	Ovary	GTEX-OHPK
SRR809919	Esophagus_-_Mucosa	GTEX-P4QT
SRR809943	Kidney_-_Cortex	GTEX-N7MS
SRR809963	Adipose_-_Subcutaneous	GTEX-OXRK
SRR809987	Adipose_-_Visceral_(Omentum)	GTEX-WL46
SRR810007	Kidney_-_Cortex	GTEX-P4QS
SRR810031	Artery_-_Tibial	GTEX-WFON
SRR810105	Uterus	GTEX-P78B
SRR810129	Adrenal_Gland	GTEX-OIZH
SRR810153	Colon_-_Transverse	GTEX-PLZ6
SRR810177	Nerve_-_Tibial	GTEX-X3Y1
SRR810201	Artery_-_Aorta	GTEX-POMQ
SRR810225	Muscle_-_Skeletal	GTEX-WYJK
SRR810249	Muscle_-_Skeletal	GTEX-WXYG
SRR810273	Artery_-_Tibial	GTEX-WOFM
SRR810295	Adipose_-_Visceral_(Omentum)	GTEX-WH7G
SRR810319	Brain_-_Cortex	GTEX-WWYW
SRR810343	Thyroid	GTEX-WXYG
SRR810367	Artery_-_Aorta	GTEX-P78B
SRR810391	Whole_Blood	GTEX-WRHK
SRR810413	Artery_-_Tibial	GTEX-WZTO
SRR810437	Skin_-_Sun_Exposed_(Lower_leg)	GTEX-OXRP
SRR810461	Lung	GTEX-WOFM
SRR810483	Lung	GTEX-X261
SRR810507	Heart_-_Left_Ventricle	GTEX-SE5C
SRR810531	Testis	GTEX-OHPM
SRR810551	Skin_-_Not_Sun_Exposed_(Suprapubic)	GTEX-WHSB
SRR810571	Brain_-_Hippocampus	GTEX-X4EP
SRR810595	Whole_Blood	GTEX-V955
SRR810619	Heart_-_Atrial_Appendage	GTEX-WZTO
SRR810643	Adipose_-_Subcutaneous	GTEX-WVLH
SRR810665	Adipose_-_Visceral_(Omentum)	GTEX-WYJK
SRR810689	Stomach	GTEX-OXRK
SRR810713	Adrenal_Gland	GTEX-P4QT
SRR810737	Heart_-_Atrial_Appendage	GTEX-WH7G
SRR810761	Pancreas	GTEX-O5YT
SRR810805	Thyroid	GTEX-WY7C
SRR810853	Whole_Blood	GTEX-S341
SRR810877	Brain_-_Cortex	GTEX-WVLH
SRR810899	Testis	GTEX-NPJ8
SRR810921	Artery_-_Tibial	GTEX-PLZ6
SRR810945	Whole_Blood	GTEX-NFK9
SRR810957	Brain_-_Cerebellum	GTEX-X4EP
SRR810981	Cells_-_EBV-transformed_lymphocytes	GTEX-V955
SRR811005	Artery_-_Tibial	GTEX-V955
SRR811029	Pancreas	GTEX-NFK9
SRR811073	Breast_-_Mammary_Tissue	GTEX-X15G
SRR811097	Cells_-_Transformed_fibroblasts	GTEX-S4Q7
SRR811145	Heart_-_Left_Ventricle	GTEX-WHPG
SRR811193	Stomach	GTEX-NFK9
SRR811213	Nerve_-_Tibial	GTEX-WY7C
SRR811237	Adrenal_Gland	GTEX-P4QS
SRR811261	Cells_-_Transformed_fibroblasts	GTEX-S4UY
SRR811285	Breast_-_Mammary_Tissue	GTEX-WYJK
SRR811309	Cells_-_EBV-transformed_lymphocytes	GTEX-WHPG
SRR811333	Artery_-_Aorta	GTEX-OXRL
SRR811357	Artery_-_Tibial	GTEX-WRHK
SRR811379	Whole_Blood	GTEX-X4EO
SRR811403	Vagina	GTEX-N7MT
SRR811423	Nerve_-_Tibial	GTEX-VJYA
SRR811447	Testis	GTEX-PLZ5
SRR811471	Artery_-_Aorta	GTEX-O5YV
SRR811491	Whole_Blood	GTEX-VUSH
SRR811515	Esophagus_-_Muscularis	GTEX-OHPM
SRR811535	Heart_-_Left_Ventricle	GTEX-OHPM
SRR811559	Skin_-_Not_Sun_Exposed_(Suprapubic)	GTEX-WY7C
SRR811583	Whole_Blood	GTEX-WYJK
SRR811607	Pancreas	GTEX-P4PQ
SRR811697	Adipose_-_Visceral_(Omentum)	GTEX-WRHK
SRR811748	Adipose_-_Visceral_(Omentum)	GTEX-WOFM
SRR811771	Muscle_-_Skeletal	GTEX-T5JC
SRR811795	Skin_-_Not_Sun_Exposed_(Suprapubic)	GTEX-X3Y1
SRR811819	Artery_-_Aorta	GTEX-NFK9
SRR811839	Cells_-_EBV-transformed_lymphocytes	GTEX-VJYA
SRR811866	Lung	GTEX-X4EP
SRR811891	Heart_-_Left_Ventricle	GTEX-WHSE
SRR811915	Esophagus_-_Muscularis	GTEX-NFK9
SRR811964	Artery_-_Tibial	GTEX-WYJK
SRR811988	Cells_-_EBV-transformed_lymphocytes	GTEX-S95S
SRR812012	Brain_-_Cortex	GTEX-T5JC
SRR812080	Nerve_-_Tibial	GTEX-O5YT
SRR812104	Skin_-_Not_Sun_Exposed_(Suprapubic)	GTEX-WYBS
SRR812128	Esophagus_-_Muscularis	GTEX-PLZ5
SRR812152	Stomach	GTEX-P4QT
SRR812177	Whole_Blood	GTEX-OXRL
SRR812198	Breast_-_Mammary_Tissue	GTEX-WY7C
SRR812222	Heart_-_Atrial_Appendage	GTEX-WK11
SRR812246	Adrenal_Gland	GTEX-PLZ6
SRR812270	Thyroid	GTEX-WYVS
SRR812294	Esophagus_-_Mucosa	GTEX-P78B
SRR812318	Esophagus_-_Mucosa	GTEX-PLZ6
SRR812342	Pituitary	GTEX-WZTO
SRR812366	Artery_-_Tibial	GTEX-WHSE
SRR812412	Nerve_-_Tibial	GTEX-WYVS
SRR812436	Brain_-_Cortex	GTEX-WL46
SRR812461	Whole_Blood	GTEX-WXYG
SRR812493	Lung	GTEX-WYVS
SRR812536	Adipose_-_Subcutaneous	GTEX-O5YT
SRR812562	Cells_-_EBV-transformed_lymphocytes	GTEX-UPJH
SRR812598	Pancreas	GTEX-X3Y1
SRR812625	Artery_-_Tibial	GTEX-WWYW
SRR812649	Heart_-_Atrial_Appendage	GTEX-WYBS
SRR812673	Artery_-_Aorta	GTEX-P44H
SRR812697	Colon_-_Transverse	GTEX-P4PP
SRR812721	Colon_-_Transverse	GTEX-OIZH
SRR812745	Pancreas	GTEX-OHPM
SRR812773	Muscle_-_Skeletal	GTEX-WYVS
SRR812837	Artery_-_Tibial	GTEX-WYVS
SRR812912	Testis	GTEX-PLZ6
SRR812970	Whole_Blood	GTEX-WK11
SRR813019	Whole_Blood	GTEX-VJYA
SRR813043	Lung	GTEX-WHSB
SRR813108	Prostate	GTEX-P4QS
SRR813137	Adipose_-_Subcutaneous	GTEX-NFK9
SRR813171	Cells_-_Transformed_fibroblasts	GTEX-OXRL
SRR813208	Pancreas	GTEX-N7MT
SRR813234	Stomach	GTEX-P4PP
SRR813283	Esophagus_-_Mucosa	GTEX-P4PQ
SRR813315	Artery_-_Tibial	GTEX-U412
SRR813339	Whole_Blood	GTEX-WHWD
SRR813371	Skin_-_Sun_Exposed_(Lower_leg)	GTEX-P4PP
SRR813395	Cells_-_Transformed_fibroblasts	GTEX-S7PM
SRR813431	Testis	GTEX-OIZI
SRR813505	Esophagus_-_Mucosa	GTEX-OXRK
SRR813536	Esophagus_-_Mucosa	GTEX-OXRL
SRR813560	Whole_Blood	GTEX-WZTO
SRR813584	Adipose_-_Visceral_(Omentum)	GTEX-WHPG
SRR813608	Artery_-_Tibial	GTEX-OXRK
SRR813632	Artery_-_Aorta	GTEX-PLZ5
SRR813656	Muscle_-_Skeletal	GTEX-OIZI
SRR813680	Adipose_-_Subcutaneous	GTEX-P78B
SRR813704	Nerve_-_Tibial	GTEX-WZTO
SRR813728	Heart_-_Atrial_Appendage	GTEX-X261
SRR813752	Skin_-_Sun_Exposed_(Lower_leg)	GTEX-WYJK
SRR813776	Adipose_-_Subcutaneous	GTEX-P4QS
SRR813824	Adipose_-_Subcutaneous	GTEX-WH7G
SRR813915	Heart_-_Atrial_Appendage	GTEX-WHWD
SRR813891	Cells_-_EBV-transformed_lymphocytes	GTEX-TML8
SRR813935	Whole_Blood	GTEX-WY7C
SRR813959	Pituitary	GTEX-X261
SRR813983	Muscle_-_Skeletal	GTEX-WL46
SRR814003	Esophagus_-_Muscularis	GTEX-O5YT
SRR814028	Esophagus_-_Muscularis	GTEX-P4QT
SRR814052	Nerve_-_Tibial	GTEX-OIZI
SRR814108	Colon_-_Transverse	GTEX-P78B
SRR814137	Vagina	GTEX-PLZ4
SRR814165	Artery_-_Tibial	GTEX-WHPG
SRR814219	Esophagus_-_Muscularis	GTEX-OIZI
SRR814195	Stomach	GTEX-P78B
SRR814244	Lung	GTEX-WWYW
SRR814268	Stomach	GTEX-OHPK
SRR814293	Ovary	GTEX-PLZ4
SRR814317	Whole_Blood	GTEX-PVOW
SRR814363	Whole_Blood	GTEX-X15G
SRR814387	Adipose_-_Subcutaneous	GTEX-WL46
SRR814407	Adrenal_Gland	GTEX-O5YV
SRR814427	Esophagus_-_Muscularis	GTEX-OOBK
SRR814447	Esophagus_-_Muscularis	GTEX-N7MS
SRR814467	Esophagus_-_Mucosa	GTEX-P4PP
SRR814491	Skin_-_Not_Sun_Exposed_(Suprapubic)	GTEX-WK11
SRR814515	Esophagus_-_Muscularis	GTEX-OXRL
SRR814539	Skin_-_Sun_Exposed_(Lower_leg)	GTEX-WY7C
SRR814563	Brain_-_Cerebellum	GTEX-WHSE
SRR814587	Heart_-_Atrial_Appendage	GTEX-WY7C
SRR814633	Esophagus_-_Muscularis	GTEX-PLZ6
SRR814703	Lung	GTEX-WY7C
SRR814679	Cells_-_EBV-transformed_lymphocytes	GTEX-T6MO
SRR814747	Artery_-_Tibial	GTEX-WL46
SRR814768	Cells_-_EBV-transformed_lymphocytes	GTEX-T6MN
SRR814794	Cells_-_EBV-transformed_lymphocytes	GTEX-U3ZM
SRR814820	Stomach	GTEX-PLZ6
SRR814892	Ovary	GTEX-P78B
SRR814868	Whole_Blood	GTEX-V1D1
SRR814919	Thyroid	GTEX-WHPG
SRR814943	Testis	GTEX-OXRL
SRR814989	Brain_-_Anterior_cingulate_cortex_(BA24)	GTEX-WL46
SRR814967	Brain_-_Frontal_Cortex_(BA9)	GTEX-WVLH
SRR814996	Nerve_-_Tibial	GTEX-X4EP
SRR815020	Muscle_-_Skeletal	GTEX-WK11
SRR815044	Muscle_-_Skeletal	GTEX-O5YT
SRR815067	Cells_-_EBV-transformed_lymphocytes	GTEX-WFG7
SRR815092	Artery_-_Aorta	GTEX-P4PQ
SRR815116	Esophagus_-_Mucosa	GTEX-P4QS
SRR815140	Liver	GTEX-T6MN
SRR815164	Skin_-_Not_Sun_Exposed_(Suprapubic)	GTEX-WHWD
SRR815184	Heart_-_Atrial_Appendage	GTEX-X4XX
SRR815208	Breast_-_Mammary_Tissue	GTEX-WYVS
SRR815232	Brain_-_Cerebellum	GTEX-WWYW
SRR815256	Uterus	GTEX-POMQ
SRR815280	Prostate	GTEX-NFK9
SRR815302	Skin_-_Sun_Exposed_(Lower_leg)	GTEX-V1D1
SRR815326	Stomach	GTEX-OIZH
SRR815350	Skin_-_Not_Sun_Exposed_(Suprapubic)	GTEX-WHSE
SRR815374	Skin_-_Sun_Exposed_(Lower_leg)	GTEX-WYVS
SRR815398	Cells_-_EBV-transformed_lymphocytes	GTEX-S4Q7
SRR815422	Nerve_-_Tibial	GTEX-P4PQ
SRR815446	Esophagus_-_Muscularis	GTEX-P4PQ
SRR815470	Muscle_-_Skeletal	GTEX-X261
SRR815494	Whole_Blood	GTEX-O5YT
SRR815517	Heart_-_Left_Ventricle	GTEX-WWYW
SRR815542	Prostate	GTEX-OIZH
SRR815568	Esophagus_-_Mucosa	GTEX-O5YV
SRR815637	Cells_-_EBV-transformed_lymphocytes	GTEX-TKQ2
SRR815661	Heart_-_Left_Ventricle	GTEX-WH7G
SRR815685	Nerve_-_Tibial	GTEX-OXRK
SRR815711	Liver	GTEX-P78B
SRR815735	Heart_-_Left_Ventricle	GTEX-WZTO
SRR815759	Skin_-_Not_Sun_Exposed_(Suprapubic)	GTEX-WYJK
SRR815783	Muscle_-_Skeletal	GTEX-WOFM
SRR815825	Muscle_-_Skeletal	GTEX-OXRO
SRR815869	Adipose_-_Subcutaneous	GTEX-PWCY
SRR815893	Heart_-_Atrial_Appendage	GTEX-X3Y1
SRR815920	Pituitary	GTEX-X4EP
SRR815944	Vagina	GTEX-P78B
SRR815970	Stomach	GTEX-POMQ
SRR816015	Muscle_-_Skeletal	GTEX-WY7C
SRR816064	Heart_-_Left_Ventricle	GTEX-WHWD
SRR816096	Colon_-_Transverse	GTEX-OXRL
SRR816123	Cells_-_Transformed_fibroblasts	GTEX-S7SF
SRR816149	Cells_-_Transformed_fibroblasts	GTEX-OIZI
SRR816201	Skin_-_Sun_Exposed_(Lower_leg)	GTEX-X4EO
SRR816177	Adipose_-_Visceral_(Omentum)	GTEX-WY7C
SRR816226	Muscle_-_Skeletal	GTEX-WWYW
SRR816250	Whole_Blood	GTEX-WVLH
SRR816292	Brain_-_Cerebellum	GTEX-WZTO
SRR816316	Adipose_-_Subcutaneous	GTEX-P4QT
SRR816358	Heart_-_Left_Ventricle	GTEX-WYJK
SRR816336	Breast_-_Mammary_Tissue	GTEX-WOFL
SRR816382	Muscle_-_Skeletal	GTEX-OXRN
SRR816403	Esophagus_-_Mucosa	GTEX-OIZH
SRR816427	Esophagus_-_Muscularis	GTEX-P4QS
SRR816451	Cells_-_Transformed_fibroblasts	GTEX-OOBK
SRR816475	Adipose_-_Visceral_(Omentum)	GTEX-WHWD
SRR816495	Adrenal_Gland	GTEX-OHPK
SRR816517	Pituitary	GTEX-WWYW
SRR816541	Pancreas	GTEX-PLZ6
SRR816565	Artery_-_Aorta	GTEX-PLZ6
SRR816589	Whole_Blood	GTEX-WHSB
SRR816609	Pituitary	GTEX-N7MS
SRR816629	Ovary	GTEX-P4QT
SRR816653	Skin_-_Sun_Exposed_(Lower_leg)	GTEX-X261
SRR816677	Pituitary	GTEX-WVLH
SRR816699	Skin_-_Sun_Exposed_(Lower_leg)	GTEX-WRHK
SRR816721	Brain_-_Caudate_(basal_ganglia)	GTEX-WZTO
SRR816745	Whole_Blood	GTEX-WFON
SRR816770	Brain_-_Cortex	GTEX-WHSE
SRR816794	Colon_-_Transverse	GTEX-PLZ5
SRR816818	Prostate	GTEX-OOBK
SRR816865	Adrenal_Gland	GTEX-OXRK
SRR816892	Thyroid	GTEX-X15G
SRR816920	Whole_Blood	GTEX-WYVS
SRR816945	Cells_-_EBV-transformed_lymphocytes	GTEX-SN8G
SRR816969	Prostate	GTEX-PLZ6
SRR817026	Nerve_-_Tibial	GTEX-WHWD
SRR817046	Whole_Blood	GTEX-WHPG
SRR817094	Artery_-_Tibial	GTEX-WYBS
SRR817142	Esophagus_-_Muscularis	GTEX-P78B
SRR817190	Brain_-_Cerebellum	GTEX-WL46
SRR817166	Lung	GTEX-V1D1
SRR817210	Skin_-_Sun_Exposed_(Lower_leg)	GTEX-X4EP
SRR817234	Whole_Blood	GTEX-X4EP
SRR817258	Brain_-_Cerebellum	GTEX-X4XX
SRR817282	Muscle_-_Skeletal	GTEX-WZTO
SRR817306	Esophagus_-_Mucosa	GTEX-NPJ8
SRR817329	Adipose_-_Subcutaneous	GTEX-X261
SRR817353	Skin_-_Sun_Exposed_(Lower_leg)	GTEX-WFON
SRR817397	Nerve_-_Tibial	GTEX-P4QS
SRR817373	Whole_Blood	GTEX-UTHO
SRR817421	Muscle_-_Skeletal	GTEX-WOFL
SRR817464	Whole_Blood	GTEX-OIZI
SRR817512	Testis	GTEX-P4QS
SRR817539	Nerve_-_Tibial	GTEX-X4EO
SRR817563	Heart_-_Atrial_Appendage	GTEX-WHPG
SRR817587	Artery_-_Tibial	GTEX-OHPN
SRR817609	Nerve_-_Tibial	GTEX-OHPN
SRR817629	Brain_-_Putamen_(basal_ganglia)	GTEX-WL46
SRR817649	Adrenal_Gland	GTEX-NFK9
SRR817658	Brain_-_Anterior_cingulate_cortex_(BA24)	GTEX-X4EP
SRR817686	Brain_-_Substantia_nigra	GTEX-X4XX
SRR817715	Brain_-_Hippocampus	GTEX-WHSE
SRR817744	Artery_-_Aorta	GTEX-OHPM
SRR817751	Brain_-_Hippocampus	GTEX-WWYW
SRR817758	Brain_-_Hippocampus	GTEX-NPJ7
SRR817775	Brain_-_Putamen_(basal_ganglia)	GTEX-WVLH
SRR817797	Brain_-_Substantia_nigra	GTEX-WL46
SRR817832	Brain_-_Anterior_cingulate_cortex_(BA24)	GTEX-WHSE
SRR817856	Brain_-_Hippocampus	GTEX-X4XX
SRR817880	Brain_-_Spinal_cord_(cervical_c-1)	GTEX-WL46
SRR817905	Brain_-_Nucleus_accumbens_(basal_ganglia)	GTEX-WVLH
SRR817927	Brain_-_Caudate_(basal_ganglia)	GTEX-WWYW
SRR817978	Brain_-_Nucleus_accumbens_(basal_ganglia)	GTEX-WHSE
SRR818002	Adipose_-_Visceral_(Omentum)	GTEX-WFON
SRR818009	Cells_-_EBV-transformed_lymphocytes	GTEX-W5X1
SRR818033	Brain_-_Frontal_Cortex_(BA9)	GTEX-WWYW
SRR818057	Brain_-_Caudate_(basal_ganglia)	GTEX-X261
SRR818086	Brain_-_Hippocampus	GTEX-P44H
SRR818110	Brain_-_Caudate_(basal_ganglia)	GTEX-WHSE
SRR818139	Uterus	GTEX-N7MT
SRR818146	Brain_-_Putamen_(basal_ganglia)	GTEX-WHSE
SRR818170	Esophagus_-_Muscularis	GTEX-NPJ8
SRR818188	Brain_-_Cerebellar_Hemisphere	GTEX-WL46
SRR818210	Brain_-_Frontal_Cortex_(BA9)	GTEX-WL46
SRR818239	Cells_-_Transformed_fibroblasts	GTEX-S4P3
SRR818263	Adipose_-_Subcutaneous	GTEX-WFON
SRR818270	Brain_-_Hypothalamus	GTEX-OHPN
SRR818294	Cells_-_EBV-transformed_lymphocytes	GTEX-SSA3
SRR818321	Skin_-_Sun_Exposed_(Lower_leg)	GTEX-OIZG
SRR818348	Brain_-_Hypothalamus	GTEX-WHSE
SRR818372	Skin_-_Not_Sun_Exposed_(Suprapubic)	GTEX-WYVS
SRR818396	Brain_-_Caudate_(basal_ganglia)	GTEX-WVLH
SRR818418	Brain_-_Amygdala	GTEX-WVLH
SRR818440	Skin_-_Not_Sun_Exposed_(Suprapubic)	GTEX-X4EP
SRR818469	Brain_-_Substantia_nigra	GTEX-OXRO
SRR818499	Lung	GTEX-WZTO
SRR818523	Colon_-_Transverse	GTEX-OHPM
SRR818537	Whole_Blood	GTEX-WH7G
SRR818573	Skin_-_Sun_Exposed_(Lower_leg)	GTEX-X4XX
SRR818600	Muscle_-_Skeletal	GTEX-WRHK
SRR818622	Esophagus_-_Muscularis	GTEX-POMQ
SRR818646	Uterus	GTEX-P4QT
SRR818670	Artery_-_Tibial	GTEX-WY7C
SRR818694	Adrenal_Gland	GTEX-O5YT
SRR818725	Artery_-_Tibial	GTEX-X4EP
SRR818749	Thyroid	GTEX-WYJK
SRR818773	Muscle_-_Skeletal	GTEX-POMQ
SRR818797	Adipose_-_Subcutaneous	GTEX-OXRL
SRR818821	Adipose_-_Subcutaneous	GTEX-Q2AH
SRR818850	Testis	GTEX-O5YT
SRR818901	Muscle_-_Skeletal	GTEX-X4XX
SRR818961	Nerve_-_Tibial	GTEX-WL46
SRR818971	Brain_-_Putamen_(basal_ganglia)	GTEX-WWYW
SRR818999	Artery_-_Aorta	GTEX-P4QS
SRR819054	Muscle_-_Skeletal	GTEX-WFON
SRR819096	Cells_-_EBV-transformed_lymphocytes	GTEX-W5WG
SRR819124	Esophagus_-_Mucosa	GTEX-PLZ5
SRR819134	Brain_-_Hippocampus	GTEX-WL46
SRR819186	Lung	GTEX-OIZI
SRR819234	Cells_-_EBV-transformed_lymphocytes	GTEX-TKQ1
SRR819261	Muscle_-_Skeletal	GTEX-QDT8
SRR819293	Artery_-_Aorta	GTEX-P4PP
SRR819318	Lung	GTEX-OXRO
SRR819346	Brain_-_Amygdala	GTEX-X4EP
SRR819370	Brain_-_Hippocampus	GTEX-WZTO
SRR819394	Cells_-_EBV-transformed_lymphocytes	GTEX-VUSH
SRR819430	Cells_-_EBV-transformed_lymphocytes	GTEX-TMZS
SRR819459	Adipose_-_Subcutaneous	GTEX-WY7C
SRR819486	Colon_-_Transverse	GTEX-P4QT
SRR819510	Cells_-_Transformed_fibroblasts	GTEX-S3XE
SRR819534	Brain_-_Spinal_cord_(cervical_c-1)	GTEX-OXRO
SRR819559	Esophagus_-_Mucosa	GTEX-OIZI
SRR819610	Adipose_-_Visceral_(Omentum)	GTEX-WXYG
SRR819637	Esophagus_-_Mucosa	GTEX-OIZG
SRR819658	Lung	GTEX-WH7G
SRR819744	Cells_-_EBV-transformed_lymphocytes	GTEX-WEY5
SRR819771	Pancreas	GTEX-NPJ8
SRR819793	Brain_-_Nucleus_accumbens_(basal_ganglia)	GTEX-S7PM
SRR819820	Adipose_-_Subcutaneous	GTEX-OXRP
SRR819867	Thyroid	GTEX-WVLH
SRR819894	Skin_-_Sun_Exposed_(Lower_leg)	GTEX-WZTO
SRR819919	Cells_-_EBV-transformed_lymphocytes	GTEX-T5JC
SRR819946	Brain_-_Caudate_(basal_ganglia)	GTEX-NPJ7
SRR819999	Brain_-_Cerebellar_Hemisphere	GTEX-WVLH
SRR820026	Uterus	GTEX-OHPK
SRR820049	Artery_-_Tibial	GTEX-VJWN
SRR820078	Brain_-_Cortex	GTEX-WZTO
SRR820107	Brain_-_Cerebellar_Hemisphere	GTEX-WHSE
SRR820133	Brain_-_Caudate_(basal_ganglia)	GTEX-X4EP
SRR820157	Brain_-_Nucleus_accumbens_(basal_ganglia)	GTEX-WWYW
SRR820186	Thyroid	GTEX-WHSB
SRR820209	Brain_-_Nucleus_accumbens_(basal_ganglia)	GTEX-X4EP
SRR820234	Prostate	GTEX-NPJ8
SRR820256	Brain_-_Hypothalamus	GTEX-WWYW
SRR820292	Brain_-_Caudate_(basal_ganglia)	GTEX-S7PM
SRR820316	Heart_-_Left_Ventricle	GTEX-O5YT
SRR820350	Nerve_-_Tibial	GTEX-WOFM
SRR820379	Brain_-_Hypothalamus	GTEX-WVLH
SRR820402	Nerve_-_Tibial	GTEX-PLZ5
SRR820427	Skin_-_Not_Sun_Exposed_(Suprapubic)	GTEX-WFON
SRR820448	Adipose_-_Subcutaneous	GTEX-OHPM
SRR820468	Brain_-_Cerebellum	GTEX-UTHO
SRR820492	Artery_-_Coronary	GTEX-NPJ8
SRR820518	Brain_-_Substantia_nigra	GTEX-WHSE
SRR820571	Breast_-_Mammary_Tissue	GTEX-X261
SRR820596	Lung	GTEX-WYBS
SRR820623	Brain_-_Anterior_cingulate_cortex_(BA24)	GTEX-N7MS
SRR820689	Esophagus_-_Mucosa	GTEX-NFK9
SRR820709	Cells_-_EBV-transformed_lymphocytes	GTEX-RWS6
SRR820755	Adipose_-_Subcutaneous	GTEX-PLZ5
SRR820810	Skin_-_Not_Sun_Exposed_(Suprapubic)	GTEX-WHPG
SRR820839	Testis	GTEX-NFK9
SRR820859	Vagina	GTEX-P4PP
SRR820883	Brain_-_Amygdala	GTEX-WHSE
SRR820907	Muscle_-_Skeletal	GTEX-WHSB
SRR820993	Esophagus_-_Muscularis	GTEX-OIZG
SRR821019	Brain_-_Substantia_nigra	GTEX-X4EP
SRR821043	Liver	GTEX-O5YT
SRR821072	Ovary	GTEX-POMQ
SRR821096	Nerve_-_Tibial	GTEX-WHSB
SRR821124	Nerve_-_Tibial	GTEX-WH7G
SRR821148	Thyroid	GTEX-OHPM
SRR821176	Thyroid	GTEX-WL46
SRR821183	Heart_-_Atrial_Appendage	GTEX-WWYW
SRR821207	Thyroid	GTEX-WH7G
SRR821231	Pancreas	GTEX-P4QS
SRR821255	Nerve_-_Tibial	GTEX-WYBS
SRR821282	Esophagus_-_Mucosa	GTEX-N7MS
SRR821302	Lung	GTEX-X4EO
SRR821326	Whole_Blood	GTEX-WHSE
SRR821356	Kidney_-_Cortex	GTEX-NPJ8
SRR821364	Cells_-_EBV-transformed_lymphocytes	GTEX-WFON
SRR821388	Artery_-_Coronary	GTEX-NPJ7
SRR821434	Brain_-_Caudate_(basal_ganglia)	GTEX-WL46
SRR821410	Whole_Blood	GTEX-WWYW
SRR821468	Brain_-_Cerebellar_Hemisphere	GTEX-WWYW
SRR821518	Testis	GTEX-N7MS
SRR821525	Lung	GTEX-O5YT
SRR821549	Brain_-_Amygdala	GTEX-WZTO
SRR821573	Pituitary	GTEX-N7MT
SRR821581	Brain_-_Nucleus_accumbens_(basal_ganglia)	GTEX-WL46
SRR821602	Brain_-_Frontal_Cortex_(BA9)	GTEX-OHPN
SRR821626	Brain_-_Anterior_cingulate_cortex_(BA24)	GTEX-WZTO
SRR821653	Whole_Blood	GTEX-WOFL
SRR821666	Pancreas	GTEX-P4PP
SRR821690	Brain_-_Hippocampus	GTEX-NPJ8
SRR821715	Adipose_-_Subcutaneous	GTEX-OHPK
SRR821846	Artery_-_Coronary	GTEX-P4PP
SRR1068687	Esophagus_-_Gastroesophageal_Junction	GTEX-XXEK
SRR1068788	Testis	GTEX-TKQ2
SRR1068808	Cells_-_Transformed_fibroblasts	GTEX-QV44
SRR1068832	Artery_-_Coronary	GTEX-UJMC
SRR1068880	Cells_-_Transformed_fibroblasts	GTEX-O5YT
SRR1068905	Testis	GTEX-R55E
SRR1068929	Esophagus_-_Muscularis	GTEX-PWN1
SRR1068953	Stomach	GTEX-PWN1
SRR1068977	Breast_-_Mammary_Tissue	GTEX-XBED
SRR1068999	Breast_-_Mammary_Tissue	GTEX-U8XE
SRR1069024	Whole_Blood	GTEX-X5EB
SRR1069097	Adipose_-_Subcutaneous	GTEX-XV7Q
SRR1069121	Cells_-_Transformed_fibroblasts	GTEX-U4B1
SRR1069141	Liver	GTEX-U8XE
SRR1069166	Stomach	GTEX-XAJ8
SRR1069209	Prostate	GTEX-RWSA
SRR1069231	Esophagus_-_Mucosa	GTEX-QEG5
SRR1069279	Thyroid	GTEX-X4XX
SRR1069303	Spleen	GTEX-XPVG
SRR1069328	Esophagus_-_Mucosa	GTEX-PSDG
SRR1069376	Artery_-_Aorta	GTEX-XV7Q
SRR1069400	Spleen	GTEX-XGQ4
SRR1069466	Uterus	GTEX-T6MO
SRR1069421	Adrenal_Gland	GTEX-V955
SRR1069490	Cells_-_Transformed_fibroblasts	GTEX-P78B
SRR1069514	Prostate	GTEX-XGQ4
SRR1069564	Cells_-_Transformed_fibroblasts	GTEX-T5JW
SRR1069539	Spleen	GTEX-QLQW
SRR1069590	Cells_-_Transformed_fibroblasts	GTEX-QCQG
SRR1069614	Cells_-_Transformed_fibroblasts	GTEX-WFG7
SRR1069638	Adipose_-_Visceral_(Omentum)	GTEX-XUZC
SRR1069666	Esophagus_-_Mucosa	GTEX-W5WG
SRR1069690	Heart_-_Atrial_Appendage	GTEX-XXEK
SRR1069714	Stomach	GTEX-TKQ2
SRR1069734	Testis	GTEX-S4Q7
SRR1069758	Esophagus_-_Muscularis	GTEX-TMMY
SRR1069778	Stomach	GTEX-QLQW
SRR1069802	Heart_-_Left_Ventricle	GTEX-XXEK
SRR1069826	Cells_-_Transformed_fibroblasts	GTEX-P4QS
SRR1069850	Colon_-_Transverse	GTEX-XGQ4
SRR1069871	Esophagus_-_Mucosa	GTEX-Q2AI
SRR1069895	Esophagus_-_Muscularis	GTEX-R53T
SRR1069919	Cells_-_Transformed_fibroblasts	GTEX-SJXC
SRR1069943	Colon_-_Sigmoid	GTEX-VJYA
SRR1069967	Skin_-_Sun_Exposed_(Lower_leg)	GTEX-S7PM
SRR1069991	Colon_-_Transverse	GTEX-PWN1
SRR1070015	Lung	GTEX-XBEW
SRR1070036	Esophagus_-_Mucosa	GTEX-R55E
SRR1070086	Nerve_-_Tibial	GTEX-N7MS
SRR1070111	Artery_-_Aorta	GTEX-RUSQ
SRR1070133	Small_Intestine_-_Terminal_Ileum	GTEX-WFON
SRR1070159	Nerve_-_Tibial	GTEX-T2YK
SRR1070184	Adipose_-_Subcutaneous	GTEX-RU72
SRR1070208	Breast_-_Mammary_Tissue	GTEX-XV7Q
SRR1070232	Skin_-_Not_Sun_Exposed_(Suprapubic)	GTEX-XUW1
SRR1070260	Breast_-_Mammary_Tissue	GTEX-XOT4
SRR1070286	Vagina	GTEX-RWS6
SRR1070308	Artery_-_Coronary	GTEX-PWCY
SRR1070332	Esophagus_-_Muscularis	GTEX-S4Z8
SRR1070358	Lung	GTEX-XYKS
SRR1070382	Stomach	GTEX-XBED
SRR1070403	Pancreas	GTEX-WFON
SRR1070455	Cells_-_Transformed_fibroblasts	GTEX-W5X1
SRR1070479	Testis	GTEX-R55C
SRR1070503	Adipose_-_Subcutaneous	GTEX-XAJ8
SRR1070525	Cells_-_Transformed_fibroblasts	GTEX-QVJO
SRR1070597	Nerve_-_Tibial	GTEX-UPJH
SRR1070620	Esophagus_-_Mucosa	GTEX-XBEW
SRR1070641	Artery_-_Aorta	GTEX-T6MN
SRR1070665	Esophagus_-_Mucosa	GTEX-SE5C
SRR1070689	Liver	GTEX-RN64
SRR1070713	Adipose_-_Visceral_(Omentum)	GTEX-XYKS
SRR1070738	Breast_-_Mammary_Tissue	GTEX-RUSQ
SRR1070764	Pancreas	GTEX-XYKS
SRR1070813	Whole_Blood	GTEX-XQ3S
SRR1070789	Vagina	GTEX-SE5C
SRR1070841	Skin_-_Sun_Exposed_(Lower_leg)	GTEX-XBED
SRR1070863	Thyroid	GTEX-XBEW
SRR1070888	Skin_-_Not_Sun_Exposed_(Suprapubic)	GTEX-XOT4
SRR1070884	Stomach	GTEX-Q2AH
SRR1070913	Adrenal_Gland	GTEX-QDVN
SRR1070937	Cells_-_Transformed_fibroblasts	GTEX-UJHI
SRR1070986	Brain_-_Nucleus_accumbens_(basal_ganglia)	GTEX-WZTO
SRR1071011	Esophagus_-_Muscularis	GTEX-RU1J
SRR1071035	Skin_-_Sun_Exposed_(Lower_leg)	GTEX-XYKS
SRR1071060	Esophagus_-_Muscularis	GTEX-REY6
SRR1071084	Breast_-_Mammary_Tissue	GTEX-S7SE
SRR1071131	Esophagus_-_Gastroesophageal_Junction	GTEX-XQ8I
SRR1071157	Skin_-_Sun_Exposed_(Lower_leg)	GTEX-OXRN
SRR1071181	Small_Intestine_-_Terminal_Ileum	GTEX-WH7G
SRR1071207	Esophagus_-_Mucosa	GTEX-RU72
SRR1071289	Brain_-_Hypothalamus	GTEX-X4XY
SRR1071337	Cells_-_Transformed_fibroblasts	GTEX-RWSA
SRR1071403	Cells_-_EBV-transformed_lymphocytes	GTEX-WH7G
SRR1071429	Testis	GTEX-T6MN
SRR1071475	Ovary	GTEX-T6MO
SRR1071499	Esophagus_-_Mucosa	GTEX-TKQ1
SRR1071519	Pancreas	GTEX-Q2AH
SRR1071568	Lung	GTEX-TML8
SRR1071594	Muscle_-_Skeletal	GTEX-XUW1
SRR1071644	Artery_-_Aorta	GTEX-V955
SRR1071668	Liver	GTEX-R53T
SRR1071692	Heart_-_Left_Ventricle	GTEX-XPT6
SRR1071737	Uterus	GTEX-PWN1
SRR1071761	Stomach	GTEX-S4UY
SRR1071807	Kidney_-_Cortex	GTEX-T5JC
SRR1071832	Vagina	GTEX-QDT8
SRR1071856	Artery_-_Coronary	GTEX-Q2AH
SRR1071880	Brain_-_Hypothalamus	GTEX-X261
SRR1071905	Breast_-_Mammary_Tissue	GTEX-XQ3S
SRR1071931	Whole_Blood	GTEX-X4XY
SRR1071955	Muscle_-_Skeletal	GTEX-XQ3S
SRR1071983	Cells_-_Transformed_fibroblasts	GTEX-PW2O
SRR1072007	Pancreas	GTEX-QLQW
SRR1072031	Artery_-_Tibial	GTEX-W5WG
SRR1072078	Artery_-_Aorta	GTEX-XUW1
SRR1072104	Pancreas	GTEX-XMK1
SRR1072129	Vagina	GTEX-S7SF
SRR1072150	Lung	GTEX-XQ8I
SRR1072178	Brain_-_Caudate_(basal_ganglia)	GTEX-XMD1
SRR1072199	Stomach	GTEX-W5WG
SRR1072223	Cells_-_Transformed_fibroblasts	GTEX-PSDG
SRR1072269	Esophagus_-_Muscularis	GTEX-XUW1
SRR1072297	Esophagus_-_Mucosa	GTEX-R55G
SRR1072367	Brain_-_Frontal_Cortex_(BA9)	GTEX-XMD1
SRR1072432	Esophagus_-_Muscularis	GTEX-T6MO
SRR1072412	Esophagus_-_Muscularis	GTEX-U3ZH
SRR1072480	Esophagus_-_Mucosa	GTEX-X8HC
SRR1072504	Brain_-_Hypothalamus	GTEX-WZTO
SRR1072529	Whole_Blood	GTEX-XPVG
SRR1072578	Colon_-_Transverse	GTEX-SE5C
SRR1072602	Small_Intestine_-_Terminal_Ileum	GTEX-VJYA
SRR1072626	Adrenal_Gland	GTEX-Q2AI
SRR1072650	Heart_-_Left_Ventricle	GTEX-XGQ4
SRR1072676	Cells_-_Transformed_fibroblasts	GTEX-SN8G
SRR1072700	Stomach	GTEX-RU1J
SRR1072749	Artery_-_Aorta	GTEX-PX3G
SRR1072773	Cells_-_Transformed_fibroblasts	GTEX-R55D
SRR1072797	Brain_-_Hypothalamus	GTEX-X585
SRR1072845	Testis	GTEX-WFG8
SRR1072871	Whole_Blood	GTEX-XYKS
SRR1072895	Cells_-_Transformed_fibroblasts	GTEX-XOT4
SRR1072920	Stomach	GTEX-WFON
SRR1072948	Artery_-_Coronary	GTEX-PX3G
SRR1073021	Pancreas	GTEX-T8EM
SRR1073045	Vagina	GTEX-PWN1
SRR1073069	Prostate	GTEX-XQ3S
SRR1073095	Vagina	GTEX-S341
SRR1073119	Lung	GTEX-SN8G
SRR1073143	Brain_-_Anterior_cingulate_cortex_(BA24)	GTEX-X585
SRR1073167	Pancreas	GTEX-RM2N
SRR1073217	Colon_-_Transverse	GTEX-XMK1
SRR1073267	Thyroid	GTEX-XV7Q
SRR1073291	Skin_-_Sun_Exposed_(Lower_leg)	GTEX-XUW1
SRR1073317	Cells_-_Transformed_fibroblasts	GTEX-X4XY
SRR1073341	Thyroid	GTEX-SE5C
SRR1073365	Adrenal_Gland	GTEX-QCQG
SRR1073389	Ovary	GTEX-T5JW
SRR1073413	Cells_-_EBV-transformed_lymphocytes	GTEX-XBED
SRR1073435	Liver	GTEX-S33H
SRR1073459	Stomach	GTEX-RM2N
SRR1073483	Uterus	GTEX-S4UY
SRR1073507	Spleen	GTEX-S4Z8
SRR1073531	Testis	GTEX-XAJ8
SRR1073553	Nerve_-_Tibial	GTEX-XUW1
SRR1073581	Adipose_-_Subcutaneous	GTEX-QV44
SRR1073605	Skin_-_Not_Sun_Exposed_(Suprapubic)	GTEX-XQ8I
SRR1073631	Esophagus_-_Mucosa	GTEX-XXEK
SRR1073655	Colon_-_Transverse	GTEX-Q734
SRR1073679	Whole_Blood	GTEX-XBEW
SRR1073705	Artery_-_Aorta	GTEX-XQ3S
SRR1073731	Skin_-_Sun_Exposed_(Lower_leg)	GTEX-XXEK
SRR1073755	Brain_-_Spinal_cord_(cervical_c-1)	GTEX-OHPN
SRR1073775	Adrenal_Gland	GTEX-S4Q7
SRR1073923	Artery_-_Coronary	GTEX-XV7Q
SRR1073947	Spleen	GTEX-PLZ6
SRR1073971	Colon_-_Transverse	GTEX-TKQ1
SRR1073991	Pancreas	GTEX-WFG8
SRR1074017	Cells_-_Transformed_fibroblasts	GTEX-RU72
SRR1074041	Skin_-_Sun_Exposed_(Lower_leg)	GTEX-WXYG
SRR1074090	Pancreas	GTEX-WH7G
SRR1074189	Thyroid	GTEX-XMK1
SRR1074214	Esophagus_-_Gastroesophageal_Junction	GTEX-X585
SRR1074239	Colon_-_Transverse	GTEX-R53T
SRR1074263	Cells_-_Transformed_fibroblasts	GTEX-XUZC
SRR1074289	Skin_-_Not_Sun_Exposed_(Suprapubic)	GTEX-WXYG
SRR1074314	Colon_-_Transverse	GTEX-UJHI
SRR1074337	Colon_-_Sigmoid	GTEX-XAJ8
SRR1074359	Muscle_-_Skeletal	GTEX-XQ8I
SRR1074385	Pancreas	GTEX-XPVG
SRR1074410	Prostate	GTEX-U3ZM
SRR1074430	Uterus	GTEX-TMMY
SRR1074474	Adrenal_Gland	GTEX-RWSA
SRR1074478	Artery_-_Aorta	GTEX-QDVJ
SRR1074502	Esophagus_-_Mucosa	GTEX-QDVJ
SRR1074526	Spleen	GTEX-NPJ8
SRR1074550	Nerve_-_Tibial	GTEX-XYKS
SRR1074578	Esophagus_-_Mucosa	GTEX-V955
SRR1074602	Esophagus_-_Muscularis	GTEX-TML8
SRR1074646	Whole_Blood	GTEX-X585
SRR1074670	Muscle_-_Skeletal	GTEX-QDT8
SRR1074694	Thyroid	GTEX-X4XY
SRR1074719	Muscle_-_Skeletal	GTEX-XPVG
SRR1074744	Cells_-_Transformed_fibroblasts	GTEX-XPT6
SRR1074769	Lung	GTEX-XGQ4
SRR1074790	Artery_-_Coronary	GTEX-XPVG
SRR1074815	Esophagus_-_Muscularis	GTEX-S7SF
SRR1074839	Esophagus_-_Gastroesophageal_Junction	GTEX-XGQ4
SRR1074860	Breast_-_Mammary_Tissue	GTEX-SE5C
SRR1074884	Esophagus_-_Muscularis	GTEX-S95S
SRR1074909	Cells_-_Transformed_fibroblasts	GTEX-SE5C
SRR1074934	Small_Intestine_-_Terminal_Ileum	GTEX-XAJ8
SRR1074956	Cells_-_Transformed_fibroblasts	GTEX-PWCY
SRR1074980	Cells_-_Transformed_fibroblasts	GTEX-Q2AH
SRR1075004	Esophagus_-_Muscularis	GTEX-PSDG
SRR1075028	Artery_-_Aorta	GTEX-RWS6
SRR1075054	Esophagus_-_Muscularis	GTEX-XBED
SRR1075078	Colon_-_Transverse	GTEX-VJYA
SRR1075102	Liver	GTEX-UTHO
SRR1075126	Prostate	GTEX-REY6
SRR1075150	Vagina	GTEX-PWCY
SRR1075174	Pancreas	GTEX-T5JW
SRR1075198	Spleen	GTEX-XMK1
SRR1075247	Skin_-_Not_Sun_Exposed_(Suprapubic)	GTEX-XQ3S
SRR1075273	Cells_-_Transformed_fibroblasts	GTEX-XBEW
SRR1075294	Esophagus_-_Muscularis	GTEX-TKQ1
SRR1075314	Adrenal_Gland	GTEX-RUSQ
SRR1075336	Pancreas	GTEX-S4P3
SRR1075360	Ovary	GTEX-PWN1
SRR1075384	Nerve_-_Tibial	GTEX-T2IS
SRR1075408	Cells_-_Transformed_fibroblasts	GTEX-OHPM
SRR1075484	Breast_-_Mammary_Tissue	GTEX-XMD1
SRR1075505	Cells_-_Transformed_fibroblasts	GTEX-NL4W
SRR1075530	Prostate	GTEX-XPVG
SRR1075555	Esophagus_-_Muscularis	GTEX-QXCU
SRR1075579	Artery_-_Aorta	GTEX-S32W
SRR1075603	Esophagus_-_Mucosa	GTEX-QDVN
SRR1075607	Testis	GTEX-V955
SRR1075631	Heart_-_Atrial_Appendage	GTEX-XQ8I
SRR1075659	Cells_-_Transformed_fibroblasts	GTEX-T6MN
SRR1075683	Cells_-_EBV-transformed_lymphocytes	GTEX-X585
SRR1075825	Nerve_-_Tibial	GTEX-XPT6
SRR1075804	Liver	GTEX-XBEC
SRR1075850	Uterus	GTEX-T2IS
SRR1075874	Stomach	GTEX-S341
SRR1075898	Brain_-_Putamen_(basal_ganglia)	GTEX-WZTO
SRR1075923	Cells_-_Transformed_fibroblasts	GTEX-PWN1
SRR1075947	Esophagus_-_Muscularis	GTEX-RTLS
SRR1075971	Adipose_-_Subcutaneous	GTEX-XBEC
SRR1075997	Heart_-_Atrial_Appendage	GTEX-XOT4
SRR1076022	Liver	GTEX-X4XY
SRR1076046	Small_Intestine_-_Terminal_Ileum	GTEX-XGQ4
SRR1076072	Brain_-_Nucleus_accumbens_(basal_ganglia)	GTEX-X4XX
SRR1076096	Cells_-_Transformed_fibroblasts	GTEX-QXCU
SRR1076120	Prostate	GTEX-S33H
SRR1076144	Cells_-_Transformed_fibroblasts	GTEX-XPVG
SRR1076170	Esophagus_-_Muscularis	GTEX-U8XE
SRR1076219	Breast_-_Mammary_Tissue	GTEX-X4XY
SRR1076244	Pancreas	GTEX-PX3G
SRR1076317	Cells_-_Transformed_fibroblasts	GTEX-XQ3S
SRR1076292	Skin_-_Not_Sun_Exposed_(Suprapubic)	GTEX-X8HC
SRR1076343	Artery_-_Aorta	GTEX-R53T
SRR1076369	Spleen	GTEX-Q2AH
SRR1076393	Pituitary	GTEX-T5JC
SRR1076441	Breast_-_Mammary_Tissue	GTEX-REY6
SRR1076465	Small_Intestine_-_Terminal_Ileum	GTEX-XPVG
SRR1076490	Testis	GTEX-XGQ4
SRR1076511	Whole_Blood	GTEX-XV7Q
SRR1076535	Esophagus_-_Muscularis	GTEX-WFG7
SRR1076559	Nerve_-_Tibial	GTEX-X585
SRR1076632	Adrenal_Gland	GTEX-XMK1
SRR1076657	Cells_-_Transformed_fibroblasts	GTEX-P4PP
SRR1076705	Esophagus_-_Mucosa	GTEX-QVUS
SRR1076753	Thyroid	GTEX-XUZC
SRR1076779	Heart_-_Left_Ventricle	GTEX-XBED
SRR1076801	Esophagus_-_Mucosa	GTEX-RVPV
SRR1076823	Adrenal_Gland	GTEX-XV7Q
SRR1076868	Pancreas	GTEX-S3XE
SRR1076892	Vagina	GTEX-W5WG
SRR1076916	Artery_-_Coronary	GTEX-RU72
SRR1076940	Colon_-_Transverse	GTEX-T6MO
SRR1076964	Esophagus_-_Muscularis	GTEX-XQ8I
SRR1076990	Stomach	GTEX-XV7Q
SRR1077038	Adipose_-_Subcutaneous	GTEX-XQ8I
SRR1077066	Colon_-_Transverse	GTEX-XXEK
SRR1077090	Artery_-_Aorta	GTEX-SJXC
SRR1077115	Heart_-_Atrial_Appendage	GTEX-X5EB
SRR1077139	Breast_-_Mammary_Tissue	GTEX-U3ZH
SRR1077159	Uterus	GTEX-PX3G
SRR1077211	Uterus	GTEX-XUZC
SRR1077263	Skin_-_Not_Sun_Exposed_(Suprapubic)	GTEX-XPVG
SRR1077288	Muscle_-_Skeletal	GTEX-SSA3
SRR1077310	Esophagus_-_Mucosa	GTEX-PWN1
SRR1077356	Esophagus_-_Mucosa	GTEX-XBED
SRR1077380	Colon_-_Sigmoid	GTEX-X4EO
SRR1077405	Brain_-_Frontal_Cortex_(BA9)	GTEX-X4XY
SRR1077429	Prostate	GTEX-WFG8
SRR1077455	Pituitary	GTEX-Q2AG
SRR1077479	Skin_-_Sun_Exposed_(Lower_leg)	GTEX-O5YT
SRR1077503	Whole_Blood	GTEX-XXEK
SRR1077528	Heart_-_Atrial_Appendage	GTEX-XGQ4
SRR1077549	Spleen	GTEX-WFON
SRR1077575	Esophagus_-_Muscularis	GTEX-S4Q7
SRR1077599	Esophagus_-_Muscularis	GTEX-TKQ2
SRR1077619	Esophagus_-_Mucosa	GTEX-RNOR
SRR1077643	Heart_-_Left_Ventricle	GTEX-XV7Q
SRR1077667	Colon_-_Transverse	GTEX-TML8
SRR1077708	Pituitary	GTEX-TSE9
SRR1077728	Small_Intestine_-_Terminal_Ileum	GTEX-X5EB
SRR1077753	Testis	GTEX-XQ3S
SRR1077781	Cells_-_Transformed_fibroblasts	GTEX-UTHO
SRR1077805	Muscle_-_Skeletal	GTEX-XYKS
SRR1077826	Cells_-_Transformed_fibroblasts	GTEX-X8HC
SRR1077850	Esophagus_-_Mucosa	GTEX-S4Q7
SRR1077874	Esophagus_-_Muscularis	GTEX-V955
SRR1077898	Skin_-_Not_Sun_Exposed_(Suprapubic)	GTEX-XAJ8
SRR1077920	Breast_-_Mammary_Tissue	GTEX-RU72
SRR1077944	Spleen	GTEX-QCQG
SRR1077968	Pituitary	GTEX-RNOR
SRR1077992	Esophagus_-_Muscularis	GTEX-QCQG
SRR1077996	Uterus	GTEX-WEY5
SRR1078020	Cells_-_Transformed_fibroblasts	GTEX-RVPV
SRR1078042	Ovary	GTEX-PWCY
SRR1078066	Pancreas	GTEX-OOBK
SRR1078090	Stomach	GTEX-QLQ7
SRR1078114	Uterus	GTEX-XUW1
SRR1078140	Esophagus_-_Mucosa	GTEX-S33H
SRR1078164	Prostate	GTEX-V1D1
SRR1078188	Uterus	GTEX-R55G
SRR1078212	Uterus	GTEX-RWS6
SRR1078234	Skin_-_Sun_Exposed_(Lower_leg)	GTEX-QDT8
SRR1078258	Breast_-_Mammary_Tissue	GTEX-U3ZN
SRR1078278	Colon_-_Transverse	GTEX-S7SF
SRR1078299	Testis	GTEX-Q2AI
SRR1078347	Brain_-_Anterior_cingulate_cortex_(BA24)	GTEX-XMD1
SRR1078368	Esophagus_-_Muscularis	GTEX-W5WG
SRR1078392	Minor_Salivary_Gland	GTEX-X5EB
SRR1078465	Artery_-_Coronary	GTEX-WFG7
SRR1078489	Adipose_-_Subcutaneous	GTEX-NPJ8
SRR1078538	Esophagus_-_Mucosa	GTEX-T5JW
SRR1078562	Esophagus_-_Muscularis	GTEX-PX3G
SRR1078586	Artery_-_Aorta	GTEX-WFON
SRR1078612	Testis	GTEX-V1D1
SRR1078636	Ovary	GTEX-RU72
SRR1078660	Esophagus_-_Gastroesophageal_Junction	GTEX-WFG7
SRR1078684	Prostate	GTEX-T8EM
SRR1078709	Esophagus_-_Gastroesophageal_Junction	GTEX-WFG8
SRR1078735	Ovary	GTEX-QCQG
SRR1078759	Stomach	GTEX-QDVJ
SRR1078783	Esophagus_-_Muscularis	GTEX-WFG8
SRR1078809	Esophagus_-_Mucosa	GTEX-U8XE
SRR1078834	Artery_-_Tibial	GTEX-XBED
SRR1078855	Prostate	GTEX-SJXC
SRR1078879	Brain_-_Substantia_nigra	GTEX-X585
SRR1078903	Artery_-_Tibial	GTEX-XGQ4
SRR1078948	Colon_-_Transverse	GTEX-QDVJ
SRR1078972	Cells_-_Transformed_fibroblasts	GTEX-XUW1
SRR1079046	Spleen	GTEX-XV7Q
SRR1079023	Artery_-_Aorta	GTEX-UJHI
SRR1079070	Cells_-_Transformed_fibroblasts	GTEX-QMR6
SRR1079094	Esophagus_-_Muscularis	GTEX-R55C
SRR1079118	Skin_-_Sun_Exposed_(Lower_leg)	GTEX-XPVG
SRR1079143	Vagina	GTEX-T2IS
SRR1079189	Artery_-_Coronary	GTEX-SE5C
SRR1079213	Uterus	GTEX-XV7Q
SRR1079237	Cells_-_Transformed_fibroblasts	GTEX-TMZS
SRR1079306	Esophagus_-_Gastroesophageal_Junction	GTEX-X8HC
SRR1079330	Artery_-_Coronary	GTEX-QDVN
SRR1079356	Vagina	GTEX-XV7Q
SRR1079380	Esophagus_-_Muscularis	GTEX-QLQ7
SRR1079404	Artery_-_Coronary	GTEX-R55G
SRR1079408	Uterus	GTEX-RU72
SRR1079455	Testis	GTEX-XPT6
SRR1079480	Esophagus_-_Muscularis	GTEX-RUSQ
SRR1079502	Artery_-_Coronary	GTEX-U3ZH
SRR1079543	Esophagus_-_Mucosa	GTEX-QV31
SRR1079567	Colon_-_Transverse	GTEX-QCQG
SRR1079636	Nerve_-_Tibial	GTEX-V955
SRR1079660	Whole_Blood	GTEX-XUW1
SRR1079686	Vagina	GTEX-U3ZN
SRR1079706	Vagina	GTEX-QCQG
SRR1079730	Esophagus_-_Mucosa	GTEX-VJYA
SRR1079754	Pancreas	GTEX-XQ8I
SRR1079782	Spleen	GTEX-VJYA
SRR1079806	Esophagus_-_Muscularis	GTEX-WEY5
SRR1079900	Stomach	GTEX-QV31
SRR1079924	Cells_-_Transformed_fibroblasts	GTEX-RTLS
SRR1079948	Breast_-_Mammary_Tissue	GTEX-WXYG
SRR1079973	Small_Intestine_-_Terminal_Ileum	GTEX-XMK1
SRR1079998	Artery_-_Aorta	GTEX-V1D1
SRR1080022	Testis	GTEX-U8T8
SRR1080044	Esophagus_-_Mucosa	GTEX-Q2AH
SRR1080048	Esophagus_-_Muscularis	GTEX-QDVJ
SRR1080093	Nerve_-_Tibial	GTEX-OHPK
SRR1080117	Liver	GTEX-WFON
SRR1080148	Artery_-_Aorta	GTEX-S4Z8
[truncated: 5,990 more rows]
