# Supplementary material for: Genetic variation and microRNA targeting of A-to-I RNA editing fine tune human tissue transcriptomes
Source: Genome Biol. 2021 Mar 9;22:77. doi: 10.1186/s13059-021-02287-1 (PMC7942016; doi:10.1186/s13059-021-02287-1)
Supplement: Supplementary file 3 — Additional file 3: Table S2. List of edQTL sites across the 49 tissues. [file 13059_2021_2287_MOESM3_ESM.xlsx]

## Sheet: Table S2
Tissue	RNA editing site	Location	Gene	edQTL SNP	p-value	Effect size	FDR <= 10%
Adipose_Subcutaneous	chr10:102764302	intronic	LZTS2	rs807025	3.66461e-13	0.042078	yes
Adipose_Subcutaneous	chr10:102764317	intronic	LZTS2	rs807025	2.31516e-20	-0.0796666	yes
Adipose_Subcutaneous	chr10:102764890	intronic	LZTS2	rs142582686	3.38129e-08	-0.0943781	yes
Adipose_Subcutaneous	chr10:119245083	ncRNA_intronic	CTA-109P11.4,EMX2OS	rs2255631	4.90026e-06	0.0799887	no
Adipose_Subcutaneous	chr10:123721611	exonic	NSMCE4A	rs12416373	6.12582e-07	-0.0890274	yes
Adipose_Subcutaneous	chr10:20575710	UTR3	PLXDC2	rs985477	2.63349e-07	0.0378943	yes
Adipose_Subcutaneous	chr10:20575734	UTR3	PLXDC2	rs2681942	1.58938e-07	0.0466657	yes
Adipose_Subcutaneous	chr10:20575833	UTR3	PLXDC2	rs116822863	4.16186e-07	-0.0566325	yes
Adipose_Subcutaneous	chr10:73980006	intronic	ANAPC16	rs74234143	1.76382e-06	0.0482151	yes
Adipose_Subcutaneous	chr10:73994762	UTR3	ANAPC16	rs6480601	6.11733e-28	-0.129193	yes
Adipose_Subcutaneous	chr10:7623128	intronic	ITIH5	rs12774458	4.19118e-17	-0.217941	yes
Adipose_Subcutaneous	chr10:7625576	intronic	ITIH5	rs68108887	8.8535e-06	0.0495543	no
Adipose_Subcutaneous	chr10:82193768	upstream	RP11-137H2.6	rs10788619	7.99999e-12	0.0605587	yes
Adipose_Subcutaneous	chr10:82194849	ncRNA_exonic	RP11-137H2.6	rs10887865	5.19235e-11	0.0381259	yes
Adipose_Subcutaneous	chr10:82194859	ncRNA_exonic	RP11-137H2.6	rs10788619	7.23133e-21	-0.081905	yes
Adipose_Subcutaneous	chr10:82194890	ncRNA_exonic	RP11-137H2.6	rs10887865	1.84188e-37	0.0693892	yes
Adipose_Subcutaneous	chr10:82194891	ncRNA_exonic	RP11-137H2.6	rs7902460	1.55915e-06	-0.0205542	yes
Adipose_Subcutaneous	chr10:82195257	ncRNA_exonic	RP11-137H2.6	rs10887865	3.18643e-06	0.030702	no
Adipose_Subcutaneous	chr10:82195358	ncRNA_exonic	RP11-137H2.6	rs10788619	6.6431e-07	-0.0643716	yes
Adipose_Subcutaneous	chr10:82195363	ncRNA_exonic	RP11-137H2.6	rs10788620	3.57282e-09	-0.0833186	yes
Adipose_Subcutaneous	chr10:82195480	ncRNA_exonic	RP11-137H2.6	rs80234129	2.00293e-06	0.0406794	yes
Adipose_Subcutaneous	chr10:82195928	ncRNA_exonic	RP11-137H2.6	rs7096715	4.46671e-10	-0.0728583	yes
Adipose_Subcutaneous	chr10:82195988	ncRNA_exonic	RP11-137H2.6	rs10788620	1.89987e-15	-0.0470549	yes
Adipose_Subcutaneous	chr10:82196010	ncRNA_exonic	RP11-137H2.6	rs10788620	1.00972e-24	-0.0369134	yes
Adipose_Subcutaneous	chr10:82196043	ncRNA_exonic	RP11-137H2.6	rs10788620	2.35613e-14	-0.0420612	yes
Adipose_Subcutaneous	chr10:88737373	ncRNA_intronic	RP11-96C23.5	rs61856987	1.72958e-06	-0.0889107	yes
Adipose_Subcutaneous	chr10:88771767	ncRNA_intronic	RP11-96C23.10,RP11-96C23.14	rs4104990	1.48769e-10	0.0305919	yes
Adipose_Subcutaneous	chr11:111599465	UTR3	SIK2	rs4534611	4.90531e-06	-0.0558326	no
Adipose_Subcutaneous	chr11:118880109	intronic	CCDC84	rs11217122	8.96393e-08	0.0408296	yes
Adipose_Subcutaneous	chr11:118887604	intronic	RPS25	rs7105187	4.34481e-06	-0.0818702	no
Adipose_Subcutaneous	chr11:17098192	intronic	RPS13	rs7107283	5.2083e-06	-0.122485	no
Adipose_Subcutaneous	chr11:17098233	intronic	RPS13	rs7107745	3.07298e-07	-0.0911826	yes
Adipose_Subcutaneous	chr11:63335896	intergenic	HRASLS2,PLA2G16	rs1554656	1.95652e-06	-0.0696146	yes
Adipose_Subcutaneous	chr11:76736724	UTR3	ACER3	rs112701835	1.23644e-06	-0.118863	yes
Adipose_Subcutaneous	chr11:86621880	ncRNA_intronic	RP11-736K20.5	rs59830164	1.10009e-06	-0.0416267	yes
Adipose_Subcutaneous	chr11:86622876	ncRNA_intronic	RP11-736K20.5	rs11827540	7.02801e-10	-0.112436	yes
Adipose_Subcutaneous	chr11:86622984	ncRNA_intronic	RP11-736K20.5	rs7925623	3.54027e-08	-0.043221	yes
Adipose_Subcutaneous	chr12:10369232	intronic	GABARAPL1	rs10845075	1.7186e-08	-0.161057	yes
Adipose_Subcutaneous	chr12:108984979	UTR3	TMEM119	rs78430140	4.44961e-07	-0.0643647	yes
Adipose_Subcutaneous	chr12:108984981	UTR3	TMEM119	rs78430140	2.24205e-10	-0.0379404	yes
Adipose_Subcutaneous	chr12:109178972	UTR3	SSH1	rs2003242	1.46884e-09	-0.0338229	yes
Adipose_Subcutaneous	chr12:122998567	intronic	RSRC2	rs7972832	9.23742e-06	0.0403948	no
Adipose_Subcutaneous	chr12:125267893	intronic	SCARB1	rs858155	8.07864e-06	-0.0709239	no
Adipose_Subcutaneous	chr12:133298255	UTR3	PGAM5	rs10870496	6.79971e-08	-0.0689413	yes
Adipose_Subcutaneous	chr12:48139416	UTR3	RAPGEF3	rs2238144	4.11567e-07	0.096947	yes
Adipose_Subcutaneous	chr12:50595699	UTR5	LIMA1	rs2009072	4.32642e-18	-0.045398	yes
Adipose_Subcutaneous	chr12:50597064	intronic	LIMA1	rs1314753538	5.3767e-06	0.0558666	no
Adipose_Subcutaneous	chr12:51325280	UTR3	METTL7A	rs319940	1.41759e-12	-0.0513171	yes
Adipose_Subcutaneous	chr12:53570259	intronic	CSAD	rs74088980	2.66101e-06	-0.0635462	no
Adipose_Subcutaneous	chr12:53572154	intronic	CSAD	rs10876417	5.25376e-10	0.0905036	yes
Adipose_Subcutaneous	chr12:69237043	UTR3	MDM2	rs1690920	1.03741e-16	-0.06442	yes
Adipose_Subcutaneous	chr12:69237509	UTR3	MDM2	rs1663582	1.12101e-15	-0.0287575	yes
Adipose_Subcutaneous	chr12:69237525	UTR3	MDM2	rs1663582	1.10714e-12	-0.0230022	yes
Adipose_Subcutaneous	chr12:69237529	UTR3	MDM2	rs1663582	2.62676e-12	-0.0493592	yes
Adipose_Subcutaneous	chr12:8076438	intronic	SLC2A3	rs7138264	1.35408e-06	-0.107127	yes
Adipose_Subcutaneous	chr12:98942805	UTR3	TMPO	rs28535939	3.54387e-10	-0.0488997	yes
Adipose_Subcutaneous	chr12:98990676	intronic	SLC25A3	rs56970417	3.61066e-06	-0.19555	no
Adipose_Subcutaneous	chr13:111547764	ncRNA_intronic	ANKRD10-IT1	rs3180286	1.27567e-11	0.0296989	yes
Adipose_Subcutaneous	chr13:111549730	ncRNA_intronic	ANKRD10-IT1	rs72665842	2.90141e-08	-0.0529768	yes
Adipose_Subcutaneous	chr13:111549743	ncRNA_intronic	ANKRD10-IT1	rs1134348	4.58514e-13	-0.0272327	yes
Adipose_Subcutaneous	chr13:96643577	UTR3	UGGT2	rs7317285	8.71163e-08	-0.128209	yes
Adipose_Subcutaneous	chr14:100763361	intronic	SLC25A29	rs12431901	1.99756e-07	-0.0492983	yes
Adipose_Subcutaneous	chr14:20917892	UTR5	OSGEP	rs8015086	8.37818e-17	0.0797645	yes
Adipose_Subcutaneous	chr14:35496700	intronic	SRP54	rs12891528	2.65077e-06	-0.111408	no
Adipose_Subcutaneous	chr14:53109732	UTR3	ERO1L	rs35738167	2.95367e-07	-0.125225	yes
Adipose_Subcutaneous	chr14:53109823	UTR3	ERO1L	rs34887063	8.91712e-09	-0.0472201	yes
Adipose_Subcutaneous	chr14:55834204	UTR3	ATG14	rs1952087	1.87273e-12	0.0832483	yes
Adipose_Subcutaneous	chr14:55834966	UTR3	ATG14	rs1572611	7.12249e-08	0.0538672	yes
Adipose_Subcutaneous	chr14:55835066	UTR3	ATG14	rs3783648	6.76206e-26	0.171475	yes
Adipose_Subcutaneous	chr14:67852040	UTR3	EIF2S1	rs8007868	6.94096e-06	-0.0232996	no
Adipose_Subcutaneous	chr14:67852067	UTR3	EIF2S1	rs1073605	4.94449e-09	-0.0295892	yes
Adipose_Subcutaneous	chr14:74524774	ncRNA_intronic	AC005484.5	rs12893501	8.55622e-07	0.0472052	yes
Adipose_Subcutaneous	chr14:74526945	ncRNA_intronic	AC005484.5	rs7359018	3.86487e-08	-0.0578608	yes
Adipose_Subcutaneous	chr14:92584091	intronic	NDUFB1	rs8005484	9.64723e-06	0.122816	no
Adipose_Subcutaneous	chr14:95651434	UTR3	CLMN	rs3814816	4.8643e-10	-0.18397	yes
Adipose_Subcutaneous	chr15:50996277	intergenic	RN7SL354P,SPPL2A	rs8029073	6.88511e-06	0.131126	no
Adipose_Subcutaneous	chr15:55609575	ncRNA_exonic	RP11-139H15.1	rs11629613	2.89191e-06	0.0252744	no
Adipose_Subcutaneous	chr15:64433036	UTR3	SNX1	rs332262	2.21039e-06	0.0297334	yes
Adipose_Subcutaneous	chr15:64434514	UTR3	SNX1	rs12591947	2.50028e-09	-0.0184975	yes
Adipose_Subcutaneous	chr15:75646087	exonic	NEIL1	rs34879829	6.12121e-16	-0.188728	yes
Adipose_Subcutaneous	chr15:85185391	ncRNA_exonic	SCAND2P	rs11073613	9.44221e-19	-0.101339	yes
Adipose_Subcutaneous	chr15:90219571	intronic	PLIN1	rs6496590	1.79424e-12	-0.137552	yes
Adipose_Subcutaneous	chr15:90221306	intronic	PLIN1	rs12905150	2.93494e-36	-0.221402	yes
Adipose_Subcutaneous	chr15:90221397	intronic	PLIN1	rs8179037	3.31148e-08	0.0473078	yes
Adipose_Subcutaneous	chr15:90221980	intronic	PLIN1	rs4578621	1.58321e-08	0.112454	yes
Adipose_Subcutaneous	chr15:90440482	intronic	C15orf38-AP3S2	rs7173817	2.67933e-30	-0.113058	yes
Adipose_Subcutaneous	chr15:90440499	intronic	C15orf38-AP3S2	rs2043881	8.09426e-17	-0.042884	yes
Adipose_Subcutaneous	chr15:90442606	intronic	C15orf38-AP3S2	rs12440156	1.29545e-23	0.113795	yes
Adipose_Subcutaneous	chr15:90444654	UTR3	C15orf38	rs8027198	8.11827e-26	-0.13053	yes
Adipose_Subcutaneous	chr15:93434046	ncRNA_intronic	AC013394.2	rs1439620	1.09522e-07	0.0424502	yes
Adipose_Subcutaneous	chr16:10623750	ncRNA_intronic	RP11-27M24.1	rs6944	8.99554e-20	0.0716374	yes
Adipose_Subcutaneous	chr16:10625266	ncRNA_intronic	RP11-27M24.1	rs1875929	4.06433e-08	-0.059601	yes
Adipose_Subcutaneous	chr16:29845721	intronic	MVP	rs11859871	4.59711e-21	-0.0921783	yes
Adipose_Subcutaneous	chr16:29845723	intronic	MVP	rs11859871	1.6867e-21	-0.0943026	yes
Adipose_Subcutaneous	chr16:31052291	downstream	STX4	rs72800858	7.12614e-27	-0.15225	yes
Adipose_Subcutaneous	chr16:31052293	downstream	STX4	rs72800841	2.57263e-17	0.0629079	yes
Adipose_Subcutaneous	chr16:31133324	intronic	KAT8	rs11865499	6.01282e-09	0.0497719	yes
Adipose_Subcutaneous	chr16:3728734	intronic	TRAP1	rs7203664	2.77803e-14	-0.050854	yes
Adipose_Subcutaneous	chr16:3728735	intronic	TRAP1	rs7203664	9.60897e-12	-0.105748	yes
Adipose_Subcutaneous	chr16:4801826	ncRNA_intronic	RP11-127I20.7	rs3747601	9.22079e-06	-0.0590713	no
Adipose_Subcutaneous	chr16:48386295	UTR3	LONP2	rs8053839	1.74701e-08	0.0389539	yes
Adipose_Subcutaneous	chr16:81014384	UTR3	CMC2	rs9937731	9.23909e-09	-0.0764157	yes
Adipose_Subcutaneous	chr16:88784367	intronic	PIEZO1	rs4782320	1.66176e-09	0.0409397	yes
Adipose_Subcutaneous	chr16:88784379	intronic	PIEZO1	rs79311053	4.65161e-28	-0.16044	yes
Adipose_Subcutaneous	chr16:88784447	intronic	PIEZO1	rs4782320	6.21622e-06	-0.0426729	no
Adipose_Subcutaneous	chr16:88784477	intronic	PIEZO1	rs12449114	1.75721e-10	-0.0278715	yes
Adipose_Subcutaneous	chr16:88785189	ncRNA_exonic	RP5-1142A6.9	rs9932972	9.42733e-07	-0.0682603	yes
Adipose_Subcutaneous	chr16:88785208	ncRNA_exonic	RP5-1142A6.9	rs79311053	1.13892e-10	-0.112364	yes
Adipose_Subcutaneous	chr17:1606946	intergenic	PRPF8,TLCD2	rs80353125	2.10429e-10	-0.126353	yes
Adipose_Subcutaneous	chr17:41027160	ncRNA_intronic	LINC00671	rs2667938	7.337e-08	-0.125844	yes
Adipose_Subcutaneous	chr17:46925237	intronic	CALCOCO2	rs3760449	1.25132e-06	-0.0736651	yes
Adipose_Subcutaneous	chr17:4931018	UTR3	KIF1C	rs6502831	3.40563e-12	-0.166246	yes
Adipose_Subcutaneous	chr17:4931019	UTR3	KIF1C	rs6502831	4.01654e-09	-0.148683	yes
Adipose_Subcutaneous	chr17:73886004	UTR3	TRIM65	rs8068749	4.50166e-57	0.132241	yes
Adipose_Subcutaneous	chr17:76418603	intronic	PGS1	rs72903315	3.37048e-08	-0.133014	yes
Adipose_Subcutaneous	chr17:76418696	intronic	PGS1	rs72903315	3.21502e-07	0.212841	yes
Adipose_Subcutaneous	chr17:79221529	intronic	SLC38A10	rs144367417	8.2474e-08	0.159786	yes
Adipose_Subcutaneous	chr17:79527657	intronic	NPLOC4	rs7501521	3.08634e-06	-0.0959146	no
Adipose_Subcutaneous	chr17:80347528	UTR3	OGFOD3	rs113286925	1.00705e-07	-0.175693	yes
Adipose_Subcutaneous	chr17:8173299	UTR3	PFAS	rs113328120	7.24396e-08	-0.0488418	yes
Adipose_Subcutaneous	chr18:29652079	ncRNA_intronic	RP11-53I6.2	rs7227909	1.7957e-06	-0.0342826	yes
Adipose_Subcutaneous	chr18:29652119	ncRNA_intronic	RP11-53I6.2	rs7227909	4.4535e-09	-0.0607248	yes
Adipose_Subcutaneous	chr19:11560427	intronic	PRKCSH	rs8101357	2.31977e-07	0.0596962	yes
Adipose_Subcutaneous	chr19:11560763	intronic	PRKCSH	rs8101357	1.32818e-07	-0.142554	yes
Adipose_Subcutaneous	chr19:13870815	intronic	CCDC130	rs1473197	4.72035e-15	0.051654	yes
Adipose_Subcutaneous	chr19:13870826	intronic	CCDC130	rs1473197	4.60873e-08	0.0497562	yes
Adipose_Subcutaneous	chr19:13870868	intronic	CCDC130	rs1473197	1.91714e-09	0.0527072	yes
Adipose_Subcutaneous	chr19:13884084	ncRNA_exonic	CTB-5E10.3	rs12971679	2.71718e-06	0.0795287	no
Adipose_Subcutaneous	chr19:13884346	ncRNA_exonic	CTB-5E10.3	rs1559152	2.00368e-11	-0.10106	yes
Adipose_Subcutaneous	chr19:13884572	ncRNA_intronic	CTB-5E10.3	rs1559153	4.95361e-09	0.077315	yes
Adipose_Subcutaneous	chr19:13884611	ncRNA_intronic	CTB-5E10.3	rs1128030	4.65701e-06	-0.054973	no
Adipose_Subcutaneous	chr19:13884727	ncRNA_exonic	CTB-5E10.3	rs1128028	1.2285e-09	-0.0399363	yes
Adipose_Subcutaneous	chr19:13884739	ncRNA_exonic	CTB-5E10.3	rs1128030	7.59833e-13	-0.0643718	yes
Adipose_Subcutaneous	chr19:16191349	intronic	TPM4	rs1055886	1.57408e-06	-0.0463112	yes
Adipose_Subcutaneous	chr19:18671086	ncRNA_intronic	AC005253.2	rs2058077	1.27528e-08	-0.0777676	yes
Adipose_Subcutaneous	chr19:3592137	UTR3	GIPC3	rs8105780	2.29573e-09	-0.0703634	yes
Adipose_Subcutaneous	chr19:4526492	intronic	PLIN5	rs8110080	1.18993e-08	-0.0464348	yes
Adipose_Subcutaneous	chr19:46822297	intronic	HIF3A	rs10414875	5.37075e-08	0.0995335	yes
Adipose_Subcutaneous	chr19:53120721	UTR5	ZNF83	rs67949199	1.38934e-54	0.204632	yes
Adipose_Subcutaneous	chr19:53120727	UTR5	ZNF83	rs62118480	1.24347e-29	0.157839	yes
Adipose_Subcutaneous	chr19:53120739	UTR5	ZNF83	rs67949199	2.24061e-09	-0.077833	yes
Adipose_Subcutaneous	chr19:53120740	UTR5	ZNF83	rs62118479	5.38495e-09	-0.0666577	yes
Adipose_Subcutaneous	chr19:53121374	intronic	ZNF83	rs4801924	3.72162e-06	-0.0205023	no
Adipose_Subcutaneous	chr19:53121375	intronic	ZNF83	rs73582288	1.21658e-10	-0.0606806	yes
Adipose_Subcutaneous	chr19:53121505	intronic	ZNF83	rs4801924	2.71856e-08	-0.100117	yes
Adipose_Subcutaneous	chr19:53121570	intronic	ZNF83	rs67949199	2.72318e-30	-0.0953258	yes
Adipose_Subcutaneous	chr19:53121651	intronic	ZNF83	rs67949199	1.19002e-09	-0.0995703	yes
Adipose_Subcutaneous	chr19:53121945	intronic	ZNF83	rs73582288	3.51706e-09	-0.053718	yes
Adipose_Subcutaneous	chr19:5913803	ncRNA_exonic	AC104532.4	rs274784	4.18782e-06	-0.0524041	no
Adipose_Subcutaneous	chr19:6441862	UTR3	SLC25A23	rs348340	1.27571e-25	-0.0526127	yes
Adipose_Subcutaneous	chr19:8433165	intronic	ANGPTL4	rs7255436	4.98962e-06	-0.0415009	no
Adipose_Subcutaneous	chr19:863658	downstream	CFD	rs1651895	4.34368e-09	-0.0211199	yes
Adipose_Subcutaneous	chr19:865695	intergenic	CFD,MED16	rs7251379	6.99922e-06	0.0313748	no
Adipose_Subcutaneous	chr19:865747	intergenic	CFD,MED16	rs72984024	3.95387e-10	0.056092	yes
Adipose_Subcutaneous	chr19:865793	intergenic	CFD,MED16	rs10424211	4.75654e-10	-0.053043	yes
Adipose_Subcutaneous	chr1:150281151	UTR3	MRPS21	rs1260398	2.7902e-06	-0.0645101	no
Adipose_Subcutaneous	chr1:150281191	UTR3	MRPS21	rs509345	8.47766e-14	-0.0916858	yes
Adipose_Subcutaneous	chr1:1594940	UTR3	SLC35E2B	rs72634819	2.26812e-10	0.0369289	yes
Adipose_Subcutaneous	chr1:1595006	UTR3	SLC35E2B	rs6604980	7.96718e-06	-0.077005	no
Adipose_Subcutaneous	chr1:1595500	UTR3	SLC35E2B	rs115866895	7.46987e-15	0.0435357	yes
Adipose_Subcutaneous	chr1:1595540	UTR3	SLC35E2B	rs4074020	7.78602e-07	-0.0764558	yes
Adipose_Subcutaneous	chr1:160967816	UTR3	F11R	rs2483140	3.5491e-13	-0.049056	yes
Adipose_Subcutaneous	chr1:1660850	ncRNA_intronic	RP1-283E3.4,RP1-283E3.8	rs147261530	1.25024e-22	-0.122784	yes
Adipose_Subcutaneous	chr1:1660855	ncRNA_intronic	RP1-283E3.4,RP1-283E3.8	rs147261530	3.40756e-17	-0.0813919	yes
Adipose_Subcutaneous	chr1:1661099	ncRNA_intronic	RP1-283E3.4,RP1-283E3.8	rs111946117	8.10015e-25	-0.156554	yes
Adipose_Subcutaneous	chr1:1661104	ncRNA_intronic	RP1-283E3.4,RP1-283E3.8	rs111946117	4.81115e-36	-0.293612	yes
Adipose_Subcutaneous	chr1:1661410	ncRNA_intronic	RP1-283E3.4,RP1-283E3.8	rs115866895	2.14056e-48	0.212085	yes
Adipose_Subcutaneous	chr1:1661471	ncRNA_intronic	RP1-283E3.4,RP1-283E3.8	rs115866895	2.08857e-21	0.0804552	yes
Adipose_Subcutaneous	chr1:173833215	downstream	GAS5,GAS5-AS1	rs61262741	7.5248e-06	0.0402032	no
Adipose_Subcutaneous	chr1:179042905	UTR3	FAM20B	rs4430291	7.77868e-06	0.0529936	no
Adipose_Subcutaneous	chr1:184761188	UTR3	FAM129A	rs7360	4.54784e-49	-0.0887949	yes
Adipose_Subcutaneous	chr1:184761229	UTR3	FAM129A	rs7360	2.50078e-07	0.0206003	yes
Adipose_Subcutaneous	chr1:184761350	UTR3	FAM129A	rs861619	2.35458e-06	-0.0452461	yes
Adipose_Subcutaneous	chr1:184762627	UTR3	FAM129A	rs526024	1.12468e-06	-0.0299415	yes
Adipose_Subcutaneous	chr1:184762676	UTR3	FAM129A	rs861615	6.00708e-08	0.0557605	yes
Adipose_Subcutaneous	chr1:19585519	UTR3	MRTO4	rs761305	1.90652e-07	-0.0335441	yes
Adipose_Subcutaneous	chr1:19585553	UTR3	MRTO4	rs761305	2.24176e-26	-0.112191	yes
Adipose_Subcutaneous	chr1:202554237	UTR3	PPP1R12B	rs4950857	3.94845e-08	0.0164037	yes
Adipose_Subcutaneous	chr1:203459368	UTR3	PRELP	rs1891173	8.52643e-29	-0.0677443	yes
Adipose_Subcutaneous	chr1:204525548	UTR3	MDM4	rs4252713	2.0262e-40	-0.0864445	yes
Adipose_Subcutaneous	chr1:204525579	UTR3	MDM4	rs4252745	4.76994e-16	-0.0595611	yes
Adipose_Subcutaneous	chr1:204525593	UTR3	MDM4	rs10900598	1.65584e-21	-0.102279	yes
Adipose_Subcutaneous	chr1:204526710	UTR3	MDM4	rs12402641	5.02766e-11	-0.0730939	yes
Adipose_Subcutaneous	chr1:204526727	UTR3	MDM4	rs35666383	8.11226e-21	-0.0746662	yes
Adipose_Subcutaneous	chr1:207942573	intronic	CD46	rs2761437	2.02277e-11	0.0603561	yes
Adipose_Subcutaneous	chr1:212989565	UTR3	TATDN3	rs75301185	4.71032e-06	0.0717487	no
Adipose_Subcutaneous	chr1:214524434	ncRNA_intronic	RP11-176D17.3	rs35031581	1.42925e-09	-0.0903923	yes
Adipose_Subcutaneous	chr1:214524446	ncRNA_intronic	RP11-176D17.3	rs2780	1.9736e-07	-0.0322414	yes
Adipose_Subcutaneous	chr1:214524496	ncRNA_intronic	RP11-176D17.3	rs34321892	1.2132e-06	-0.133196	yes
Adipose_Subcutaneous	chr1:225974581	exonic	SRP9	rs12033707	1.64983e-06	0.0302889	yes
Adipose_Subcutaneous	chr1:225974614	exonic	SRP9	rs11583073	1.03925e-09	0.0507323	yes
Adipose_Subcutaneous	chr1:225974672	UTR3	SRP9	rs11581798	3.59831e-42	0.0622713	yes
Adipose_Subcutaneous	chr1:28825331	UTR3	PHACTR4	rs6673798	1.5079e-08	-0.145367	yes
Adipose_Subcutaneous	chr1:28825927	UTR3	PHACTR4	rs2840765	2.13146e-06	-0.0217537	yes
Adipose_Subcutaneous	chr1:28826261	UTR3	PHACTR4	rs11804157	2.44001e-13	0.0631078	yes
Adipose_Subcutaneous	chr1:36067838	UTR3	PSMB2	rs12082263	4.77299e-11	-0.109403	yes
Adipose_Subcutaneous	chr1:36067886	UTR3	PSMB2	rs12564147	2.18624e-12	-0.101499	yes
Adipose_Subcutaneous	chr1:38326643	ncRNA_exonic	RP11-109P14.10	rs1136990	6.12457e-08	-0.0425494	yes
Adipose_Subcutaneous	chr1:38327578	UTR3	INPP5B	rs12745319	4.96683e-07	-0.0832305	yes
Adipose_Subcutaneous	chr1:46076642	intronic	NASP	rs11211120	3.59073e-08	-0.126041	yes
Adipose_Subcutaneous	chr1:53382811	intronic	ECHDC2	rs897732	2.20328e-09	-0.0788165	yes
Adipose_Subcutaneous	chr1:53383820	intronic	ECHDC2	rs61768342	5.44171e-06	0.0440499	no
Adipose_Subcutaneous	chr1:9328102	UTR3	H6PD	rs57355294	1.10967e-07	-0.0338143	yes
Adipose_Subcutaneous	chr1:9328213	UTR3	H6PD	rs9434747	6.19275e-11	-0.0414114	yes
Adipose_Subcutaneous	chr1:9331094	UTR3	H6PD	rs57355294	1.17753e-10	-0.0242868	yes
Adipose_Subcutaneous	chr20:44524583	intronic	CTSA	rs57946860	2.93636e-06	-0.171677	no
Adipose_Subcutaneous	chr20:44525169	intronic	CTSA	rs58749629	8.47337e-06	0.0591559	no
Adipose_Subcutaneous	chr20:48120982	UTR3	PTGIS	rs492195	8.21766e-08	-0.018868	yes
Adipose_Subcutaneous	chr20:48121480	UTR3	PTGIS	rs4647	3.03079e-06	0.0243733	no
Adipose_Subcutaneous	chr20:48121538	UTR3	PTGIS	rs492195	9.714e-10	-0.0649669	yes
Adipose_Subcutaneous	chr20:48123053	UTR3	PTGIS	rs5596	3.71791e-06	-0.0177745	no
Adipose_Subcutaneous	chr20:48123133	UTR3	PTGIS	rs6019858	6.89803e-06	-0.0238909	no
Adipose_Subcutaneous	chr20:48123134	UTR3	PTGIS	rs5596	3.73086e-07	-0.0192502	yes
Adipose_Subcutaneous	chr21:34634928	exonic	IFNAR2	rs6517156	1.57783e-13	0.0318224	yes
Adipose_Subcutaneous	chr22:18572675	UTR3	PEX26	rs112015789	2.55413e-07	-0.0978222	yes
Adipose_Subcutaneous	chr22:36662696	UTR3	APOL1	rs9610475	3.44554e-06	-0.0734539	no
Adipose_Subcutaneous	chr22:39414912	UTR3	APOBEC3C	rs5757423	1.00659e-24	-0.126251	yes
Adipose_Subcutaneous	chr22:39415905	UTR3	APOBEC3C	rs5757423	8.34441e-34	-0.155362	yes
Adipose_Subcutaneous	chr22:39415981	UTR3	APOBEC3C	rs1139721	8.7806e-09	0.0236997	yes
Adipose_Subcutaneous	chr22:39416035	UTR3	APOBEC3C	rs1534916	1.67648e-30	0.0780713	yes
Adipose_Subcutaneous	chr22:45736784	UTR3	FAM118A	rs1056322	1.16015e-10	-0.0361046	yes
Adipose_Subcutaneous	chr22:45736867	UTR3	FAM118A	rs998706	4.90538e-09	-0.0439416	yes
Adipose_Subcutaneous	chr22:50881022	intronic	PPP6R2	rs12159089	5.33165e-08	-0.0721614	yes
Adipose_Subcutaneous	chr2:132271532	ncRNA_intronic	AC093838.4	rs13411754	3.62566e-08	-0.220396	yes
Adipose_Subcutaneous	chr2:132271988	ncRNA_intronic	AC093838.4	rs9287523	3.64231e-23	0.0984933	yes
Adipose_Subcutaneous	chr2:132272559	ncRNA_intronic	AC093838.4	rs12476375	4.05622e-06	-0.196156	no
Adipose_Subcutaneous	chr2:208619742	UTR3	CCNYL1	rs1806585	4.80964e-06	0.122376	no
Adipose_Subcutaneous	chr2:216903498	UTR3	PECR	rs12468812	8.99436e-10	0.020155	yes
Adipose_Subcutaneous	chr2:217366515	UTR3	RPL37A	rs3108223	2.91447e-11	0.0792035	yes
Adipose_Subcutaneous	chr2:228550408	downstream	SLC19A3	rs7578736	3.13157e-07	-0.0515036	yes
Adipose_Subcutaneous	chr2:228550721	UTR3	SLC19A3	rs111799560	4.08443e-07	-0.0373012	yes
Adipose_Subcutaneous	chr2:37431474	UTR3	AC007390.5	rs10198835	6.24861e-06	0.029996	no
Adipose_Subcutaneous	chr2:37431604	UTR3	AC007390.5	rs1137453	5.68404e-14	0.0431746	yes
Adipose_Subcutaneous	chr2:47184334	intronic	TTC7A	rs877048	2.45505e-06	-0.173504	yes
Adipose_Subcutaneous	chr2:47185134	intronic	TTC7A	rs877048	1.83456e-13	-0.322593	yes
Adipose_Subcutaneous	chr3:10193475	UTR3	VHL	rs779805	8.00983e-13	-0.0521615	yes
Adipose_Subcutaneous	chr3:10194593	downstream	VHL	rs801913	4.07405e-09	-0.0480222	yes
Adipose_Subcutaneous	chr3:10194890	downstream	VHL	rs1136249	1.32019e-12	-0.0320964	yes
Adipose_Subcutaneous	chr3:10194984	intergenic	VHL,IRAK2	rs1642742	3.42324e-25	-0.0416231	yes
Adipose_Subcutaneous	chr3:14986098	ncRNA_exonic	FGD5-AS1	rs6791192	9.38495e-12	0.0417011	yes
Adipose_Subcutaneous	chr3:14986137	ncRNA_exonic	FGD5-AS1	rs1142981	3.76542e-25	0.0917425	yes
Adipose_Subcutaneous	chr3:14986453	ncRNA_exonic	FGD5-AS1	rs1142981	2.29546e-56	0.0808644	yes
Adipose_Subcutaneous	chr3:156258283	UTR3	SSR3	rs1510278	4.13048e-12	-0.108272	yes
Adipose_Subcutaneous	chr3:156259229	UTR3	SSR3	rs1510278	4.1363e-10	0.0495722	yes
Adipose_Subcutaneous	chr3:156259288	UTR3	SSR3	rs1510278	5.54148e-46	-0.111717	yes
Adipose_Subcutaneous	chr3:156259295	UTR3	SSR3	rs1510278	2.23276e-43	-0.0904232	yes
Adipose_Subcutaneous	chr3:156259340	UTR3	SSR3	rs1129094	1.52648e-36	-0.0811925	yes
Adipose_Subcutaneous	chr3:156259341	UTR3	SSR3	rs1129094	2.9398e-23	-0.0381785	yes
Adipose_Subcutaneous	chr3:156259363	UTR3	SSR3	rs1129094	3.14121e-40	-0.0537214	yes
Adipose_Subcutaneous	chr3:156259406	UTR3	SSR3	rs71310479	7.64321e-10	0.0801499	yes
Adipose_Subcutaneous	chr3:156259407	UTR3	SSR3	rs75861595	3.60709e-08	-0.0599379	yes
Adipose_Subcutaneous	chr3:16244089	intronic	GALNT15	rs17272362	6.41024e-08	0.12606	yes
Adipose_Subcutaneous	chr3:16244127	intronic	GALNT15	rs17272362	2.03496e-06	0.0560096	yes
Adipose_Subcutaneous	chr3:16272111	intronic	GALNT15	rs1055736	2.94459e-11	-0.0754962	yes
Adipose_Subcutaneous	chr3:16272121	intronic	GALNT15	rs6776381	1.20356e-17	-0.0940573	yes
Adipose_Subcutaneous	chr3:16272186	intronic	GALNT15	rs6776381	3.51018e-13	-0.0754333	yes
Adipose_Subcutaneous	chr3:179115411	ncRNA_exonic	AC007620.3,RP11-145M9.4	rs10937003	5.20335e-10	-0.0535547	yes
Adipose_Subcutaneous	chr3:197339634	intergenic	BDH1,AC024560.3	rs9834939	2.97061e-09	0.0535712	yes
Adipose_Subcutaneous	chr3:197339968	downstream	AC024560.3	rs9834939	8.61542e-11	-0.148014	yes
Adipose_Subcutaneous	chr3:39450890	intronic	RPSA	rs4276125	1.40713e-06	-0.0967698	yes
Adipose_Subcutaneous	chr3:49849087	intronic	UBA7	rs6809879	7.89523e-09	-0.0795903	yes
Adipose_Subcutaneous	chr3:50150555	intronic	RBM5	rs2003485	8.58413e-06	0.0605453	no
Adipose_Subcutaneous	chr3:9860263	UTR5	TTLL3	rs34127563	6.0255e-06	0.0257638	no
Adipose_Subcutaneous	chr3:9860304	UTR5	TTLL3	rs3872717	2.61249e-06	0.0320881	no
Adipose_Subcutaneous	chr3:9860326	UTR5	TTLL3	rs3806670	9.61802e-09	0.0249749	yes
Adipose_Subcutaneous	chr3:9877732	UTR3	TTLL3	rs4020750	3.66348e-08	0.0272436	yes
Adipose_Subcutaneous	chr4:1380585	UTR3	UVSSA	rs4974624	7.42018e-09	-0.0438166	yes
Adipose_Subcutaneous	chr4:1380952	UTR3	UVSSA	rs4974619	1.19868e-08	0.0345847	yes
Adipose_Subcutaneous	chr4:2940371	ncRNA_intronic	NOP14-AS1	rs12651499	7.26265e-07	-0.0940057	yes
Adipose_Subcutaneous	chr4:39551008	ncRNA_intronic	UGDH-AS1	rs6822319	4.16411e-06	-0.0829799	no
Adipose_Subcutaneous	chr4:39551031	ncRNA_intronic	UGDH-AS1	rs6833806	1.33385e-13	-0.0858216	yes
Adipose_Subcutaneous	chr5:130495647	intronic	HINT1	rs7720393	2.36152e-06	-0.0693769	yes
Adipose_Subcutaneous	chr5:130495683	intronic	HINT1	rs10069257	4.86578e-06	-0.0978067	no
Adipose_Subcutaneous	chr5:14715522	intronic	ANKH	rs116452229	4.80449e-19	0.109346	yes
Adipose_Subcutaneous	chr5:14716333	intronic	ANKH	rs116803888	7.49212e-06	-0.157123	no
Adipose_Subcutaneous	chr5:150647737	UTR3	GM2A	rs153450	5.5562e-06	-0.0662935	no
Adipose_Subcutaneous	chr5:180262372	ncRNA_exonic	LINC00847	rs11541202	2.25264e-07	-0.0836797	yes
Adipose_Subcutaneous	chr5:180262373	ncRNA_exonic	LINC00847	rs11541202	1.39187e-06	-0.0761431	yes
Adipose_Subcutaneous	chr6:150046484	UTR3	NUP43	rs7753812	9.08795e-07	-0.0339735	yes
Adipose_Subcutaneous	chr6:150046495	UTR3	NUP43	rs7753812	2.07865e-14	-0.0697977	yes
Adipose_Subcutaneous	chr6:31640299	UTR3	CSNK2B-LY6G5B-1181,LY6G5B	rs805257	3.06495e-08	-0.083483	yes
Adipose_Subcutaneous	chr6:31640308	UTR3	CSNK2B-LY6G5B-1181,LY6G5B	rs2471960	6.82294e-08	-0.0943203	yes
Adipose_Subcutaneous	chr6:31640483	UTR3	CSNK2B-LY6G5B-1181,LY6G5B	rs1266076	7.85637e-18	-0.0438463	yes
Adipose_Subcutaneous	chr6:32133546	intronic	EGFL8,PPT2,PPT2-EGFL8	rs3134949	5.52213e-13	-0.114579	yes
Adipose_Subcutaneous	chr6:53157332	intronic	ELOVL5	rs1429146	7.14426e-07	-0.0788861	yes
Adipose_Subcutaneous	chr6:53157537	intronic	ELOVL5	rs1973915	1.26701e-24	0.237526	yes
Adipose_Subcutaneous	chr6:53157551	intronic	ELOVL5	rs9370190	1.6641e-07	-0.121506	yes
Adipose_Subcutaneous	chr6:71298753	UTR3	C6orf57	rs9446274	1.55494e-09	-0.070992	yes
Adipose_Subcutaneous	chr6:88223858	downstream	RARS2	rs7754350	3.05476e-11	-0.0928358	yes
Adipose_Subcutaneous	chr7:100736990	upstream	RP11-395B7.7	rs28651567	1.80789e-08	-0.0508943	yes
Adipose_Subcutaneous	chr7:100736991	upstream	RP11-395B7.7	rs11760747	1.73156e-09	-0.0598836	yes
Adipose_Subcutaneous	chr7:102178572	ncRNA_intronic	RP11-514P8.8	rs4543479	3.6848e-07	-0.0272051	yes
Adipose_Subcutaneous	chr7:102220538	UTR3	RASA4	rs4473948	1.04372e-09	0.0354733	yes
Adipose_Subcutaneous	chr7:102220956	UTR3	RASA4	rs56308176	2.89284e-08	-0.0496869	yes
Adipose_Subcutaneous	chr7:102220962	UTR3	RASA4	rs6465866	5.30349e-15	-0.067925	yes
Adipose_Subcutaneous	chr7:102221166	UTR3	RASA4	rs4543479	4.97247e-07	-0.0373087	yes
Adipose_Subcutaneous	chr7:128142833	UTR3	METTL2B	rs11982673	1.667e-06	-0.0831418	yes
Adipose_Subcutaneous	chr7:128143870	UTR3	METTL2B	rs1137306	6.02865e-07	-0.0273859	yes
Adipose_Subcutaneous	chr7:128293288	intergenic	RP11-274B21.1,RP11-274B21.10	rs7786336	2.23204e-07	0.0251291	yes
Adipose_Subcutaneous	chr7:128293289	intergenic	RP11-274B21.1,RP11-274B21.10	rs7786336	4.76822e-06	0.0172718	no
Adipose_Subcutaneous	chr7:128293316	intergenic	RP11-274B21.1,RP11-274B21.10	rs2402923	2.13138e-10	0.0367281	yes
Adipose_Subcutaneous	chr7:128293395	intergenic	RP11-274B21.1,RP11-274B21.10	rs2402923	1.96271e-09	0.0399097	yes
Adipose_Subcutaneous	chr7:128293433	intergenic	RP11-274B21.1,RP11-274B21.10	rs74991069	1.08897e-135	0.319544	yes
Adipose_Subcutaneous	chr7:128293499	intergenic	RP11-274B21.1,RP11-274B21.10	rs7786336	8.31258e-09	0.0702143	yes
Adipose_Subcutaneous	chr7:128294130	intergenic	RP11-274B21.1,RP11-274B21.10	rs7786336	3.37396e-18	0.0424193	yes
Adipose_Subcutaneous	chr7:128299241	intergenic	RP11-274B21.1,RP11-274B21.10	rs6954278	1.52136e-07	-0.04427	yes
Adipose_Subcutaneous	chr7:128299306	intergenic	RP11-274B21.1,RP11-274B21.10	rs6976331	5.68275e-07	0.0842845	yes
Adipose_Subcutaneous	chr7:128299412	intergenic	RP11-274B21.1,RP11-274B21.10	rs7801678	2.35095e-07	0.0646849	yes
Adipose_Subcutaneous	chr7:128299671	intergenic	RP11-274B21.1,RP11-274B21.10	rs10085580	1.39637e-08	-0.193412	yes
Adipose_Subcutaneous	chr7:128299761	intergenic	RP11-274B21.1,RP11-274B21.10	rs6954404	2.84287e-68	-0.190597	yes
Adipose_Subcutaneous	chr7:128301346	intergenic	RP11-274B21.1,RP11-274B21.10	rs57890423	3.41175e-06	0.0260979	no
Adipose_Subcutaneous	chr7:2762178	intergenic	AMZ1,GNA12	rs798546	3.26008e-07	0.11042	yes
Adipose_Subcutaneous	chr7:44841489	UTR3	PPIA	rs17860094	8.727e-15	-0.0863926	yes
Adipose_Subcutaneous	chr7:44841519	UTR3	PPIA	rs112942650	9.04108e-08	0.0586272	yes
Adipose_Subcutaneous	chr7:44841928	UTR3	PPIA	rs17860094	9.98721e-24	-0.228219	yes
Adipose_Subcutaneous	chr7:44872303	intronic	H2AFV	rs73331033	5.95668e-07	0.0443334	yes
Adipose_Subcutaneous	chr7:44872899	intronic	H2AFV	rs7789162	3.91068e-27	-0.387318	yes
Adipose_Subcutaneous	chr7:65619237	ncRNA_intronic	RP5-1132H15.1	rs316336	2.17489e-08	-0.0467269	yes
Adipose_Subcutaneous	chr7:65619242	ncRNA_intronic	RP5-1132H15.1	rs2460427	6.39793e-07	-0.026922	yes
Adipose_Subcutaneous	chr7:66205087	ncRNA_exonic	RP11-792A8.4	rs4718405	1.99884e-06	0.0289943	yes
Adipose_Subcutaneous	chr7:99952239	ncRNA_intronic	STAG3L5P-PVRIG2P-PILRB	rs111689538	8.39235e-06	0.220639	no
Adipose_Subcutaneous	chr8:101725810	intronic	PABPC1	rs3133580	1.90612e-09	-0.123663	yes
Adipose_Subcutaneous	chr8:101725912	intronic	PABPC1	rs13269984	7.30287e-07	-0.0712664	yes
Adipose_Subcutaneous	chr8:101726001	intronic	PABPC1	rs3133580	6.19173e-06	-0.128091	no
Adipose_Subcutaneous	chr8:11700373	UTR3	CTSB	rs11786618	2.47087e-52	-0.0759409	yes
Adipose_Subcutaneous	chr8:11700419	UTR3	CTSB	rs4631423	1.13014e-09	-0.0375095	yes
Adipose_Subcutaneous	chr8:11700676	UTR3	CTSB	rs1123141	2.76609e-14	0.0392311	yes
Adipose_Subcutaneous	chr8:11700685	UTR3	CTSB	rs11786618	3.1096e-125	-0.143132	yes
Adipose_Subcutaneous	chr8:11700737	UTR3	CTSB	rs1142957	1.14516e-39	-0.0440172	yes
Adipose_Subcutaneous	chr8:11701283	UTR3	CTSB	rs1293325	5.84749e-21	-0.0955539	yes
Adipose_Subcutaneous	chr8:11701295	UTR3	CTSB	rs1475572803	1.48533e-18	-0.0975593	yes
Adipose_Subcutaneous	chr8:11701305	UTR3	CTSB	rs2294138	1.89141e-09	0.0407612	yes
Adipose_Subcutaneous	chr8:11701323	UTR3	CTSB	rs58631438	8.0677e-09	-0.0541456	yes
Adipose_Subcutaneous	chr8:11701509	UTR3	CTSB	rs6997097	1.56487e-06	0.0552693	yes
Adipose_Subcutaneous	chr8:22427609	intronic	SORBS3	rs13260287	1.26621e-12	0.267109	yes
Adipose_Subcutaneous	chr8:30535953	UTR3	GSR	rs1138054	1.91291e-07	-0.0413549	yes
Adipose_Subcutaneous	chr8:30535980	UTR3	GSR	rs1138054	2.41431e-72	0.22894	yes
Adipose_Subcutaneous	chr8:30536603	UTR3	GSR	rs1138054	1.28296e-11	-0.07212	yes
Adipose_Subcutaneous	chr8:30536606	UTR3	GSR	rs1138054	3.72976e-13	-0.0615789	yes
Adipose_Subcutaneous	chr8:99055911	ncRNA_intronic	KB-1208A12.3	rs1466428	2.33885e-08	-0.159051	yes
Adipose_Subcutaneous	chr8:99055914	ncRNA_intronic	KB-1208A12.3	rs1466428	7.00617e-14	-0.192474	yes
Adipose_Subcutaneous	chr9:139335555	UTR3	SEC16A	rs4451431	2.72995e-06	-0.0243045	no
Adipose_Subcutaneous	chr9:139335597	UTR3	SEC16A	rs1127152	9.81372e-32	0.0357291	yes
Adipose_Subcutaneous	chr9:139335882	UTR3	SEC16A	rs66778952	1.18998e-08	0.0476216	yes
Adipose_Subcutaneous	chr9:33388957	intronic	AQP7	rs504770	1.22057e-06	-0.0533235	yes
Adipose_Subcutaneous	chr9:33389452	intronic	AQP7	rs504770	2.84377e-06	-0.0826567	no
Adipose_Subcutaneous	chr9:33391033	intronic	AQP7	rs2992831	3.61138e-08	-0.077538	yes
Adipose_Subcutaneous	chr9:33399348	intronic	AQP7	rs62544582	6.67738e-19	-0.201232	yes
Adipose_Subcutaneous	chr9:85860701	UTR3	FRMD3	rs4390021	3.0819e-12	0.0690738	yes
Adipose_Subcutaneous	chrX:118672671	UTR3	CXorf56	rs2015717	8.48969e-13	-0.0829315	yes
Adipose_Subcutaneous	chrX:118672672	UTR3	CXorf56	rs2015717	8.60743e-13	-0.0887698	yes
Adipose_Subcutaneous	chrX:123047048	UTR3	XIAP	rs6648556	4.99854e-92	0.199063	yes
Adipose_Subcutaneous	chrX:123047270	UTR3	XIAP	rs2269177	7.95099e-15	-0.0542735	yes
Adipose_Subcutaneous	chrX:123047285	UTR3	XIAP	rs7878541	1.3003e-14	-0.0267414	yes
Adipose_Subcutaneous	chrX:217852	UTR3	PLCXD1	rs191889700	3.85464e-07	0.112702	yes
Adipose_Subcutaneous	chrX:23719625	downstream	ACOT9	rs73209210	3.61828e-06	0.0263123	no
Adipose_Subcutaneous	chrX:23719842	downstream	ACOT9	rs62585922	8.89955e-17	-0.0473394	yes
Adipose_Subcutaneous	chrX:23719946	downstream	ACOT9	rs6627937	9.70785e-06	-0.0630023	no
Adipose_Subcutaneous	chrX:73417106	intergenic	RP13-36G14.4,RP3-368A4.5	rs1935048	2.36237e-11	-0.0479302	yes
Adipose_Visceral	chr10:102764317	intronic	LZTS2	rs807025	5.39649e-11	-0.0928224	yes
Adipose_Visceral	chr10:20575833	UTR3	PLXDC2	rs7082069	2.25215e-06	0.0755568	no
Adipose_Visceral	chr10:73994762	UTR3	ANAPC16	rs6480601	4.89932e-15	-0.135549	yes
Adipose_Visceral	chr10:82193768	upstream	RP11-137H2.6	rs10788619	5.9327e-08	0.068885	yes
Adipose_Visceral	chr10:82194849	ncRNA_exonic	RP11-137H2.6	rs1366425345	3.26621e-06	0.0349818	no
Adipose_Visceral	chr10:82195450	ncRNA_exonic	RP11-137H2.6	rs200074970	3.25234e-06	0.0437097	no
Adipose_Visceral	chr10:82196010	ncRNA_exonic	RP11-137H2.6	rs3195899	2.84231e-08	-0.0317819	yes
Adipose_Visceral	chr11:118887604	intronic	RPS25	rs7105187	2.36446e-06	-0.154177	no
Adipose_Visceral	chr11:75279108	UTR5	SERPINH1	rs615761	1.41511e-07	0.202201	yes
Adipose_Visceral	chr12:108984981	UTR3	TMEM119	rs78430140	5.91889e-06	-0.0408333	no
Adipose_Visceral	chr12:109178972	UTR3	SSH1	rs2003242	1.32349e-07	-0.0345591	yes
Adipose_Visceral	chr12:133298255	UTR3	PGAM5	rs7486197	2.82956e-09	-0.112146	yes
Adipose_Visceral	chr12:60177533	intergenic	SLC16A7,AC091517.1	rs1795896	6.93093e-07	-0.118305	yes
Adipose_Visceral	chr12:69237043	UTR3	MDM2	rs1690920	1.97802e-20	-0.0963105	yes
Adipose_Visceral	chr12:69237509	UTR3	MDM2	rs1690920	5.84302e-13	-0.0487294	yes
Adipose_Visceral	chr12:69237529	UTR3	MDM2	rs2870819	6.25182e-08	0.0560296	yes
Adipose_Visceral	chr14:106329433	exonic	IGHJ6	rs11848658	4.22233e-09	0.101203	yes
Adipose_Visceral	chr14:74525544	ncRNA_intronic	AC005484.5	rs9652369	3.04825e-06	-0.0336916	no
Adipose_Visceral	chr14:75202532	UTR3	FCF1	rs4903242	4.92532e-06	0.0465212	no
Adipose_Visceral	chr15:41597577	ncRNA_exonic	OIP5-AS1	rs10152631	1.24918e-06	0.0815084	no
Adipose_Visceral	chr15:41597669	ncRNA_exonic	OIP5-AS1	rs7173196	6.83022e-06	0.0180183	no
Adipose_Visceral	chr15:75646087	exonic	NEIL1	rs34879829	8.04323e-06	-0.135926	no
Adipose_Visceral	chr15:85185391	ncRNA_exonic	SCAND2P	rs11073613	1.31818e-07	-0.0904177	yes
Adipose_Visceral	chr15:90221306	intronic	PLIN1	rs12905150	2.36182e-18	-0.172446	yes
Adipose_Visceral	chr15:90440482	intronic	C15orf38-AP3S2	rs10459701	1.49539e-08	-0.0971017	yes
Adipose_Visceral	chr15:90442606	intronic	C15orf38-AP3S2	rs3803534	8.93354e-08	0.116557	yes
Adipose_Visceral	chr15:90444654	UTR3	C15orf38	rs4932263	1.24765e-13	-0.154745	yes
Adipose_Visceral	chr16:10623750	ncRNA_intronic	RP11-27M24.1	rs2062892	1.52635e-09	0.0745353	yes
Adipose_Visceral	chr16:29845721	intronic	MVP	rs4788187	8.83041e-10	-0.0647788	yes
Adipose_Visceral	chr16:29845723	intronic	MVP	rs4788187	1.52074e-11	-0.0715353	yes
Adipose_Visceral	chr16:31052291	downstream	STX4	rs148119987	1.26852e-11	-0.172334	yes
Adipose_Visceral	chr16:88784379	intronic	PIEZO1	rs79311053	1.94236e-13	-0.143131	yes
Adipose_Visceral	chr16:88785208	ncRNA_exonic	RP5-1142A6.9	rs79311053	8.1262e-06	-0.127272	no
Adipose_Visceral	chr16:90234979	ncRNA_intronic	FAM157C	rs140901000	1.30202e-09	0.362371	yes
Adipose_Visceral	chr17:73886004	UTR3	TRIM65	rs56000661	2.79195e-20	0.112338	yes
Adipose_Visceral	chr17:76418696	intronic	PGS1	rs6501210	2.93805e-06	-0.11947	no
Adipose_Visceral	chr18:29651886	ncRNA_intronic	RP11-53I6.2	rs112463707	5.55599e-06	0.0931386	no
Adipose_Visceral	chr19:11043739	intergenic	C19orf52,SMARCA4	rs4804546	7.47861e-06	-0.11069	no
Adipose_Visceral	chr19:13884346	ncRNA_exonic	CTB-5E10.3	rs1559152	2.93978e-11	-0.158591	yes
Adipose_Visceral	chr19:13884727	ncRNA_exonic	CTB-5E10.3	rs1128030	2.75622e-06	-0.0373259	no
Adipose_Visceral	chr19:13884739	ncRNA_exonic	CTB-5E10.3	rs1128028	4.27627e-08	-0.0662282	yes
Adipose_Visceral	chr19:4653426	UTR3	TNFAIP8L1	rs55901236	1.29403e-06	0.129346	no
Adipose_Visceral	chr19:53120721	UTR5	ZNF83	rs62118479	1.29469e-26	0.188015	yes
Adipose_Visceral	chr19:53120727	UTR5	ZNF83	rs62118479	1.98928e-11	0.123767	yes
Adipose_Visceral	chr19:53120739	UTR5	ZNF83	rs112964827	1.30918e-07	-0.0773466	yes
Adipose_Visceral	chr19:53121374	intronic	ZNF83	rs10402926	2.63182e-06	-0.0225857	no
Adipose_Visceral	chr19:53121375	intronic	ZNF83	rs4801924	4.47379e-08	-0.0831266	yes
Adipose_Visceral	chr19:53121505	intronic	ZNF83	rs67949199	5.19122e-07	-0.0934052	yes
Adipose_Visceral	chr19:53121570	intronic	ZNF83	rs62118480	1.77344e-20	-0.0888204	yes
Adipose_Visceral	chr19:6441862	UTR3	SLC25A23	rs348340	1.1675e-20	-0.0510216	yes
Adipose_Visceral	chr19:6708327	intronic	C3	rs402756	6.777e-06	-0.0776406	no
Adipose_Visceral	chr1:150281191	UTR3	MRPS21	rs580060	1.62293e-10	-0.0700195	yes
Adipose_Visceral	chr1:1595500	UTR3	SLC35E2B	rs111946117	3.70487e-13	0.0645915	yes
Adipose_Visceral	chr1:160967816	UTR3	F11R	rs790055	3.91317e-07	-0.0493676	yes
Adipose_Visceral	chr1:1660850	ncRNA_intronic	RP1-283E3.4,RP1-283E3.8	rs28662991	2.99365e-11	0.0803977	yes
Adipose_Visceral	chr1:1660855	ncRNA_intronic	RP1-283E3.4,RP1-283E3.8	rs2294486	3.15811e-06	-0.0329252	no
Adipose_Visceral	chr1:1661099	ncRNA_intronic	RP1-283E3.4,RP1-283E3.8	rs115866895	3.06721e-10	-0.169696	yes
Adipose_Visceral	chr1:1661104	ncRNA_intronic	RP1-283E3.4,RP1-283E3.8	rs79113395	6.22232e-17	-0.246654	yes
Adipose_Visceral	chr1:1661410	ncRNA_intronic	RP1-283E3.4,RP1-283E3.8	rs115866895	1.55454e-17	0.191214	yes
Adipose_Visceral	chr1:184761188	UTR3	FAM129A	rs7360	2.01024e-22	-0.100286	yes
Adipose_Visceral	chr1:19585553	UTR3	MRTO4	rs761305	3.24799e-14	-0.104087	yes
Adipose_Visceral	chr1:203459368	UTR3	PRELP	rs1891173	3.64178e-24	-0.0931101	yes
Adipose_Visceral	chr1:204525548	UTR3	MDM4	rs12402641	8.11387e-14	-0.0652493	yes
Adipose_Visceral	chr1:204525593	UTR3	MDM4	rs6692377	5.92579e-09	-0.0756435	yes
Adipose_Visceral	chr1:204526727	UTR3	MDM4	rs12118859	5.5245e-11	-0.0659262	yes
Adipose_Visceral	chr1:214524496	ncRNA_intronic	RP11-176D17.3	rs12750419	3.1343e-08	-0.178899	yes
Adipose_Visceral	chr1:220231455	UTR3	BPNT1	rs7549576	8.30862e-12	-0.191442	yes
Adipose_Visceral	chr1:225974672	UTR3	SRP9	rs10915876	9.77537e-22	0.0510293	yes
Adipose_Visceral	chr1:36067838	UTR3	PSMB2	rs12082263	4.66686e-09	-0.109231	yes
Adipose_Visceral	chr1:45281479	intergenic	BTBD19,PTCH2	rs17881698	6.44488e-07	-0.103857	yes
Adipose_Visceral	chr1:45285357	downstream	PTCH2,RNU5E-6P	rs4073112	2.99571e-07	-0.170801	yes
Adipose_Visceral	chr1:46076642	intronic	NASP	rs499600	5.80353e-09	0.228814	yes
Adipose_Visceral	chr1:9331094	UTR3	H6PD	rs1294014	1.40309e-07	-0.0275565	yes
Adipose_Visceral	chr1:9331227	UTR3	H6PD	rs1138467	1.34324e-12	-0.0276247	yes
Adipose_Visceral	chr20:3853067	intergenic	MAVS,RP11-119B16.2	rs4987243	6.92605e-06	0.0614949	no
Adipose_Visceral	chr20:44524187	intronic	CTSA	rs16990761	7.778e-08	0.110958	yes
Adipose_Visceral	chr20:44524313	intronic	CTSA	rs66701110	6.753e-06	0.176714	no
Adipose_Visceral	chr20:48121538	UTR3	PTGIS	rs492195	1.03922e-14	-0.0982631	yes
Adipose_Visceral	chr20:48123053	UTR3	PTGIS	rs492195	1.77374e-07	-0.0236572	yes
Adipose_Visceral	chr21:47551408	intronic	COL6A2	rs16978930	4.7752e-06	0.0584731	no
Adipose_Visceral	chr22:36057206	UTR3	APOL6	rs5755832	7.57835e-06	-0.0875207	no
Adipose_Visceral	chr22:36662696	UTR3	APOL1	rs9610476	1.34789e-06	-0.0703652	no
Adipose_Visceral	chr22:36662697	UTR3	APOL1	rs9610475	3.27834e-06	-0.062354	no
Adipose_Visceral	chr22:39414912	UTR3	APOBEC3C	rs1534916	8.58242e-11	0.0876911	yes
Adipose_Visceral	chr22:39415905	UTR3	APOBEC3C	rs5757423	1.61007e-25	-0.157524	yes
Adipose_Visceral	chr22:39416035	UTR3	APOBEC3C	rs4821854	7.97015e-17	0.0623047	yes
Adipose_Visceral	chr22:45736784	UTR3	FAM118A	rs1056322	1.27446e-07	-0.0392993	yes
Adipose_Visceral	chr22:45736867	UTR3	FAM118A	rs998706	1.3942e-08	-0.0471611	yes
Adipose_Visceral	chr2:208619745	UTR3	CCNYL1	rs138906179	2.39595e-07	0.110002	yes
Adipose_Visceral	chr2:216903498	UTR3	PECR	rs7564348	1.00566e-06	0.0265434	no
Adipose_Visceral	chr2:217366515	UTR3	RPL37A	rs284524	5.49498e-06	-0.0672181	no
Adipose_Visceral	chr3:10194890	downstream	VHL	rs1681669	9.43238e-07	-0.0224794	no
Adipose_Visceral	chr3:10194984	intergenic	VHL,IRAK2	rs1703153	9.00161e-16	-0.0376721	yes
Adipose_Visceral	chr3:112319463	ncRNA_exonic	RP11-572C15.6	rs2280066	7.33839e-06	0.0965299	no
Adipose_Visceral	chr3:14986098	ncRNA_exonic	FGD5-AS1	rs1142981	1.47961e-07	0.0567686	yes
Adipose_Visceral	chr3:14986137	ncRNA_exonic	FGD5-AS1	rs1142981	1.38796e-08	0.0931626	yes
Adipose_Visceral	chr3:14986453	ncRNA_exonic	FGD5-AS1	rs6442490	4.35875e-34	0.0907666	yes
Adipose_Visceral	chr3:156258283	UTR3	SSR3	rs1129109	4.19066e-08	-0.108103	yes
Adipose_Visceral	chr3:156259288	UTR3	SSR3	rs1129109	2.00043e-31	-0.101804	yes
Adipose_Visceral	chr3:156259295	UTR3	SSR3	rs1129109	7.34939e-36	-0.0905639	yes
Adipose_Visceral	chr3:156259340	UTR3	SSR3	rs1129094	1.76238e-28	-0.0620704	yes
Adipose_Visceral	chr3:156259363	UTR3	SSR3	rs1129094	3.95215e-27	-0.044056	yes
Adipose_Visceral	chr3:156259406	UTR3	SSR3	rs10936027	1.87414e-09	0.0779684	yes
Adipose_Visceral	chr3:156259407	UTR3	SSR3	rs6764265	7.45227e-08	0.0676563	yes
Adipose_Visceral	chr3:16272111	intronic	GALNT15	rs1055736	1.48399e-07	-0.0996024	yes
Adipose_Visceral	chr3:16272116	intronic	GALNT15	rs1055736	9.16561e-07	-0.0208936	no
Adipose_Visceral	chr3:16272121	intronic	GALNT15	rs1055736	4.15239e-09	-0.0860016	yes
Adipose_Visceral	chr4:2940371	ncRNA_intronic	NOP14-AS1	rs12651499	1.87317e-06	-0.0924798	no
Adipose_Visceral	chr4:39551031	ncRNA_intronic	UGDH-AS1	rs4974941	6.05401e-06	-0.0681037	no
Adipose_Visceral	chr6:53157537	intronic	ELOVL5	rs1973915	4.08195e-08	0.173593	yes
Adipose_Visceral	chr6:88223858	downstream	RARS2	rs6454632	7.27057e-08	-0.161124	yes
Adipose_Visceral	chr7:100736990	upstream	RP11-395B7.7	rs28651567	1.27027e-06	-0.0490594	no
Adipose_Visceral	chr7:100736991	upstream	RP11-395B7.7	rs28651567	9.8166e-06	-0.0563184	no
Adipose_Visceral	chr7:128293433	intergenic	RP11-274B21.1,RP11-274B21.10	rs34757247	1.48114e-57	0.182471	yes
Adipose_Visceral	chr7:128294130	intergenic	RP11-274B21.1,RP11-274B21.10	rs12537208	5.0695e-08	-0.0501541	yes
Adipose_Visceral	chr7:44841489	UTR3	PPIA	rs17860094	2.29176e-07	-0.17604	yes
Adipose_Visceral	chr7:44872303	intronic	H2AFV	rs2119066	1.66254e-06	0.0787285	no
Adipose_Visceral	chr7:44872899	intronic	H2AFV	rs7789162	2.34028e-15	-0.327205	yes
Adipose_Visceral	chr7:55803803	intergenic	FKBP9L,RNU6-1126P	rs1568826	4.82269e-06	0.113829	no
Adipose_Visceral	chr7:99810350	intronic	GATS,STAG3	rs75779608	1.99728e-21	0.355453	yes
Adipose_Visceral	chr8:11700373	UTR3	CTSB	rs1142957	5.18908e-23	-0.0669921	yes
Adipose_Visceral	chr8:11700419	UTR3	CTSB	rs1736093	6.42044e-11	-0.046068	yes
Adipose_Visceral	chr8:11700676	UTR3	CTSB	rs58631438	5.4001e-10	0.0422515	yes
Adipose_Visceral	chr8:11700685	UTR3	CTSB	rs11786618	2.4613e-72	-0.142894	yes
Adipose_Visceral	chr8:11700737	UTR3	CTSB	rs1142957	3.06649e-24	-0.0487982	yes
Adipose_Visceral	chr8:11701283	UTR3	CTSB	rs2740592	1.53545e-17	-0.12816	yes
Adipose_Visceral	chr8:11701295	UTR3	CTSB	rs2740592	1.26871e-07	-0.0994046	yes
Adipose_Visceral	chr8:30535953	UTR3	GSR	rs1138054	1.23803e-06	-0.0615851	no
Adipose_Visceral	chr8:30535980	UTR3	GSR	rs1138054	1.66905e-43	0.248354	yes
Adipose_Visceral	chr8:30536603	UTR3	GSR	rs1138054	1.23794e-06	-0.0955553	no
Adipose_Visceral	chr8:99055911	ncRNA_intronic	KB-1208A12.3	rs1466428	6.67044e-11	-0.141071	yes
Adipose_Visceral	chr8:99055914	ncRNA_intronic	KB-1208A12.3	rs1466428	2.58154e-09	-0.1316	yes
Adipose_Visceral	chr9:139335597	UTR3	SEC16A	rs7864414	7.36675e-07	0.0313844	yes
Adipose_Visceral	chr9:85860701	UTR3	FRMD3	rs4877743	9.62467e-06	0.063017	no
Adipose_Visceral	chrX:118672671	UTR3	CXorf56	rs2015717	2.83593e-09	-0.102114	yes
Adipose_Visceral	chrX:118672672	UTR3	CXorf56	rs2015717	1.36636e-08	-0.113576	yes
Adipose_Visceral	chrX:123047048	UTR3	XIAP	rs6648556	1.525e-37	0.197444	yes
Adipose_Visceral	chrX:123047270	UTR3	XIAP	rs7889824	6.12918e-08	-0.0559756	yes
Adipose_Visceral	chrX:217852	UTR3	PLCXD1	rs28521683	4.32483e-07	0.103421	yes
Adipose_Visceral	chrX:23719625	downstream	ACOT9	rs73207479	2.01234e-07	0.0418745	yes
Adipose_Visceral	chrX:73417106	intergenic	RP13-36G14.4,RP3-368A4.5	rs1935048	2.61235e-06	-0.0257063	no
Adrenal_Gland	chr10:104660655	UTR3	AS3MT,C10orf32-ASMT	rs11191454	8.31735e-06	-0.0560039	no
Adrenal_Gland	chr10:104661224	UTR3	AS3MT,C10orf32-ASMT	rs11191416	2.33493e-11	-0.0758709	yes
Adrenal_Gland	chr10:104661227	UTR3	AS3MT,C10orf32-ASMT	rs11191416	8.56843e-13	-0.0755253	yes
Adrenal_Gland	chr10:20575734	UTR3	PLXDC2	rs7907218	8.41847e-06	0.0513517	no
Adrenal_Gland	chr10:73994762	UTR3	ANAPC16	rs6480601	6.26668e-25	-0.108493	yes
Adrenal_Gland	chr10:81109644	intronic	PPIF	rs1316313	1.96641e-10	0.157219	yes
Adrenal_Gland	chr10:81110343	intronic	PPIF	rs1316313	1.76522e-07	0.0850759	yes
Adrenal_Gland	chr10:89485592	intronic	PAPSS2	rs11594034	4.50938e-07	-0.162076	yes
Adrenal_Gland	chr10:89485706	intronic	PAPSS2	rs11813070	3.20568e-06	-0.143314	no
Adrenal_Gland	chr11:108236635	UTR3	ATM	rs11212619	8.05201e-08	-0.0706529	yes
Adrenal_Gland	chr11:112067749	intronic	AP002884.3,BCO2	rs11214124	2.35176e-18	0.280697	yes
Adrenal_Gland	chr11:128787847	UTR3	KCNJ5	rs1137937	3.14226e-06	-0.0513194	no
Adrenal_Gland	chr12:125267862	intronic	SCARB1	rs858155	3.49496e-14	-0.075055	yes
Adrenal_Gland	chr12:125268263	intronic	SCARB1	rs858155	8.36999e-31	-0.151886	yes
Adrenal_Gland	chr12:125268264	intronic	SCARB1	rs858155	1.98866e-20	-0.103557	yes
Adrenal_Gland	chr12:125268269	intronic	SCARB1	rs838892	2.21767e-08	-0.0268624	yes
Adrenal_Gland	chr12:133298095	UTR3	PGAM5	rs7486453	9.27199e-07	-0.0402442	no
Adrenal_Gland	chr12:133298255	UTR3	PGAM5	rs11147025	3.20604e-13	-0.065642	yes
Adrenal_Gland	chr12:133298340	UTR3	PGAM5	rs4883548	9.16988e-06	0.0451306	no
Adrenal_Gland	chr12:6556140	ncRNA_exonic	CD27-AS1	rs73267369	3.16325e-06	0.059631	no
Adrenal_Gland	chr12:69237043	UTR3	MDM2	rs1663582	1.00549e-30	-0.121692	yes
Adrenal_Gland	chr12:69237509	UTR3	MDM2	rs1663582	1.31178e-17	-0.0410391	yes
Adrenal_Gland	chr12:69237534	UTR3	MDM2	rs2088577	3.45591e-07	-0.0420449	yes
Adrenal_Gland	chr14:20917892	UTR5	OSGEP	rs938883	1.08233e-07	0.0599173	yes
Adrenal_Gland	chr14:74526945	ncRNA_intronic	AC005484.5	rs7359018	5.70849e-06	-0.0388846	no
Adrenal_Gland	chr15:23095084	intronic	NIPA1	rs892467	1.64224e-06	0.115252	no
Adrenal_Gland	chr15:65442098	UTR3	CLPX	rs2946667	4.93174e-06	0.084256	no
Adrenal_Gland	chr15:75646086	exonic	NEIL1	rs34056383	4.92931e-06	-0.0836796	no
Adrenal_Gland	chr15:75646087	exonic	NEIL1	rs34879829	2.87141e-12	-0.240182	yes
Adrenal_Gland	chr15:85185391	ncRNA_exonic	SCAND2P	rs11073613	8.09737e-07	-0.0356695	yes
Adrenal_Gland	chr16:1411128	ncRNA_exonic	LA16c-316G12.2	rs57890635	1.46172e-12	-0.138771	yes
Adrenal_Gland	chr16:29845721	intronic	MVP	rs12932310	3.70285e-06	-0.0687539	no
Adrenal_Gland	chr16:29845723	intronic	MVP	rs4788187	1.20623e-07	-0.0677888	yes
Adrenal_Gland	chr16:31052291	downstream	STX4	rs150319029	1.44355e-09	-0.172009	yes
Adrenal_Gland	chr16:75508779	intergenic	TMEM170A,RP11-77K12.4	rs4888432	4.02698e-06	-0.0656707	no
Adrenal_Gland	chr16:81014384	UTR3	CMC2	rs1127390	4.31082e-10	-0.0644243	yes
Adrenal_Gland	chr16:89629906	UTR3	RPL13	rs57775530	4.49957e-12	0.211437	yes
Adrenal_Gland	chr17:1609825	intergenic	PRPF8,TLCD2	rs4790807	8.38443e-06	-0.0977564	no
Adrenal_Gland	chr17:62400240	intergenic	TEX2,MILR1	rs1122800	1.07458e-06	-0.0248513	no
Adrenal_Gland	chr17:62400357	intergenic	TEX2,MILR1	rs35981688	6.88985e-09	-0.0325551	yes
Adrenal_Gland	chr17:73886004	UTR3	TRIM65	rs56000661	3.98621e-13	0.0998042	yes
Adrenal_Gland	chr17:80347528	UTR3	OGFOD3	rs11651267	6.56341e-06	-0.128543	no
Adrenal_Gland	chr17:8173299	UTR3	PFAS	rs7207540	7.87061e-06	-0.0410165	no
Adrenal_Gland	chr18:691500	intronic	ENOSF1	rs2847152	4.12767e-06	-0.174301	no
Adrenal_Gland	chr19:13871712	intronic	CCDC130	rs371671	8.93459e-07	-0.0812877	yes
Adrenal_Gland	chr19:13884074	ncRNA_exonic	CTB-5E10.3	rs1559153	1.04172e-06	0.0612765	no
Adrenal_Gland	chr19:13884199	ncRNA_exonic	CTB-5E10.3	rs80346234	4.68906e-06	-0.0653296	no
Adrenal_Gland	chr19:13884339	ncRNA_exonic	CTB-5E10.3	rs1559152	2.20818e-06	-0.0717432	no
Adrenal_Gland	chr19:13884346	ncRNA_exonic	CTB-5E10.3	rs1559152	8.98056e-20	-0.160147	yes
Adrenal_Gland	chr19:13884572	ncRNA_intronic	CTB-5E10.3	rs1044733	7.33726e-06	0.0600279	no
Adrenal_Gland	chr19:13884727	ncRNA_exonic	CTB-5E10.3	rs1128030	1.01943e-09	-0.0442475	yes
Adrenal_Gland	chr19:13884739	ncRNA_exonic	CTB-5E10.3	rs1128030	5.79283e-07	-0.0348846	yes
Adrenal_Gland	chr19:18477923	UTR3	PGPEP1	rs10408732	4.0406e-06	-0.0532881	no
Adrenal_Gland	chr19:50307373	intronic	AP2A1	rs7248071	1.0333e-06	-0.0961806	no
Adrenal_Gland	chr19:50450203	intronic	CTC-326K19.6	rs62129201	3.25127e-06	0.0910679	no
Adrenal_Gland	chr19:50450285	intronic	CTC-326K19.6	rs12978570	5.62136e-06	-0.0445899	no
Adrenal_Gland	chr19:53120721	UTR5	ZNF83	rs62118479	7.83485e-36	0.161752	yes
Adrenal_Gland	chr19:53120727	UTR5	ZNF83	rs62118479	7.31786e-35	0.205994	yes
Adrenal_Gland	chr19:53120739	UTR5	ZNF83	rs62118479	8.82778e-10	-0.0755883	yes
Adrenal_Gland	chr19:53120740	UTR5	ZNF83	rs1015304	4.41906e-07	-0.0657654	yes
Adrenal_Gland	chr19:53121505	intronic	ZNF83	rs73582288	3.84149e-07	-0.0570111	yes
Adrenal_Gland	chr19:53121877	intronic	ZNF83	rs11668015	3.80603e-11	-0.0790276	yes
Adrenal_Gland	chr19:7854918	intergenic	CLEC4M,EVI5L	rs6603123	1.17847e-11	-0.0543901	yes
Adrenal_Gland	chr19:7854991	intergenic	CLEC4M,EVI5L	rs8108133	8.65566e-06	-0.0302115	no
Adrenal_Gland	chr1:10517276	UTR3	DFFA	rs6662684	2.92126e-06	-0.0501071	no
Adrenal_Gland	chr1:150281191	UTR3	MRPS21	rs580060	7.48061e-19	-0.0848217	yes
Adrenal_Gland	chr1:1595500	UTR3	SLC35E2B	rs72634819	6.47308e-17	0.0599799	yes
Adrenal_Gland	chr1:1660850	ncRNA_intronic	RP1-283E3.4,RP1-283E3.8	rs61777505	2.39606e-07	0.0542973	yes
Adrenal_Gland	chr1:1660855	ncRNA_intronic	RP1-283E3.4,RP1-283E3.8	rs72634822	6.31675e-07	-0.0431302	yes
Adrenal_Gland	chr1:1661099	ncRNA_intronic	RP1-283E3.4,RP1-283E3.8	rs115866895	2.02464e-18	-0.145941	yes
Adrenal_Gland	chr1:1661104	ncRNA_intronic	RP1-283E3.4,RP1-283E3.8	rs111946117	1.36871e-27	-0.309503	yes
Adrenal_Gland	chr1:1661410	ncRNA_intronic	RP1-283E3.4,RP1-283E3.8	rs115866895	1.55819e-39	0.290266	yes
Adrenal_Gland	chr1:1661471	ncRNA_intronic	RP1-283E3.4,RP1-283E3.8	rs72634826	1.05719e-14	0.0826004	yes
Adrenal_Gland	chr1:179326499	UTR3	SOAT1	rs41315575	3.163e-06	0.0707466	no
Adrenal_Gland	chr1:179326588	UTR3	SOAT1	rs41310929	7.10199e-53	0.169261	yes
Adrenal_Gland	chr1:179326908	UTR3	SOAT1	rs72717520	2.1386e-17	-0.116658	yes
Adrenal_Gland	chr1:179326922	UTR3	SOAT1	rs72717520	5.01941e-12	-0.0819954	yes
Adrenal_Gland	chr1:184761188	UTR3	FAM129A	rs492126	1.78555e-15	-0.0759947	yes
Adrenal_Gland	chr1:19585553	UTR3	MRTO4	rs947532	4.35702e-11	-0.0630411	yes
Adrenal_Gland	chr1:19655630	UTR3	PQLC2	rs41302028	1.75306e-08	-0.0431068	yes
Adrenal_Gland	chr1:204525548	UTR3	MDM4	rs10900598	4.9982e-13	-0.0658253	yes
Adrenal_Gland	chr1:204525579	UTR3	MDM4	rs12038102	4.50781e-09	-0.0491167	yes
Adrenal_Gland	chr1:204525593	UTR3	MDM4	rs35666383	1.47601e-08	-0.0747195	yes
Adrenal_Gland	chr1:204526727	UTR3	MDM4	rs12118859	3.5894e-08	-0.0741596	yes
Adrenal_Gland	chr1:207943187	intronic	CD46	rs4844390	2.59225e-08	0.177547	yes
Adrenal_Gland	chr1:207943188	intronic	CD46	rs2796265	1.21924e-08	-0.183572	yes
Adrenal_Gland	chr1:220231455	UTR3	BPNT1	rs7515501	5.1705e-12	-0.068895	yes
Adrenal_Gland	chr1:220231982	UTR3	BPNT1	rs2647465	1.33658e-07	-0.0547624	yes
Adrenal_Gland	chr1:220231997	UTR3	BPNT1	rs2647465	3.02754e-10	0.0393508	yes
Adrenal_Gland	chr1:28825331	UTR3	PHACTR4	rs111982050	5.58169e-06	-0.0973116	no
Adrenal_Gland	chr1:28826031	UTR3	PHACTR4	rs11247813	8.36871e-06	0.0482151	no
Adrenal_Gland	chr1:36067838	UTR3	PSMB2	rs12082263	5.51801e-08	-0.0772184	yes
Adrenal_Gland	chr1:36067886	UTR3	PSMB2	rs6425948	2.02175e-10	-0.0741814	yes
Adrenal_Gland	chr1:45281479	intergenic	BTBD19,PTCH2	rs35343809	1.1014e-25	-0.199777	yes
Adrenal_Gland	chr1:6282237	UTR3	ICMT	rs45512194	4.12417e-06	0.0461738	no
Adrenal_Gland	chr1:85481979	intronic	WDR63	rs6690464	1.77104e-06	0.0980246	no
Adrenal_Gland	chr1:9328102	UTR3	H6PD	rs57355294	2.40122e-06	-0.0328806	no
Adrenal_Gland	chr20:44524579	intronic	CTSA	rs2075962	1.73484e-09	0.0641467	yes
Adrenal_Gland	chr22:39414912	UTR3	APOBEC3C	rs5757423	5.69562e-15	-0.0620073	yes
Adrenal_Gland	chr22:39415905	UTR3	APOBEC3C	rs5757423	2.69799e-42	-0.166937	yes
Adrenal_Gland	chr22:39416035	UTR3	APOBEC3C	rs7584	7.27689e-20	-0.0473787	yes
Adrenal_Gland	chr2:113962819	UTR3	PSD4	rs68090726	4.49649e-06	-0.0996059	no
Adrenal_Gland	chr2:114465228	intergenic	AC017074.2,SLC35F5	rs9798411	1.56154e-08	0.0534844	yes
Adrenal_Gland	chr2:114466200	intergenic	AC017074.2,SLC35F5	rs7561176	5.60641e-25	-0.0500092	yes
Adrenal_Gland	chr2:114467533	intergenic	AC017074.2,SLC35F5	rs72833634	2.84791e-09	-0.079649	yes
Adrenal_Gland	chr2:114467556	intergenic	AC017074.2,SLC35F5	rs72833634	4.12977e-10	-0.0661507	yes
Adrenal_Gland	chr2:206986988	ncRNA_exonic	AC007383.4	rs1053517	6.77122e-08	-0.0553052	yes
Adrenal_Gland	chr2:217366965	UTR3	RPL37A	rs13410848	1.66513e-07	0.0537878	yes
Adrenal_Gland	chr2:37327702	UTR3	EIF2AK2	rs35978346	1.32384e-07	-0.103616	yes
Adrenal_Gland	chr2:37429737	UTR3	AC007390.5	rs10198835	9.4279e-06	-0.0527737	no
Adrenal_Gland	chr2:37431604	UTR3	AC007390.5	rs1137453	1.75594e-09	0.041766	yes
Adrenal_Gland	chr2:47185134	intronic	TTC7A	rs877048	1.50116e-13	-0.16831	yes
Adrenal_Gland	chr3:10194984	intergenic	VHL,IRAK2	rs1681668	6.8835e-32	-0.064298	yes
Adrenal_Gland	chr3:14986098	ncRNA_exonic	FGD5-AS1	rs1142981	2.78767e-06	0.0303273	no
Adrenal_Gland	chr3:14986137	ncRNA_exonic	FGD5-AS1	rs1142981	4.66836e-20	0.126745	yes
Adrenal_Gland	chr3:14986453	ncRNA_exonic	FGD5-AS1	rs1142981	2.40691e-20	0.0764499	yes
Adrenal_Gland	chr3:156258283	UTR3	SSR3	rs1510278	8.14171e-09	-0.0975074	yes
Adrenal_Gland	chr3:156258308	UTR3	SSR3	rs13068904	8.11568e-06	0.084227	no
Adrenal_Gland	chr3:156259288	UTR3	SSR3	rs8665	5.41597e-15	-0.0503626	yes
Adrenal_Gland	chr3:156259295	UTR3	SSR3	rs8665	2.23495e-14	-0.0489579	yes
Adrenal_Gland	chr3:156259340	UTR3	SSR3	rs8665	1.97066e-25	-0.0842276	yes
Adrenal_Gland	chr3:156259363	UTR3	SSR3	rs8665	1.36911e-22	-0.0546855	yes
Adrenal_Gland	chr3:9860326	UTR5	TTLL3	rs34608163	8.1544e-06	-0.0342197	no
Adrenal_Gland	chr4:1380585	UTR3	UVSSA	rs4974621	1.46056e-07	-0.0600705	yes
Adrenal_Gland	chr4:39551008	ncRNA_intronic	UGDH-AS1	rs6833806	1.80315e-09	-0.08544	yes
Adrenal_Gland	chr5:125961554	UTR3	PHAX	rs146373573	7.84256e-06	0.0694701	no
Adrenal_Gland	chr6:150046495	UTR3	NUP43	rs9322215	3.75013e-07	-0.0529949	yes
Adrenal_Gland	chr6:71298753	UTR3	C6orf57	rs7756652	6.33452e-11	-0.0835827	yes
Adrenal_Gland	chr6:71299059	UTR3	C6orf57	rs1140297	4.62883e-06	-0.0478113	no
Adrenal_Gland	chr7:100736990	upstream	RP11-395B7.7	rs11769823	4.78774e-06	-0.0743678	no
Adrenal_Gland	chr7:100736991	upstream	RP11-395B7.7	rs28445891	4.8565e-07	-0.0582422	yes
Adrenal_Gland	chr7:128143870	UTR3	METTL2B	rs57075087	9.9327e-08	0.0447212	yes
Adrenal_Gland	chr7:128293433	intergenic	RP11-274B21.1,RP11-274B21.10	rs3816421	2.16133e-35	0.171697	yes
Adrenal_Gland	chr7:128294130	intergenic	RP11-274B21.1,RP11-274B21.10	rs6954278	5.28527e-06	-0.0303916	no
Adrenal_Gland	chr7:128299412	intergenic	RP11-274B21.1,RP11-274B21.10	rs1970827	7.0928e-10	-0.0549339	yes
Adrenal_Gland	chr7:128299671	intergenic	RP11-274B21.1,RP11-274B21.10	rs6467209	1.37875e-13	0.175021	yes
Adrenal_Gland	chr7:128299761	intergenic	RP11-274B21.1,RP11-274B21.10	rs6467195	2.46417e-32	-0.168782	yes
Adrenal_Gland	chr7:38763066	UTR3	VPS41	rs3207255	1.27757e-09	-0.213471	yes
Adrenal_Gland	chr7:38764286	UTR3	VPS41	rs10951571	4.39114e-07	-0.0833735	yes
Adrenal_Gland	chr7:44841489	UTR3	PPIA	rs17860094	1.43838e-18	-0.223076	yes
Adrenal_Gland	chr7:44841928	UTR3	PPIA	rs17860094	3.63703e-07	-0.125273	yes
Adrenal_Gland	chr7:44872421	intronic	H2AFV	rs7789162	1.48628e-09	-0.154318	yes
Adrenal_Gland	chr7:44872899	intronic	H2AFV	rs7789162	1.61922e-35	-0.343227	yes
Adrenal_Gland	chr7:5516777	ncRNA_intronic	AC092171.4	rs6961855	3.70489e-06	-0.0939709	no
Adrenal_Gland	chr7:99810350	intronic	GATS,STAG3	rs74774557	1.05057e-25	0.242123	yes
Adrenal_Gland	chr7:99952037	ncRNA_intronic	STAG3L5P-PVRIG2P-PILRB	rs3991544	6.52941e-06	0.128988	no
Adrenal_Gland	chr7:99952094	ncRNA_intronic	STAG3L5P-PVRIG2P-PILRB	rs3991544	7.25091e-08	0.119757	yes
Adrenal_Gland	chr7:99952239	ncRNA_intronic	STAG3L5P-PVRIG2P-PILRB	rs111344110	3.82847e-06	0.0945056	no
Adrenal_Gland	chr8:11700676	UTR3	CTSB	rs12676995	1.67734e-07	0.038329	yes
Adrenal_Gland	chr8:11700685	UTR3	CTSB	rs11786618	8.01605e-45	-0.124294	yes
Adrenal_Gland	chr8:11700737	UTR3	CTSB	rs1142957	2.45924e-18	-0.0433553	yes
Adrenal_Gland	chr8:11701283	UTR3	CTSB	rs8005	9.17039e-11	0.0818951	yes
Adrenal_Gland	chr8:11701295	UTR3	CTSB	rs2645425	6.68405e-08	-0.0784143	yes
Adrenal_Gland	chr8:121067216	ncRNA_intronic	RP11-760H22.2	rs4871828	7.47165e-06	-0.053157	no
Adrenal_Gland	chr8:121067330	ncRNA_intronic	RP11-760H22.2	rs7841621	3.48493e-06	0.029833	no
Adrenal_Gland	chr8:121068077	ncRNA_intronic	RP11-760H22.2	rs12548273	1.75194e-06	0.0711713	no
Adrenal_Gland	chr8:30535980	UTR3	GSR	rs1138054	1.71191e-54	0.262619	yes
Adrenal_Gland	chr8:30536603	UTR3	GSR	rs1138054	1.98016e-12	-0.0796757	yes
Adrenal_Gland	chr8:30536606	UTR3	GSR	rs1138054	1.34407e-19	-0.0682191	yes
Adrenal_Gland	chrX:123047048	UTR3	XIAP	rs2269178	8.11554e-41	0.150517	yes
Adrenal_Gland	chrX:16781687	UTR3	SYAP1	rs4830564	8.70062e-08	0.173562	yes
Adrenal_Gland	chrX:73417084	intergenic	RP13-36G14.4,RP3-368A4.5	rs1935048	1.07191e-08	-0.0257263	yes
Adrenal_Gland	chrX:73417106	intergenic	RP13-36G14.4,RP3-368A4.5	rs1935048	3.6541e-15	-0.043121	yes
Adrenal_Gland	chrX:73421607	ncRNA_exonic	RP3-368A4.5	rs7065349	2.01856e-12	0.0625972	yes
Amygdala	chr10:15117710	intergenic	OLAH,ACBD7	rs12245022	3.98104e-10	-0.213645	yes
Amygdala	chr10:15118512	intergenic	OLAH,ACBD7	rs2400121	4.82938e-08	-0.0703635	yes
Amygdala	chr10:15119308	downstream	ACBD7	rs1041158	9.33034e-06	-0.114731	no
Amygdala	chr10:15119414	downstream	ACBD7	rs2400121	5.57715e-06	-0.0502321	no
Amygdala	chr12:132407137	UTR3	ULK1	rs9481	7.45348e-09	0.0830908	yes
Amygdala	chr12:69237043	UTR3	MDM2	rs1690920	8.74688e-10	-0.170632	yes
Amygdala	chr12:69237509	UTR3	MDM2	rs1690920	4.31729e-08	-0.072373	yes
Amygdala	chr14:101312647	ncRNA_intronic	RP11-123M6.2	rs1054013	1.49992e-08	0.0913475	yes
Amygdala	chr15:64447641	UTR3	SNX22	rs6494466	1.95785e-06	0.0564034	no
Amygdala	chr15:75646087	exonic	NEIL1	rs34234047	3.47262e-10	-0.1845	yes
Amygdala	chr15:90621094	ncRNA_intronic	RP11-617F23.1	rs4405528	9.82029e-07	-0.114522	no
Amygdala	chr15:90626592	UTR3	IDH2	rs3207046	3.35874e-07	-0.0524786	yes
Amygdala	chr16:81014384	UTR3	CMC2	rs874054	1.28394e-08	-0.107347	yes
Amygdala	chr16:90237532	ncRNA_intronic	FAM157C	rs140901000	2.90664e-08	0.48213	yes
Amygdala	chr17:73886004	UTR3	TRIM65	rs8068749	5.9562e-11	0.201328	yes
Amygdala	chr19:18892734	UTR3	CRTC1	rs10038	1.08735e-14	-0.136437	yes
Amygdala	chr19:6441862	UTR3	SLC25A23	rs2860181	6.76456e-16	0.0738845	yes
Amygdala	chr1:1364259	intergenic	TMEM88B,RP4-758J18.10	rs1695848	2.39541e-07	0.0733893	yes
Amygdala	chr1:144949633	intronic	PDE4DIP	rs67611498	1.25004e-17	-0.421843	yes
Amygdala	chr1:150281191	UTR3	MRPS21	rs500812	2.57277e-10	-0.0910427	yes
Amygdala	chr1:1661099	ncRNA_intronic	RP1-283E3.4,RP1-283E3.8	rs28688376	2.88189e-06	-0.219148	no
Amygdala	chr1:1661104	ncRNA_intronic	RP1-283E3.4,RP1-283E3.8	rs72634820	8.049e-09	-0.32322	yes
Amygdala	chr1:1661410	ncRNA_intronic	RP1-283E3.4,RP1-283E3.8	rs72634820	4.27432e-12	0.269868	yes
Amygdala	chr1:224380498	UTR3	DEGS1	rs1060386	9.76898e-06	-0.0401106	no
Amygdala	chr1:40147856	UTR3	HPCAL4	rs72663570	5.32347e-06	0.17541	no
Amygdala	chr1:9331094	UTR3	H6PD	rs1294015	4.36836e-06	-0.0685075	no
Amygdala	chr22:23505858	UTR3	RAB36	rs5759623	1.37573e-06	-0.109547	no
Amygdala	chr2:233743527	UTR3	NGEF	rs2675968	5.92946e-08	-0.0482514	yes
Amygdala	chr2:37431604	UTR3	AC007390.5	rs10865123	3.3246e-09	0.0719173	yes
Amygdala	chr3:10193475	UTR3	VHL	rs779811	1.81652e-06	-0.0961181	no
Amygdala	chr3:10194984	intergenic	VHL,IRAK2	rs1681669	2.42162e-11	-0.058109	yes
Amygdala	chr3:14986137	ncRNA_exonic	FGD5-AS1	rs1142981	4.92603e-08	0.0835323	yes
Amygdala	chr3:14986453	ncRNA_exonic	FGD5-AS1	rs1142981	6.47833e-11	0.0707538	yes
Amygdala	chr3:156259288	UTR3	SSR3	rs908807	1.28126e-08	-0.0975733	yes
Amygdala	chr3:156259295	UTR3	SSR3	rs1510277	3.81554e-09	-0.11606	yes
Amygdala	chr3:156259340	UTR3	SSR3	rs1129094	8.29855e-08	-0.0925708	yes
Amygdala	chr3:156259341	UTR3	SSR3	rs1129094	8.42124e-07	-0.0535908	no
Amygdala	chr5:125878202	UTR3	ALDH7A1	rs7715516	4.69534e-08	-0.0710244	yes
Amygdala	chr5:150651557	intergenic	GM2A,SLC36A3	rs2075783	2.59534e-06	-0.0494278	no
Amygdala	chr5:40826050	UTR3	RPL37	rs11746535	6.21121e-17	0.105194	yes
Amygdala	chr7:129127962	UTR3	STRIP2	rs62489119	4.16935e-12	0.196585	yes
Amygdala	chr7:2762177	intergenic	AMZ1,GNA12	rs798546	3.71304e-09	0.103266	yes
Amygdala	chr7:2762178	intergenic	AMZ1,GNA12	rs798546	4.62995e-13	0.162511	yes
Amygdala	chr7:44872899	intronic	H2AFV	rs7789162	1.95855e-15	-0.413895	yes
Amygdala	chr7:99810350	intronic	GATS,STAG3	rs74774557	3.3166e-22	0.341473	yes
Amygdala	chr8:11700373	UTR3	CTSB	rs11786618	1.98077e-25	-0.138881	yes
Amygdala	chr8:11700685	UTR3	CTSB	rs11786618	3.40473e-24	-0.1415	yes
Amygdala	chr8:11700737	UTR3	CTSB	rs58631438	3.76566e-10	-0.0435292	yes
Amygdala	chr8:30535980	UTR3	GSR	rs1138054	4.27241e-29	0.31547	yes
Amygdala	chrX:123047048	UTR3	XIAP	rs6649098	1.83169e-18	0.192666	yes
Amygdala	chrX:123047270	UTR3	XIAP	rs10521711	5.71373e-08	-0.0732594	yes
Anterior_cingulate_cortex	chr10:15117710	intergenic	OLAH,ACBD7	rs7902100	8.53396e-13	-0.190405	yes
Anterior_cingulate_cortex	chr10:15118512	intergenic	OLAH,ACBD7	rs2400121	4.09382e-09	-0.0626691	yes
Anterior_cingulate_cortex	chr10:15119414	downstream	ACBD7	rs10906821	4.20172e-07	-0.0343356	yes
Anterior_cingulate_cortex	chr10:82196010	ncRNA_exonic	RP11-137H2.6	rs10887871	2.42207e-08	-0.0463384	yes
Anterior_cingulate_cortex	chr11:1620605	downstream	KRTAP5-AS1	rs1809668	1.36826e-13	0.130069	yes
Anterior_cingulate_cortex	chr12:132407137	UTR3	ULK1	rs9481	6.32303e-12	0.0930447	yes
Anterior_cingulate_cortex	chr12:69237043	UTR3	MDM2	rs1690920	8.65967e-12	-0.143791	yes
Anterior_cingulate_cortex	chr12:69237509	UTR3	MDM2	rs2701098	9.88574e-08	-0.0454218	yes
Anterior_cingulate_cortex	chr12:98998633	intergenic	SLC25A3,AC013283.1	rs4277163	1.50566e-07	-0.0992101	yes
Anterior_cingulate_cortex	chr13:20247075	UTR3	MPHOSPH8	rs9579674	7.30666e-06	0.072189	no
Anterior_cingulate_cortex	chr14:101312647	ncRNA_intronic	RP11-123M6.2	rs1054013	1.07104e-07	0.102624	yes
Anterior_cingulate_cortex	chr14:101318040	ncRNA_intronic	RP11-123M6.2	rs2400941	5.1146e-06	0.057756	no
Anterior_cingulate_cortex	chr14:20917892	UTR5	OSGEP	rs938883	1.25121e-08	0.153557	yes
Anterior_cingulate_cortex	chr14:74526945	ncRNA_intronic	AC005484.5	rs4646865	7.53445e-08	-0.0560367	yes
Anterior_cingulate_cortex	chr15:41597647	ncRNA_exonic	OIP5-AS1	rs80024738	9.34007e-08	-0.0925079	yes
Anterior_cingulate_cortex	chr15:90440482	intronic	C15orf38-AP3S2	rs2043882	3.40508e-06	-0.120203	no
Anterior_cingulate_cortex	chr15:90626592	UTR3	IDH2	rs3207046	5.78e-08	-0.0490997	yes
Anterior_cingulate_cortex	chr16:81014384	UTR3	CMC2	rs2602446	2.54845e-21	0.132409	yes
Anterior_cingulate_cortex	chr16:89629906	UTR3	RPL13	rs57775530	2.06497e-07	0.120026	yes
Anterior_cingulate_cortex	chr17:29122464	intronic	CRLF3	rs8069759	8.44855e-06	-0.0389562	no
Anterior_cingulate_cortex	chr17:4065450	intronic	CYB5D2	rs61313914	7.27124e-06	0.0853587	no
Anterior_cingulate_cortex	chr17:73886004	UTR3	TRIM65	rs3760128	1.26692e-18	0.256458	yes
Anterior_cingulate_cortex	chr17:78443976	UTR3	NPTX1	rs41300752	1.09987e-06	0.0814074	yes
Anterior_cingulate_cortex	chr19:13884739	ncRNA_exonic	CTB-5E10.3	rs1128030	7.38208e-07	-0.0940101	yes
Anterior_cingulate_cortex	chr19:18892734	UTR3	CRTC1	rs10038	1.98612e-23	-0.129768	yes
Anterior_cingulate_cortex	chr19:18892789	UTR3	CRTC1	rs8104411	6.48444e-11	-0.0661243	yes
Anterior_cingulate_cortex	chr19:18892820	UTR3	CRTC1	rs10038	5.34598e-11	-0.0651333	yes
Anterior_cingulate_cortex	chr19:44290083	intergenic	KCNN4,AC115522.3	rs4803659	5.22741e-10	-0.10225	yes
Anterior_cingulate_cortex	chr19:54489737	UTR3	CACNG8	rs10412765	1.62345e-08	-0.181792	yes
Anterior_cingulate_cortex	chr19:55550840	ncRNA_intronic	CTC-550B14.6,CTC-550B14.7	rs1654435	1.24612e-09	0.155622	yes
Anterior_cingulate_cortex	chr1:10517276	UTR3	DFFA	rs11121572	4.60544e-07	-0.056152	yes
Anterior_cingulate_cortex	chr1:144949633	intronic	PDE4DIP	rs149154755	8.07239e-19	-0.302608	yes
Anterior_cingulate_cortex	chr1:150281151	UTR3	MRPS21	rs8006	8.48895e-07	-0.0743129	yes
Anterior_cingulate_cortex	chr1:150281191	UTR3	MRPS21	rs1694375	1.07311e-11	-0.0818669	yes
Anterior_cingulate_cortex	chr1:150281203	UTR3	MRPS21	rs4845	2.29165e-06	0.0648903	no
Anterior_cingulate_cortex	chr1:1660850	ncRNA_intronic	RP1-283E3.4,RP1-283E3.8	rs72634819	1.06612e-07	-0.105184	yes
Anterior_cingulate_cortex	chr1:1660855	ncRNA_intronic	RP1-283E3.4,RP1-283E3.8	rs79113395	2.62739e-06	-0.0744214	no
Anterior_cingulate_cortex	chr1:1661099	ncRNA_intronic	RP1-283E3.4,RP1-283E3.8	rs72634819	8.04266e-12	-0.189353	yes
Anterior_cingulate_cortex	chr1:1661104	ncRNA_intronic	RP1-283E3.4,RP1-283E3.8	rs72634819	8.92071e-17	-0.286187	yes
Anterior_cingulate_cortex	chr1:1661410	ncRNA_intronic	RP1-283E3.4,RP1-283E3.8	rs72634819	5.02608e-17	0.260101	yes
Anterior_cingulate_cortex	chr1:19585553	UTR3	MRTO4	rs761305	2.8155e-07	-0.135555	yes
Anterior_cingulate_cortex	chr1:19655630	UTR3	PQLC2	rs61766662	4.56374e-08	-0.0984872	yes
Anterior_cingulate_cortex	chr1:224380498	UTR3	DEGS1	rs1060386	2.09228e-07	-0.0497926	yes
Anterior_cingulate_cortex	chr1:36067838	UTR3	PSMB2	rs6425948	1.00385e-07	-0.104579	yes
Anterior_cingulate_cortex	chr1:40147856	UTR3	HPCAL4	rs142358687	2.55902e-06	0.155815	no
Anterior_cingulate_cortex	chr21:35268504	UTR3	ITSN1	rs1573275	2.36939e-07	0.136207	yes
Anterior_cingulate_cortex	chr22:23505858	UTR3	RAB36	rs713682	8.77914e-09	-0.0855635	yes
Anterior_cingulate_cortex	chr22:24972440	intronic	SNRPD3	rs7290144	2.25871e-06	-0.0557637	no
Anterior_cingulate_cortex	chr22:51062398	intergenic	MAPK8IP2,ARSA	rs131720	3.02521e-08	-0.081335	yes
Anterior_cingulate_cortex	chr2:130909639	UTR3	SMPD4	rs35909487	2.81416e-12	0.0664322	yes
Anterior_cingulate_cortex	chr2:233743527	UTR3	NGEF	rs6714245	3.05431e-06	0.0306847	no
Anterior_cingulate_cortex	chr2:241397479	intronic	GPC1	rs11680677	5.18879e-06	-0.0691368	no
Anterior_cingulate_cortex	chr2:37431604	UTR3	AC007390.5	rs1137453	9.75286e-13	0.0828058	yes
Anterior_cingulate_cortex	chr3:10193475	UTR3	VHL	rs1681669	7.15248e-06	-0.0913636	no
Anterior_cingulate_cortex	chr3:10194984	intergenic	VHL,IRAK2	rs1703153	2.45534e-11	-0.0447301	yes
Anterior_cingulate_cortex	chr3:14986104	ncRNA_exonic	FGD5-AS1	rs1142981	3.70158e-06	-0.05269	no
Anterior_cingulate_cortex	chr3:14986137	ncRNA_exonic	FGD5-AS1	rs1142981	2.13891e-11	0.0785869	yes
Anterior_cingulate_cortex	chr3:14986453	ncRNA_exonic	FGD5-AS1	rs1142981	9.54388e-09	0.0555469	yes
Anterior_cingulate_cortex	chr3:156259288	UTR3	SSR3	rs6785996	4.64262e-09	-0.0837108	yes
Anterior_cingulate_cortex	chr3:156259295	UTR3	SSR3	rs1129109	1.73052e-09	-0.0760671	yes
Anterior_cingulate_cortex	chr3:156259340	UTR3	SSR3	rs1129094	4.1768e-06	-0.0605097	no
Anterior_cingulate_cortex	chr3:156259341	UTR3	SSR3	rs1129109	1.76237e-10	-0.0636132	yes
Anterior_cingulate_cortex	chr3:156259363	UTR3	SSR3	rs1129094	1.25529e-08	-0.0557399	yes
Anterior_cingulate_cortex	chr5:125878202	UTR3	ALDH7A1	rs7715516	3.04928e-06	-0.052214	no
Anterior_cingulate_cortex	chr5:150651557	intergenic	GM2A,SLC36A3	rs12516391	1.82382e-06	-0.0331984	no
Anterior_cingulate_cortex	chr6:71298639	UTR3	C6orf57	rs13199529	1.40443e-06	0.134998	no
Anterior_cingulate_cortex	chr6:71298929	UTR3	C6orf57	rs13199529	8.55951e-06	-0.100874	no
Anterior_cingulate_cortex	chr7:128143870	UTR3	METTL2B	rs1137306	9.75021e-06	-0.0501117	no
Anterior_cingulate_cortex	chr7:129127865	UTR3	STRIP2	rs62489119	3.16459e-11	0.278199	yes
Anterior_cingulate_cortex	chr7:129127962	UTR3	STRIP2	rs6977752	3.31191e-17	0.188288	yes
Anterior_cingulate_cortex	chr7:2762177	intergenic	AMZ1,GNA12	rs798546	3.1039e-09	0.104959	yes
Anterior_cingulate_cortex	chr7:2762178	intergenic	AMZ1,GNA12	rs798562	1.83298e-14	0.158702	yes
Anterior_cingulate_cortex	chr7:44841928	UTR3	PPIA	rs17860094	1.95001e-12	-0.243643	yes
Anterior_cingulate_cortex	chr7:44872739	intronic	H2AFV	rs117276855	2.92527e-06	0.0814953	no
Anterior_cingulate_cortex	chr7:44872899	intronic	H2AFV	rs7789162	2.20465e-21	-0.407787	yes
Anterior_cingulate_cortex	chr7:5516777	ncRNA_intronic	AC092171.4	rs4724696	1.77995e-06	-0.074365	no
Anterior_cingulate_cortex	chr7:99810350	intronic	GATS,STAG3	rs79986079	6.52518e-16	0.322415	yes
Anterior_cingulate_cortex	chr8:11700373	UTR3	CTSB	rs11786618	1.49698e-28	-0.152924	yes
Anterior_cingulate_cortex	chr8:11700685	UTR3	CTSB	rs11786618	5.34712e-30	-0.141115	yes
Anterior_cingulate_cortex	chr8:11701283	UTR3	CTSB	rs1692811	3.01337e-06	-0.105353	no
Anterior_cingulate_cortex	chr8:11701295	UTR3	CTSB	rs7818816	9.80927e-06	0.10491	no
Anterior_cingulate_cortex	chr8:30535980	UTR3	GSR	rs3594	2.60194e-08	0.186254	yes
Anterior_cingulate_cortex	chr9:139335555	UTR3	SEC16A	rs3812589	1.53777e-06	-0.0680976	no
Anterior_cingulate_cortex	chr9:139335597	UTR3	SEC16A	rs7874956	6.1118e-10	0.0480316	yes
Anterior_cingulate_cortex	chrX:100350299	UTR3	TMEM35	rs57587585	3.47961e-06	-0.0859867	no
Anterior_cingulate_cortex	chrX:123047048	UTR3	XIAP	rs6649098	7.7097e-27	0.171864	yes
Artery_Aorta	chr10:102764317	intronic	LZTS2	rs807029	1.51858e-10	-0.178613	yes
Artery_Aorta	chr10:20573450	UTR3	PLXDC2	rs74483666	1.967e-07	0.0761227	yes
Artery_Aorta	chr10:20573497	UTR3	PLXDC2	rs67447432	1.93065e-14	-0.0805243	yes
Artery_Aorta	chr10:20575693	UTR3	PLXDC2	rs67447432	7.32673e-10	-0.121158	yes
Artery_Aorta	chr10:20575710	UTR3	PLXDC2	rs67447432	4.70156e-10	-0.0771137	yes
Artery_Aorta	chr10:20575734	UTR3	PLXDC2	rs66746088	7.71349e-07	-0.0709379	yes
Artery_Aorta	chr10:28812152	ncRNA_exonic	WAC-AS1	rs2998283	4.53831e-08	0.0340902	yes
Artery_Aorta	chr10:73994762	UTR3	ANAPC16	rs6480601	3.69733e-16	-0.168249	yes
Artery_Aorta	chr10:97083488	intronic	SORBS1	rs45533831	6.2338e-06	0.276352	no
Artery_Aorta	chr10:97146871	exonic	SORBS1	rs10159602	4.08622e-06	0.0983852	no
Artery_Aorta	chr11:61567758	UTR3	FADS1	rs174541	5.03592e-10	-0.0324249	yes
Artery_Aorta	chr12:109178972	UTR3	SSH1	rs79400537	4.55123e-06	-0.0304768	no
Artery_Aorta	chr12:133346628	UTR3	GOLGA3	rs11147071	1.53403e-06	0.0262458	no
Artery_Aorta	chr12:51325287	UTR3	METTL7A	rs319940	1.01372e-06	-0.0404304	no
Artery_Aorta	chr12:69237043	UTR3	MDM2	rs1690920	2.89076e-09	-0.0652993	yes
Artery_Aorta	chr12:69237509	UTR3	MDM2	rs1690920	1.18556e-14	-0.0773409	yes
Artery_Aorta	chr12:69237529	UTR3	MDM2	rs1690920	4.56495e-09	-0.0847892	yes
Artery_Aorta	chr12:69237534	UTR3	MDM2	rs2589285	2.3834e-09	-0.0483484	yes
Artery_Aorta	chr13:37420235	UTR3	SMAD9	rs609418	1.59861e-08	-0.033662	yes
Artery_Aorta	chr13:37420251	UTR3	SMAD9	rs609418	4.35302e-44	0.115144	yes
Artery_Aorta	chr13:37420375	UTR3	SMAD9	rs642866	9.57081e-07	-0.0466345	yes
Artery_Aorta	chr14:100762504	UTR5	SLC25A29	rs3742379	3.98644e-10	-0.103479	yes
Artery_Aorta	chr14:100763422	intronic	SLC25A29	rs34260019	4.9815e-07	0.136624	yes
Artery_Aorta	chr14:20917892	UTR5	OSGEP	rs938882	1.12646e-06	0.0921528	no
Artery_Aorta	chr14:24847157	UTR3	NFATC4	rs10362	3.70562e-06	0.0429901	no
Artery_Aorta	chr14:53242859	ncRNA_intronic	RP11-589M4.1	rs11846010	6.86539e-06	0.0659229	no
Artery_Aorta	chr14:55835066	UTR3	ATG14	rs3783648	4.69954e-22	0.239812	yes
Artery_Aorta	chr14:74524787	ncRNA_intronic	AC005484.5	rs75217841	7.19962e-06	0.0584276	no
Artery_Aorta	chr15:85185391	ncRNA_exonic	SCAND2P	rs11073613	9.69171e-08	-0.0877311	yes
Artery_Aorta	chr15:90440482	intronic	C15orf38-AP3S2	rs8038480	7.67046e-08	-0.105641	yes
Artery_Aorta	chr15:90442606	intronic	C15orf38-AP3S2	rs3803534	1.84158e-08	0.0985861	yes
Artery_Aorta	chr15:90444654	UTR3	C15orf38	rs4932265	2.24071e-10	-0.145912	yes
Artery_Aorta	chr15:90444708	UTR3	C15orf38	rs747247460	5.40008e-06	-0.112008	no
Artery_Aorta	chr16:10623750	ncRNA_intronic	RP11-27M24.1	rs6944	9.30704e-33	0.116877	yes
Artery_Aorta	chr16:10625024	ncRNA_intronic	RP11-27M24.1	rs7187959	4.01631e-19	-0.0310527	yes
Artery_Aorta	chr16:2145891	ncRNA_intronic	RP11-304L19.3	rs7203729	1.01005e-06	-0.0705467	no
Artery_Aorta	chr16:29845723	intronic	MVP	rs4788187	1.22449e-06	-0.0779754	no
Artery_Aorta	chr16:81014384	UTR3	CMC2	rs9937731	5.21679e-08	-0.0871314	yes
Artery_Aorta	chr16:9200056	ncRNA_exonic	RP11-473I1.9	rs113795947	9.20032e-06	-0.162019	no
Artery_Aorta	chr16:9204883	ncRNA_exonic	RP11-473I1.10	rs4305016	2.25771e-07	-0.0710492	yes
Artery_Aorta	chr17:46941519	UTR3	CALCOCO2	rs10278	7.63391e-06	-0.0399043	no
Artery_Aorta	chr17:46941678	UTR3	CALCOCO2	rs4793989	3.14817e-06	-0.0302671	no
Artery_Aorta	chr17:4931187	UTR3	KIF1C	rs113183521	7.35234e-07	0.0606478	yes
Artery_Aorta	chr17:73886004	UTR3	TRIM65	rs8068749	3.15632e-26	0.158611	yes
Artery_Aorta	chr19:11560427	intronic	PRKCSH	rs8101357	3.48636e-06	0.0691504	no
Artery_Aorta	chr19:13870815	intronic	CCDC130	rs1473197	1.17885e-06	0.0589978	no
Artery_Aorta	chr19:13870868	intronic	CCDC130	rs375486	6.69826e-06	0.0506717	no
Artery_Aorta	chr19:13884346	ncRNA_exonic	CTB-5E10.3	rs1559152	2.84861e-10	-0.149086	yes
Artery_Aorta	chr19:13884611	ncRNA_intronic	CTB-5E10.3	rs1559153	9.61836e-06	-0.0744501	no
Artery_Aorta	chr19:13884739	ncRNA_exonic	CTB-5E10.3	rs1128030	9.0054e-15	-0.138859	yes
Artery_Aorta	chr19:3595042	exonic	TBXA2R	rs5758	1.56197e-14	-0.0330536	yes
Artery_Aorta	chr19:3962729	intronic	DAPK3	rs10426955	5.82665e-07	-0.117655	yes
Artery_Aorta	chr19:53120721	UTR5	ZNF83	rs62118479	9.11205e-36	0.245643	yes
Artery_Aorta	chr19:53120739	UTR5	ZNF83	rs62118479	3.84741e-11	-0.0899897	yes
Artery_Aorta	chr19:53121375	intronic	ZNF83	rs4801924	4.00797e-08	-0.0710826	yes
Artery_Aorta	chr19:53121570	intronic	ZNF83	rs62118480	4.45468e-24	-0.144156	yes
Artery_Aorta	chr19:53121945	intronic	ZNF83	rs7256495	9.62735e-07	-0.0469978	yes
Artery_Aorta	chr19:59093817	ncRNA_exonic	RPL23AP79	rs3499	4.37068e-24	-0.0997031	yes
Artery_Aorta	chr19:6441862	UTR3	SLC25A23	rs348340	9.53779e-23	-0.0558072	yes
Artery_Aorta	chr1:144949633	intronic	PDE4DIP	rs149154755	2.02058e-17	-0.286327	yes
Artery_Aorta	chr1:145688925	UTR3	RNF115	rs35353761	2.47911e-06	0.0248745	no
Artery_Aorta	chr1:150281191	UTR3	MRPS21	rs580060	1.67273e-13	-0.0667572	yes
Artery_Aorta	chr1:1594940	UTR3	SLC35E2B	rs115866895	2.2858e-11	0.0412405	yes
Artery_Aorta	chr1:1595175	UTR3	SLC35E2B	rs4074020	3.02391e-06	-0.0961301	no
Artery_Aorta	chr1:1660850	ncRNA_intronic	RP1-283E3.4,RP1-283E3.8	rs72634820	1.69345e-13	-0.0975442	yes
Artery_Aorta	chr1:1660872	ncRNA_intronic	RP1-283E3.4,RP1-283E3.8	rs148104233	1.22828e-07	0.087011	yes
Artery_Aorta	chr1:1661099	ncRNA_intronic	RP1-283E3.4,RP1-283E3.8	rs115866895	1.14439e-11	-0.0837389	yes
Artery_Aorta	chr1:1661104	ncRNA_intronic	RP1-283E3.4,RP1-283E3.8	rs115866895	1.25746e-14	-0.197274	yes
Artery_Aorta	chr1:1661410	ncRNA_intronic	RP1-283E3.4,RP1-283E3.8	rs72634819	2.76703e-27	0.227665	yes
Artery_Aorta	chr1:1661471	ncRNA_intronic	RP1-283E3.4,RP1-283E3.8	rs72634816	9.94579e-08	0.0542007	yes
Artery_Aorta	chr1:184761188	UTR3	FAM129A	rs7360	2.11768e-62	-0.0866969	yes
Artery_Aorta	chr1:184761202	UTR3	FAM129A	rs7360	4.33318e-79	-0.0965435	yes
Artery_Aorta	chr1:184761229	UTR3	FAM129A	rs526024	1.75137e-17	0.0613333	yes
Artery_Aorta	chr1:184761320	UTR3	FAM129A	rs636095	7.03691e-06	-0.0403262	no
Artery_Aorta	chr1:184761350	UTR3	FAM129A	rs682331	6.29243e-06	-0.0387508	no
Artery_Aorta	chr1:184762486	UTR3	FAM129A	rs9425632	4.90838e-07	0.0248576	yes
Artery_Aorta	chr1:184762524	UTR3	FAM129A	rs9425342	8.15505e-07	0.0627996	yes
Artery_Aorta	chr1:184762627	UTR3	FAM129A	rs14426	4.90752e-24	-0.0627769	yes
Artery_Aorta	chr1:19585519	UTR3	MRTO4	rs761305	3.27102e-07	-0.0832547	yes
Artery_Aorta	chr1:19585553	UTR3	MRTO4	rs761305	5.37869e-10	-0.109527	yes
Artery_Aorta	chr1:203458830	UTR3	PRELP	rs2794452	4.22683e-09	-0.0316351	yes
Artery_Aorta	chr1:203459340	UTR3	PRELP	rs1077292	1.07234e-16	-0.064613	yes
Artery_Aorta	chr1:203459368	UTR3	PRELP	rs1891173	2.34168e-44	-0.0857898	yes
Artery_Aorta	chr1:204526804	UTR3	MDM4	rs12047467	3.21522e-08	-0.0250727	yes
Artery_Aorta	chr1:224380498	UTR3	DEGS1	rs11588981	2.11165e-11	-0.0420774	yes
Artery_Aorta	chr1:225974581	exonic	SRP9	rs12031296	4.74709e-06	0.0344479	no
Artery_Aorta	chr1:225974614	exonic	SRP9	rs7530073	7.30875e-06	0.0398309	no
Artery_Aorta	chr1:225974662	exonic	SRP9	rs11581798	2.41155e-08	-0.0394912	yes
Artery_Aorta	chr1:225974672	UTR3	SRP9	rs11581798	1.2183e-29	0.0811452	yes
Artery_Aorta	chr1:28826144	UTR3	PHACTR4	rs12127928	7.1196e-06	0.0627265	no
Artery_Aorta	chr1:38326618	ncRNA_exonic	RP11-109P14.10	rs776042	1.92265e-06	0.0378308	no
Artery_Aorta	chr1:38327376	UTR3	INPP5B	rs28525112	5.09221e-06	-0.0510205	no
Artery_Aorta	chr1:38327645	UTR3	INPP5B	rs579689	2.6201e-06	0.0994968	no
Artery_Aorta	chr1:9327113	UTR3	H6PD	rs57355294	1.00299e-10	0.0337698	yes
Artery_Aorta	chr1:9328213	UTR3	H6PD	rs9434747	2.14015e-07	-0.0688461	yes
Artery_Aorta	chr1:9331227	UTR3	H6PD	rs12144045	2.42936e-18	0.0401323	yes
Artery_Aorta	chr20:48121039	UTR3	PTGIS	rs492195	1.78123e-17	-0.0339405	yes
Artery_Aorta	chr20:48121538	UTR3	PTGIS	rs492195	2.63593e-07	-0.0469659	yes
Artery_Aorta	chr21:34634928	exonic	IFNAR2	rs6517156	4.91269e-11	0.0473	yes
Artery_Aorta	chr22:39414764	UTR3	APOBEC3C	rs1139721	1.33967e-06	-0.0298013	no
Artery_Aorta	chr22:39414912	UTR3	APOBEC3C	rs5757423	3.52061e-20	-0.139681	yes
Artery_Aorta	chr22:39414923	UTR3	APOBEC3C	rs5757423	8.25272e-11	-0.0425193	yes
Artery_Aorta	chr22:39415905	UTR3	APOBEC3C	rs1534916	1.74454e-16	0.0987461	yes
Artery_Aorta	chr22:39416010	UTR3	APOBEC3C	rs117477006	9.29338e-07	0.0605352	yes
Artery_Aorta	chr22:39416035	UTR3	APOBEC3C	rs4821854	1.225e-18	0.0532744	yes
Artery_Aorta	chr22:45736744	UTR3	FAM118A	rs2205660	5.56236e-10	-0.0431496	yes
Artery_Aorta	chr22:45736784	UTR3	FAM118A	rs1056322	8.77082e-11	-0.0474434	yes
Artery_Aorta	chr22:45736864	UTR3	FAM118A	rs998706	4.12693e-12	-0.0312207	yes
Artery_Aorta	chr22:45736867	UTR3	FAM118A	rs5766662	1.69156e-07	-0.0302214	yes
Artery_Aorta	chr22:45736893	UTR3	FAM118A	rs5766662	2.67344e-07	-0.0218808	yes
Artery_Aorta	chr22:51062398	intergenic	MAPK8IP2,ARSA	rs5770805	7.4387e-10	-0.064886	yes
Artery_Aorta	chr22:51062453	downstream	ARSA	rs131717	3.06015e-26	0.0997806	yes
Artery_Aorta	chr2:130909639	UTR3	SMPD4	rs7580555	9.97379e-07	0.023574	yes
Artery_Aorta	chr2:202031506	UTR3	CFLAR	rs13035714	9.89587e-07	-0.0265988	yes
Artery_Aorta	chr2:20818330	UTR3	HS1BP3	rs3732150	1.3885e-25	0.050714	yes
Artery_Aorta	chr2:208619749	UTR3	CCNYL1	rs906848	3.31108e-06	-0.0564049	no
Artery_Aorta	chr2:219100555	intronic	ARPC2	rs34544664	6.00575e-07	-0.0801352	yes
Artery_Aorta	chr2:47185134	intronic	TTC7A	rs877048	1.01746e-11	-0.303743	yes
Artery_Aorta	chr3:10193475	UTR3	VHL	rs1642741	4.93705e-06	-0.119237	no
Artery_Aorta	chr3:10194890	downstream	VHL	rs411019	1.95348e-06	-0.0260566	no
Artery_Aorta	chr3:10194984	intergenic	VHL,IRAK2	rs1642742	3.89422e-12	-0.0366352	yes
Artery_Aorta	chr3:141903998	intronic	GK5	rs4525888	1.10564e-12	-0.0484655	yes
Artery_Aorta	chr3:14986453	ncRNA_exonic	FGD5-AS1	rs1142981	5.94047e-20	0.0576458	yes
Artery_Aorta	chr3:14986471	ncRNA_exonic	FGD5-AS1	rs114940743	1.27213e-06	0.0403317	no
Artery_Aorta	chr3:156258283	UTR3	SSR3	rs908807	1.0063e-06	-0.0822379	yes
Artery_Aorta	chr3:156259229	UTR3	SSR3	rs907060	2.26605e-07	0.0527987	yes
Artery_Aorta	chr3:156259288	UTR3	SSR3	rs1129109	1.34889e-46	-0.165285	yes
Artery_Aorta	chr3:156259295	UTR3	SSR3	rs1129109	7.69694e-68	-0.145687	yes
Artery_Aorta	chr3:156259340	UTR3	SSR3	rs1129094	1.29677e-23	-0.0471881	yes
Artery_Aorta	chr3:156259363	UTR3	SSR3	rs8665	2.51607e-12	-0.0340805	yes
Artery_Aorta	chr3:156259406	UTR3	SSR3	rs3773713	7.49509e-08	-0.0406919	yes
Artery_Aorta	chr3:156259407	UTR3	SSR3	rs35842413	1.09307e-06	0.0556761	no
Artery_Aorta	chr3:16272121	intronic	GALNT15	rs6776381	5.11973e-08	-0.0945358	yes
Artery_Aorta	chr3:169806797	ncRNA_exonic	RP11-379K17.12	rs6804888	2.30226e-07	-0.0509914	yes
Artery_Aorta	chr3:169806879	ncRNA_exonic	RP11-379K17.12	rs16854733	9.74761e-06	-0.0399986	no
Artery_Aorta	chr3:197339968	downstream	AC024560.3	rs9834939	1.82373e-11	-0.181672	yes
Artery_Aorta	chr3:45721836	ncRNA_intronic	LIMD1-AS1	rs6441921	5.728e-06	-0.106552	no
Artery_Aorta	chr4:156654752	upstream	RP11-588K22.2	rs1307729404	7.27409e-09	-0.158037	yes
Artery_Aorta	chr4:39533909	ncRNA_intronic	UGDH-AS1	rs12512204	4.18875e-07	-0.10391	yes
Artery_Aorta	chr4:39551031	ncRNA_intronic	UGDH-AS1	rs11725195	5.50911e-23	-0.179972	yes
Artery_Aorta	chr4:76838070	intronic	NAAA	rs2135232	2.45822e-06	-0.0474367	no
Artery_Aorta	chr5:134236298	UTR3	TXNDC15	rs3733897	9.04307e-08	0.0348016	yes
Artery_Aorta	chr5:134236658	UTR3	TXNDC15	rs3733897	3.16371e-06	0.0691077	no
Artery_Aorta	chr5:134236752	UTR3	TXNDC15	rs3733897	3.67098e-08	0.0847626	yes
Artery_Aorta	chr5:14715520	intronic	ANKH	rs89356	2.17916e-06	-0.055527	no
Artery_Aorta	chr5:14715522	intronic	ANKH	rs116452229	3.04067e-16	0.175335	yes
Artery_Aorta	chr5:148809142	downstream	MIR143,MIR143HG	rs55945735	5.26803e-08	-0.0306066	yes
Artery_Aorta	chr5:148809148	downstream	MIR143,MIR143HG	rs55945735	9.07626e-07	-0.0303239	yes
Artery_Aorta	chr5:156904922	UTR3	ADAM19	rs147669464	8.79835e-06	0.116259	no
Artery_Aorta	chr5:54460164	UTR3	GPX8	rs2407932	7.3503e-07	-0.0458298	yes
Artery_Aorta	chr6:150046484	UTR3	NUP43	rs12175504	8.20215e-06	-0.0677593	no
Artery_Aorta	chr6:31640483	UTR3	CSNK2B-LY6G5B-1181,LY6G5B	rs1266076	4.58769e-09	-0.0568492	yes
Artery_Aorta	chr6:35436914	intronic	RPL10A	rs10947550	6.17432e-07	0.0408805	yes
Artery_Aorta	chr6:88223858	downstream	RARS2	rs7754350	7.75483e-17	-0.238292	yes
Artery_Aorta	chr7:128293433	intergenic	RP11-274B21.1,RP11-274B21.10	rs34757247	1.61598e-37	0.212736	yes
Artery_Aorta	chr7:128294130	intergenic	RP11-274B21.1,RP11-274B21.10	rs10272840	3.03774e-10	-0.0573633	yes
Artery_Aorta	chr7:135415039	intronic	FAM180A	rs10227032	4.61216e-06	0.0192846	no
Artery_Aorta	chr7:135417293	intronic	FAM180A	rs7795285	9.16244e-12	-0.126538	yes
Artery_Aorta	chr7:135417309	intronic	FAM180A	rs7795285	7.78852e-09	-0.0638531	yes
Artery_Aorta	chr7:135418187	intronic	FAM180A	rs3110820	8.83488e-09	-0.0655884	yes
Artery_Aorta	chr7:135418219	intronic	FAM180A	rs7795285	1.02786e-11	-0.0887718	yes
Artery_Aorta	chr7:135418232	intronic	FAM180A	rs7795285	1.23183e-08	-0.0619761	yes
Artery_Aorta	chr7:135418314	UTR3	FAM180A	rs7795285	3.52847e-06	-0.044164	no
Artery_Aorta	chr7:135418341	UTR3	FAM180A	rs7795285	4.80602e-10	-0.0902777	yes
Artery_Aorta	chr7:135418354	UTR3	FAM180A	rs7795285	8.2491e-10	-0.0930043	yes
Artery_Aorta	chr7:44841928	UTR3	PPIA	rs17860094	2.46546e-06	-0.168081	no
Artery_Aorta	chr7:44872899	intronic	H2AFV	rs7789162	1.13387e-23	-0.372239	yes
Artery_Aorta	chr7:66205046	ncRNA_exonic	RP11-792A8.4	rs28830215	3.1065e-07	0.0662213	yes
Artery_Aorta	chr8:11700373	UTR3	CTSB	rs1142957	5.31739e-34	-0.143318	yes
Artery_Aorta	chr8:11700418	UTR3	CTSB	rs4631423	3.52972e-07	-0.0362316	yes
Artery_Aorta	chr8:11700419	UTR3	CTSB	rs1137063	3.10339e-07	-0.0662066	yes
Artery_Aorta	chr8:11700676	UTR3	CTSB	rs11786618	5.77573e-06	0.0263116	no
Artery_Aorta	chr8:11700685	UTR3	CTSB	rs1142957	9.0326e-58	-0.13555	yes
Artery_Aorta	chr8:11700737	UTR3	CTSB	rs1142957	3.63075e-19	-0.0343479	yes
Artery_Aorta	chr8:11701283	UTR3	CTSB	rs2740592	2.33058e-11	-0.118077	yes
Artery_Aorta	chr8:11701295	UTR3	CTSB	rs2740592	2.04152e-07	-0.0759628	yes
Artery_Aorta	chr8:30535975	UTR3	GSR	rs73245384	1.69514e-08	0.0523149	yes
Artery_Aorta	chr8:30535980	UTR3	GSR	rs1138054	1.70124e-38	0.262784	yes
Artery_Aorta	chr8:30536603	UTR3	GSR	rs1138054	1.68371e-08	-0.0988647	yes
Artery_Aorta	chr9:132268259	ncRNA_exonic	LINC00963	rs1780457	1.32117e-06	-0.0356606	no
Artery_Aorta	chr9:735722	intronic	KANK1	rs7849134	3.54409e-12	-0.074071	yes
Artery_Aorta	chrX:123047048	UTR3	XIAP	rs2269178	2.41075e-43	0.172699	yes
Artery_Aorta	chrX:23719842	downstream	ACOT9	rs62585922	9.28682e-11	-0.0622556	yes
Artery_Aorta	chrX:48436419	UTR3	RBM3	rs73485734	1.5375e-09	-0.0344145	yes
Artery_Aorta	chrX:77384470	UTR3	PGK1	rs2007039	2.88859e-06	0.100638	no
Artery_Coronary	chr10:102764317	intronic	LZTS2	rs807025	8.03992e-07	-0.184318	no
Artery_Coronary	chr10:121331764	intergenic	RGS10,TIAL1	rs7893905	3.33915e-06	-0.188998	no
Artery_Coronary	chr10:73994762	UTR3	ANAPC16	rs6480601	6.92599e-16	-0.160452	yes
Artery_Coronary	chr12:50597251	intronic	LIMA1	rs2697113	7.29112e-06	0.118788	no
Artery_Coronary	chr12:69237043	UTR3	MDM2	rs1663582	1.86114e-09	-0.0784137	yes
Artery_Coronary	chr12:69237509	UTR3	MDM2	rs1663582	1.25788e-06	-0.0478082	no
Artery_Coronary	chr13:37420251	UTR3	SMAD9	rs7983276	1.94024e-17	-0.131203	yes
Artery_Coronary	chr14:104160669	intronic	KLC1	rs34259310	7.70991e-06	0.0537503	no
Artery_Coronary	chr14:20917892	UTR5	OSGEP	rs883037	3.52136e-10	0.101639	yes
Artery_Coronary	chr14:55835066	UTR3	ATG14	rs8003279	2.33096e-06	0.226935	no
Artery_Coronary	chr15:65348166	intronic	RASL12	rs12904280	1.81357e-06	0.113329	no
Artery_Coronary	chr15:90440482	intronic	C15orf38-AP3S2	rs2043882	5.83352e-07	-0.136132	no
Artery_Coronary	chr15:90444654	UTR3	C15orf38	rs10852123	4.54926e-06	-0.152049	no
Artery_Coronary	chr16:10623750	ncRNA_intronic	RP11-27M24.1	rs6944	4.2678e-11	0.0904974	yes
Artery_Coronary	chr16:15804596	intronic	MYH11,NDE1	rs4781672	1.5329e-06	0.100913	no
Artery_Coronary	chr16:81014384	UTR3	CMC2	rs13336629	1.54994e-07	-0.106626	yes
Artery_Coronary	chr17:35837749	UTR3	TADA2A	rs853217	7.63551e-06	-0.0929566	no
Artery_Coronary	chr17:48163959	intronic	ITGA3	rs11654766	7.41071e-06	-0.213849	no
Artery_Coronary	chr17:48164322	intronic	ITGA3	rs11654766	9.00309e-06	-0.130216	no
Artery_Coronary	chr17:4930421	UTR3	KIF1C	rs111454129	2.7076e-06	0.110059	no
Artery_Coronary	chr17:73886004	UTR3	TRIM65	rs56000661	3.77309e-16	0.117547	yes
Artery_Coronary	chr19:13884346	ncRNA_exonic	CTB-5E10.3	rs1559152	7.42814e-12	-0.184033	yes
Artery_Coronary	chr19:3595042	exonic	TBXA2R	rs5758	6.16108e-08	-0.0318261	yes
Artery_Coronary	chr19:53120721	UTR5	ZNF83	rs62118479	1.25311e-14	0.185816	yes
Artery_Coronary	chr19:53121375	intronic	ZNF83	rs10402926	9.77978e-06	-0.0857132	no
Artery_Coronary	chr19:53121570	intronic	ZNF83	rs62118480	3.27693e-11	-0.115286	yes
Artery_Coronary	chr19:53121945	intronic	ZNF83	rs11668015	1.48706e-07	-0.071784	yes
Artery_Coronary	chr19:6441862	UTR3	SLC25A23	rs348340	4.36739e-15	-0.0690531	yes
Artery_Coronary	chr1:150281191	UTR3	MRPS21	rs11205354	4.52751e-10	-0.0798231	yes
Artery_Coronary	chr1:1594940	UTR3	SLC35E2B	rs7416520	2.0579e-07	-0.0327502	yes
Artery_Coronary	chr1:1595500	UTR3	SLC35E2B	rs72634819	1.82247e-06	0.0759018	no
Artery_Coronary	chr1:1660850	ncRNA_intronic	RP1-283E3.4,RP1-283E3.8	rs72634839	1.73238e-08	-0.0951877	yes
Artery_Coronary	chr1:1661099	ncRNA_intronic	RP1-283E3.4,RP1-283E3.8	rs72634820	5.5577e-08	-0.0911266	yes
Artery_Coronary	chr1:1661104	ncRNA_intronic	RP1-283E3.4,RP1-283E3.8	rs72634820	2.38102e-11	-0.204665	yes
Artery_Coronary	chr1:1661410	ncRNA_intronic	RP1-283E3.4,RP1-283E3.8	rs72634820	3.36814e-16	0.20613	yes
Artery_Coronary	chr1:184761188	UTR3	FAM129A	rs492126	1.40802e-29	-0.0907031	yes
Artery_Coronary	chr1:184761202	UTR3	FAM129A	rs682331	1.0474e-23	-0.0719362	yes
Artery_Coronary	chr1:184761229	UTR3	FAM129A	rs526024	1.03214e-09	0.0568602	yes
Artery_Coronary	chr1:184762627	UTR3	FAM129A	rs492126	4.82296e-08	-0.0515577	yes
Artery_Coronary	chr1:19585553	UTR3	MRTO4	rs4912058	1.02608e-09	-0.113412	yes
Artery_Coronary	chr1:203459340	UTR3	PRELP	rs2794452	3.92019e-08	-0.0486033	yes
Artery_Coronary	chr1:203459368	UTR3	PRELP	rs1891173	2.91004e-24	-0.0854645	yes
Artery_Coronary	chr1:204525548	UTR3	MDM4	rs10900598	7.75854e-07	-0.0655547	no
Artery_Coronary	chr1:20978381	ncRNA_exonic	PINK1-AS	rs545426	9.08274e-15	-0.0358178	yes
Artery_Coronary	chr1:214524496	ncRNA_intronic	RP11-176D17.3	rs7413877	1.54717e-06	-0.208692	no
Artery_Coronary	chr1:220232011	UTR3	BPNT1	rs59789715	7.52717e-06	0.0805188	no
Artery_Coronary	chr1:224380498	UTR3	DEGS1	rs10799510	7.53163e-07	-0.0365877	no
Artery_Coronary	chr1:225974672	UTR3	SRP9	rs11581798	1.38968e-18	0.0742705	yes
Artery_Coronary	chr1:9331227	UTR3	H6PD	rs57355294	2.43887e-14	0.0505812	yes
Artery_Coronary	chr20:48121039	UTR3	PTGIS	rs5596	2.15813e-07	-0.0265102	yes
Artery_Coronary	chr20:48121538	UTR3	PTGIS	rs5596	4.0975e-06	-0.0585139	no
Artery_Coronary	chr20:48123052	UTR3	PTGIS	rs5596	4.98401e-06	-0.0292249	no
Artery_Coronary	chr20:48123134	UTR3	PTGIS	rs5594	1.34702e-07	-0.0369827	yes
Artery_Coronary	chr22:36662871	UTR3	APOL1	rs1142542	9.53007e-06	0.0723325	no
Artery_Coronary	chr22:36662901	UTR3	APOL1	rs12160045	9.91623e-06	0.0350524	no
Artery_Coronary	chr22:39414912	UTR3	APOBEC3C	rs5757423	4.30816e-08	-0.112851	yes
Artery_Coronary	chr22:39415905	UTR3	APOBEC3C	rs7584	1.48502e-14	-0.126577	yes
Artery_Coronary	chr22:39416035	UTR3	APOBEC3C	rs4821854	3.14384e-07	0.0519986	no
Artery_Coronary	chr22:45736744	UTR3	FAM118A	rs2205660	8.00792e-07	-0.0335378	no
Artery_Coronary	chr22:51062453	downstream	ARSA	rs131717	3.56058e-12	0.0785978	yes
Artery_Coronary	chr2:202031506	UTR3	CFLAR	rs11889560	2.81062e-06	-0.0294717	no
Artery_Coronary	chr2:20818330	UTR3	HS1BP3	rs35001606	3.55751e-12	0.0412394	yes
Artery_Coronary	chr3:10194984	intergenic	VHL,IRAK2	rs140614750	2.48557e-14	0.0947076	yes
Artery_Coronary	chr3:14986453	ncRNA_exonic	FGD5-AS1	rs6442490	1.54685e-12	0.0614351	yes
Artery_Coronary	chr3:156258283	UTR3	SSR3	rs908807	4.48939e-06	-0.106651	no
Artery_Coronary	chr3:156259288	UTR3	SSR3	rs1510278	6.12464e-23	-0.148116	yes
Artery_Coronary	chr3:156259295	UTR3	SSR3	rs4680282	5.56692e-24	-0.11631	yes
Artery_Coronary	chr3:156259340	UTR3	SSR3	rs3773713	5.48139e-22	-0.0646863	yes
Artery_Coronary	chr3:156259363	UTR3	SSR3	rs8665	1.94643e-12	-0.0425605	yes
Artery_Coronary	chr4:156654752	upstream	RP11-588K22.2	rs1307729404	2.68889e-07	-0.171612	yes
Artery_Coronary	chr4:39551031	ncRNA_intronic	UGDH-AS1	rs11725195	4.09705e-13	-0.188875	yes
Artery_Coronary	chr5:134236730	UTR3	TXNDC15	rs3733897	2.34625e-09	0.117709	yes
Artery_Coronary	chr5:14715522	intronic	ANKH	rs10065032	1.09139e-07	0.16668	yes
Artery_Coronary	chr5:148809142	downstream	MIR143,MIR143HG	rs55945735	2.2508e-07	-0.0334599	yes
Artery_Coronary	chr5:150651380	intergenic	GM2A,SLC36A3	rs1862362	5.75321e-06	0.130886	no
Artery_Coronary	chr5:54460164	UTR3	GPX8	rs10042701	3.32011e-07	-0.0549195	no
Artery_Coronary	chr6:88223858	downstream	RARS2	rs6912958	5.82414e-09	-0.211432	yes
Artery_Coronary	chr7:128293433	intergenic	RP11-274B21.1,RP11-274B21.10	rs7776915	6.28643e-26	0.213517	yes
Artery_Coronary	chr7:44872899	intronic	H2AFV	rs7789162	1.36665e-11	-0.321124	yes
Artery_Coronary	chr8:11700373	UTR3	CTSB	rs11786618	1.95867e-17	-0.104105	yes
Artery_Coronary	chr8:11700419	UTR3	CTSB	rs1123140	3.86309e-08	-0.0603549	yes
Artery_Coronary	chr8:11700677	UTR3	CTSB	rs1692806	1.20697e-06	0.0240971	no
Artery_Coronary	chr8:11700685	UTR3	CTSB	rs1142957	3.56127e-32	-0.135929	yes
Artery_Coronary	chr8:11700737	UTR3	CTSB	rs2740592	5.25606e-14	0.0587286	yes
Artery_Coronary	chr8:30535980	UTR3	GSR	rs1138054	6.52495e-23	0.280396	yes
Artery_Coronary	chr9:139335597	UTR3	SEC16A	rs1127152	7.00725e-10	0.041111	yes
Artery_Coronary	chr9:34681757	downstream	RP11-195F19.9	rs56179304	6.80321e-06	0.103271	no
Artery_Coronary	chr9:37503313	UTR3	POLR1E	rs7044424	8.41756e-17	0.101488	yes
Artery_Coronary	chrX:118672672	UTR3	CXorf56	rs371298	6.98576e-06	-0.0679881	no
Artery_Coronary	chrX:123047048	UTR3	XIAP	rs2269178	8.59151e-19	0.165123	yes
Artery_Coronary	chrX:123047285	UTR3	XIAP	rs73231134	4.61338e-08	-0.0304105	yes
Artery_Tibial	chr10:102764285	intronic	LZTS2	rs10883565	4.50987e-06	0.0494927	no
Artery_Tibial	chr10:102764317	intronic	LZTS2	rs807025	1.72555e-56	-0.332097	yes
Artery_Tibial	chr10:20573450	UTR3	PLXDC2	rs113515056	3.69858e-06	0.0615793	no
Artery_Tibial	chr10:20573497	UTR3	PLXDC2	rs955429	2.37283e-07	-0.0753797	yes
Artery_Tibial	chr10:20575693	UTR3	PLXDC2	rs116822863	7.42859e-06	-0.0787813	no
Artery_Tibial	chr10:20575734	UTR3	PLXDC2	rs2778978	2.84429e-07	0.0474752	yes
Artery_Tibial	chr10:20575833	UTR3	PLXDC2	rs6482108	7.56259e-08	-0.0673615	yes
Artery_Tibial	chr10:73994762	UTR3	ANAPC16	rs6480601	2.00462e-55	-0.189552	yes
Artery_Tibial	chr10:73995116	UTR3	ANAPC16	rs73274966	7.5903e-09	0.0619274	yes
Artery_Tibial	chr11:16778063	downstream	C11orf58	rs10766333	3.02789e-06	-0.0351244	no
Artery_Tibial	chr11:61567758	UTR3	FADS1	rs174544	1.04022e-08	-0.0243712	yes
Artery_Tibial	chr11:86621736	ncRNA_intronic	RP11-736K20.5	rs12800898	2.05787e-11	0.0628414	yes
Artery_Tibial	chr12:109178972	UTR3	SSH1	rs2003242	1.06708e-09	-0.0293845	yes
Artery_Tibial	chr12:122998567	intronic	RSRC2	rs9788228	3.31572e-06	0.0402703	no
Artery_Tibial	chr12:123253679	UTR3	DENR	rs80220833	2.52606e-06	-0.059314	no
Artery_Tibial	chr12:132407137	UTR3	ULK1	rs9481	6.36281e-18	0.0691619	yes
Artery_Tibial	chr12:133298145	UTR3	PGAM5	rs4883608	3.3025e-25	-0.0734798	yes
Artery_Tibial	chr12:69237509	UTR3	MDM2	rs1201644	7.24923e-14	-0.0684403	yes
Artery_Tibial	chr12:69237529	UTR3	MDM2	rs1663582	8.66591e-07	-0.056004	yes
Artery_Tibial	chr13:110840210	intronic	COL4A1	rs644582	2.67414e-14	0.310981	yes
Artery_Tibial	chr13:37420235	UTR3	SMAD9	rs642866	2.36972e-20	-0.0475902	yes
Artery_Tibial	chr13:37420237	UTR3	SMAD9	rs642866	7.67333e-15	-0.0708947	yes
Artery_Tibial	chr13:37420251	UTR3	SMAD9	rs642866	1.79524e-97	0.16746	yes
Artery_Tibial	chr13:37420361	UTR3	SMAD9	rs642866	4.37311e-09	-0.0252059	yes
Artery_Tibial	chr13:37420375	UTR3	SMAD9	rs642866	2.13324e-10	-0.0446049	yes
Artery_Tibial	chr13:37420385	UTR3	SMAD9	rs642866	1.1975e-12	-0.0619041	yes
Artery_Tibial	chr13:96643577	UTR3	UGGT2	rs9562015	8.20935e-06	-0.128457	no
Artery_Tibial	chr13:96643675	UTR3	UGGT2	rs28625167	2.0175e-06	0.0469536	yes
Artery_Tibial	chr14:100762504	UTR5	SLC25A29	rs12431901	2.50178e-11	-0.10452	yes
Artery_Tibial	chr14:20917892	UTR5	OSGEP	rs938883	4.0091e-12	0.127804	yes
Artery_Tibial	chr14:24847157	UTR3	NFATC4	rs10362	7.04045e-09	0.0339841	yes
Artery_Tibial	chr14:53109732	UTR3	ERO1L	rs12883381	2.57807e-06	-0.105455	no
Artery_Tibial	chr14:53109823	UTR3	ERO1L	rs2065049	4.0991e-08	-0.036836	yes
Artery_Tibial	chr14:53242859	ncRNA_intronic	RP11-589M4.1	rs2147973	5.10389e-09	-0.103678	yes
Artery_Tibial	chr14:55835066	UTR3	ATG14	rs3783648	5.85962e-21	0.230868	yes
Artery_Tibial	chr14:74526945	ncRNA_intronic	AC005484.5	rs11846498	2.80718e-19	-0.147049	yes
Artery_Tibial	chr15:41597647	ncRNA_exonic	OIP5-AS1	rs28643296	8.65203e-06	-0.0871665	no
Artery_Tibial	chr15:41597669	ncRNA_exonic	OIP5-AS1	rs28643296	4.78508e-08	-0.0808914	yes
Artery_Tibial	chr15:42131838	intronic	JMJD7-PLA2G4B,PLA2G4B	rs11070345	9.77065e-07	0.164984	yes
Artery_Tibial	chr15:50995355	intergenic	RN7SL354P,SPPL2A	rs8035451	3.23246e-06	-0.0304339	no
Artery_Tibial	chr15:55609575	ncRNA_exonic	RP11-139H15.1	rs72740196	3.07641e-07	0.098058	yes
Artery_Tibial	chr15:64434514	UTR3	SNX1	rs72755098	1.27063e-12	-0.0292852	yes
Artery_Tibial	chr15:75646087	exonic	NEIL1	rs34879829	4.35239e-07	-0.218619	yes
Artery_Tibial	chr15:90440482	intronic	C15orf38-AP3S2	rs1910587	1.55243e-07	-0.108984	yes
Artery_Tibial	chr15:90442606	intronic	C15orf38-AP3S2	rs3803534	9.62077e-16	0.123214	yes
Artery_Tibial	chr15:93434147	ncRNA_intronic	AC013394.2	rs35812522	7.11023e-10	0.0676125	yes
Artery_Tibial	chr15:93434616	ncRNA_intronic	AC013394.2	rs8043280	8.42603e-06	-0.0292215	no
Artery_Tibial	chr16:10623625	ncRNA_intronic	RP11-27M24.1	rs7187959	5.39337e-06	-0.0305682	no
Artery_Tibial	chr16:10623750	ncRNA_intronic	RP11-27M24.1	rs6944	2.12863e-36	0.110037	yes
Artery_Tibial	chr16:10624953	ncRNA_intronic	RP11-27M24.1	rs7194566	2.07256e-29	-0.0442391	yes
Artery_Tibial	chr16:10625024	ncRNA_intronic	RP11-27M24.1	rs12996	1.12414e-24	-0.0391632	yes
Artery_Tibial	chr16:10625266	ncRNA_intronic	RP11-27M24.1	rs58030780	3.52391e-08	-0.0539474	yes
Artery_Tibial	chr16:15794372	intronic	NDE1	rs1180588	2.26703e-08	0.210197	yes
Artery_Tibial	chr16:15804596	intronic	MYH11,NDE1	rs881803	1.16443e-06	-0.0840131	yes
Artery_Tibial	chr16:29845721	intronic	MVP	rs4788187	1.7644e-06	-0.0853871	yes
Artery_Tibial	chr16:29845723	intronic	MVP	rs4788187	8.59834e-07	-0.0832904	yes
Artery_Tibial	chr16:3728735	intronic	TRAP1	rs7203664	9.77121e-11	-0.113615	yes
Artery_Tibial	chr16:69736547	UTR3	NFAT5	rs12232410	4.79553e-06	-0.0292098	no
Artery_Tibial	chr16:9204788	ncRNA_exonic	RP11-473I1.10	rs12933415	6.53395e-07	-0.0635235	yes
Artery_Tibial	chr16:9204883	ncRNA_exonic	RP11-473I1.10	rs8049645	1.10024e-08	-0.0579545	yes
Artery_Tibial	chr17:1941601	intronic	DPH1	rs3752962	1.70506e-09	-0.160829	yes
Artery_Tibial	chr17:3805871	intronic	P2RX1	rs7502784	7.94782e-07	0.0568451	yes
Artery_Tibial	chr17:46941503	UTR3	CALCOCO2	rs7216848	1.99599e-06	0.0631284	yes
Artery_Tibial	chr17:4931018	UTR3	KIF1C	rs6502831	1.23904e-11	-0.12828	yes
Artery_Tibial	chr17:4931019	UTR3	KIF1C	rs6502831	4.58859e-07	-0.106593	yes
Artery_Tibial	chr17:62400240	intergenic	TEX2,MILR1	rs9902260	1.17963e-06	-0.0151141	yes
Artery_Tibial	chr17:62400294	intergenic	TEX2,MILR1	rs9902260	1.79511e-14	-0.0275212	yes
Artery_Tibial	chr17:73886004	UTR3	TRIM65	rs8068749	3.7055e-47	0.132529	yes
Artery_Tibial	chr17:80347528	UTR3	OGFOD3	rs113286925	9.20082e-06	-0.246129	no
Artery_Tibial	chr17:8057581	intronic	PER1,RP11-599B13.6	rs3027169	2.99414e-16	0.185516	yes
Artery_Tibial	chr19:11560427	intronic	PRKCSH	rs8616	2.02027e-08	0.0496796	yes
Artery_Tibial	chr19:11561241	intronic	PRKCSH	rs313624	8.03259e-09	0.0960789	yes
Artery_Tibial	chr19:16190709	intronic	TPM4	rs8108396	2.01867e-08	-0.0700859	yes
Artery_Tibial	chr19:16191349	intronic	TPM4	rs10424913	2.41306e-07	-0.0466842	yes
Artery_Tibial	chr19:18892734	UTR3	CRTC1	rs12327738	5.545e-10	-0.0734372	yes
Artery_Tibial	chr19:3466356	UTR3	NFIC	rs4807475	6.52021e-06	0.0197567	no
Artery_Tibial	chr19:34989858	intronic	WTIP	rs11880189	1.47706e-10	-0.0536913	yes
Artery_Tibial	chr19:3595042	exonic	TBXA2R	rs5758	1.16515e-24	-0.039141	yes
Artery_Tibial	chr19:46822297	intronic	HIF3A	rs10414875	3.26102e-08	0.108929	yes
Artery_Tibial	chr19:53120721	UTR5	ZNF83	rs67949199	2.34434e-44	0.232841	yes
Artery_Tibial	chr19:53120739	UTR5	ZNF83	rs10421152	1.19616e-06	-0.11882	yes
Artery_Tibial	chr19:53121375	intronic	ZNF83	rs62118480	4.40256e-08	-0.0559485	yes
Artery_Tibial	chr19:53121570	intronic	ZNF83	rs113063121	4.59276e-14	-0.189931	yes
Artery_Tibial	chr19:53121945	intronic	ZNF83	rs67710655	8.46145e-09	-0.056774	yes
Artery_Tibial	chr19:54954243	intergenic	AC008746.12,LENG8-AS1	rs4806760	9.70212e-06	-0.0928829	no
Artery_Tibial	chr19:59093817	ncRNA_exonic	RPL23AP79	rs7910	6.17416e-30	-0.122657	yes
Artery_Tibial	chr19:6441862	UTR3	SLC25A23	rs2860181	3.53388e-68	0.108061	yes
Artery_Tibial	chr1:1252278	intronic	CPSF3L	rs35031478	5.80799e-06	-0.0475188	no
Artery_Tibial	chr1:144949633	intronic	PDE4DIP	rs149154755	1.10565e-09	-0.287754	yes
Artery_Tibial	chr1:145289129	intronic	NOTCH2NL,RP11-458D21.5	rs112935995	4.08051e-07	-0.0507594	yes
Artery_Tibial	chr1:145688905	UTR3	RNF115	rs10910843	9.43498e-07	-0.0547799	yes
Artery_Tibial	chr1:150281191	UTR3	MRPS21	rs580060	2.30687e-21	-0.0781035	yes
Artery_Tibial	chr1:1594940	UTR3	SLC35E2B	rs7416520	6.37715e-08	-0.023331	yes
Artery_Tibial	chr1:1595175	UTR3	SLC35E2B	rs4074020	1.61686e-09	-0.113737	yes
Artery_Tibial	chr1:1660850	ncRNA_intronic	RP1-283E3.4,RP1-283E3.8	rs12738319	2.8821e-10	0.103065	yes
Artery_Tibial	chr1:1661099	ncRNA_intronic	RP1-283E3.4,RP1-283E3.8	rs115866895	3.23248e-11	-0.101103	yes
Artery_Tibial	chr1:1661104	ncRNA_intronic	RP1-283E3.4,RP1-283E3.8	rs111946117	1.03008e-11	-0.154135	yes
Artery_Tibial	chr1:1661410	ncRNA_intronic	RP1-283E3.4,RP1-283E3.8	rs111946117	2.8922e-30	0.236755	yes
Artery_Tibial	chr1:179044096	UTR3	FAM20B	rs4652355	5.37146e-07	0.0164611	yes
Artery_Tibial	chr1:184761188	UTR3	FAM129A	rs492126	8.46203e-93	-0.087412	yes
Artery_Tibial	chr1:184761202	UTR3	FAM129A	rs7360	4.84589e-84	-0.104607	yes
Artery_Tibial	chr1:184761229	UTR3	FAM129A	rs861591	1.2561e-34	0.0779071	yes
Artery_Tibial	chr1:184761320	UTR3	FAM129A	rs682331	1.87904e-10	-0.0489812	yes
Artery_Tibial	chr1:184761350	UTR3	FAM129A	rs682331	2.87881e-07	-0.0409782	yes
Artery_Tibial	chr1:184762486	UTR3	FAM129A	rs7360	5.66331e-11	0.0385501	yes
Artery_Tibial	chr1:184762524	UTR3	FAM129A	rs861615	9.03738e-06	0.0317395	no
Artery_Tibial	chr1:184762581	UTR3	FAM129A	rs526024	1.17037e-10	-0.0213224	yes
Artery_Tibial	chr1:184762627	UTR3	FAM129A	rs526024	1.20994e-35	-0.0755162	yes
Artery_Tibial	chr1:184762664	UTR3	FAM129A	rs861615	2.01063e-06	0.030776	yes
Artery_Tibial	chr1:184762676	UTR3	FAM129A	rs7360	4.74798e-08	0.0328924	yes
Artery_Tibial	chr1:19585553	UTR3	MRTO4	rs761305	1.60236e-13	-0.156016	yes
Artery_Tibial	chr1:19585674	UTR3	MRTO4	rs10917275	8.99443e-07	-0.0338924	yes
Artery_Tibial	chr1:203458830	UTR3	PRELP	rs1891173	1.23681e-10	-0.0287116	yes
Artery_Tibial	chr1:203459328	UTR3	PRELP	rs1891173	4.28593e-07	-0.0339409	yes
Artery_Tibial	chr1:203459340	UTR3	PRELP	rs1891173	2.54628e-29	-0.0683768	yes
Artery_Tibial	chr1:203459368	UTR3	PRELP	rs1891173	1.66869e-65	-0.0889586	yes
Artery_Tibial	chr1:204526804	UTR3	MDM4	rs12047467	1.64506e-21	-0.0511993	yes
Artery_Tibial	chr1:20978381	ncRNA_exonic	PINK1-AS	rs7517909	1.04366e-19	0.0355431	yes
Artery_Tibial	chr1:214524434	ncRNA_intronic	RP11-176D17.3	rs2780	2.28675e-15	-0.094227	yes
Artery_Tibial	chr1:214524446	ncRNA_intronic	RP11-176D17.3	rs2133175	1.66689e-06	-0.0261745	yes
Artery_Tibial	chr1:214524485	ncRNA_intronic	RP11-176D17.3	rs2780	8.82468e-10	-0.0964658	yes
Artery_Tibial	chr1:214524496	ncRNA_intronic	RP11-176D17.3	rs12750419	1.35155e-11	-0.236285	yes
Artery_Tibial	chr1:224380498	UTR3	DEGS1	rs1060386	1.43633e-19	-0.0527827	yes
Artery_Tibial	chr1:225974614	exonic	SRP9	rs61849057	4.77217e-06	0.0312885	no
Artery_Tibial	chr1:225974662	exonic	SRP9	rs11581798	2.72014e-09	-0.03578	yes
Artery_Tibial	chr1:225974672	UTR3	SRP9	rs11581798	1.09345e-42	0.092611	yes
Artery_Tibial	chr1:28826261	UTR3	PHACTR4	rs6689717	2.16398e-07	0.0665267	yes
Artery_Tibial	chr1:36067838	UTR3	PSMB2	rs1203137	1.9721e-10	-0.185506	yes
Artery_Tibial	chr1:3729217	UTR3	CEP104	rs6695834	8.21917e-09	-0.0274396	yes
Artery_Tibial	chr1:38326599	ncRNA_exonic	RP11-109P14.10	rs12127877	3.58009e-06	0.0250054	no
Artery_Tibial	chr1:38326643	ncRNA_exonic	RP11-109P14.10	rs530225	1.09718e-08	-0.0562927	yes
Artery_Tibial	chr1:38326700	ncRNA_exonic	RP11-109P14.10	rs61776677	1.97053e-10	0.0435592	yes
Artery_Tibial	chr1:38327290	UTR3	INPP5B	rs12745570	8.25843e-08	-0.0193195	yes
Artery_Tibial	chr1:38327339	UTR3	INPP5B	rs112836202	3.14161e-07	-0.0593426	yes
Artery_Tibial	chr1:38327376	UTR3	INPP5B	rs111366869	3.31408e-13	-0.098068	yes
Artery_Tibial	chr1:38327457	UTR3	INPP5B	rs603775	3.05948e-13	-0.0755976	yes
Artery_Tibial	chr1:38327516	UTR3	INPP5B	rs972044781	4.8908e-08	-0.0439188	yes
Artery_Tibial	chr1:38407909	intronic	INPP5B	rs28683126	6.55975e-06	-0.0783605	no
Artery_Tibial	chr1:9327113	UTR3	H6PD	rs57355294	1.73529e-12	0.0355516	yes
Artery_Tibial	chr1:9328213	UTR3	H6PD	rs9434747	2.86095e-06	-0.0616142	no
Artery_Tibial	chr1:9331227	UTR3	H6PD	rs57355294	1.43377e-21	0.0439616	yes
Artery_Tibial	chr20:3853067	intergenic	MAVS,RP11-119B16.2	rs17212649	3.35427e-10	-0.0623685	yes
Artery_Tibial	chr20:48120982	UTR3	PTGIS	rs492195	2.74543e-20	-0.0325605	yes
Artery_Tibial	chr20:48121039	UTR3	PTGIS	rs546674	1.06003e-27	-0.0366031	yes
Artery_Tibial	chr20:48121538	UTR3	PTGIS	rs546674	1.73354e-11	-0.0470737	yes
Artery_Tibial	chr20:48123134	UTR3	PTGIS	rs5594	3.49358e-14	-0.0431844	yes
Artery_Tibial	chr22:24036480	ncRNA_exonic	KB-1572G7.2	rs2070447	6.54779e-08	0.0667788	yes
Artery_Tibial	chr22:39414912	UTR3	APOBEC3C	rs5757423	2.61467e-14	-0.15513	yes
Artery_Tibial	chr22:39414923	UTR3	APOBEC3C	rs5757423	1.86711e-07	-0.0464877	yes
Artery_Tibial	chr22:39415905	UTR3	APOBEC3C	rs5757423	3.70361e-07	-0.119328	yes
Artery_Tibial	chr22:39416035	UTR3	APOBEC3C	rs4821854	1.51619e-07	0.054889	yes
Artery_Tibial	chr22:45736744	UTR3	FAM118A	rs6006993	3.60543e-09	-0.0422948	yes
Artery_Tibial	chr22:45736784	UTR3	FAM118A	rs3788649	3.49919e-07	-0.0399452	yes
Artery_Tibial	chr22:51062453	downstream	ARSA	rs131717	9.63195e-32	0.117663	yes
Artery_Tibial	chr2:202031492	UTR3	CFLAR	rs80252786	3.88339e-06	0.0253151	no
Artery_Tibial	chr2:202031969	ncRNA_exonic	AC007283.5	rs13033140	1.53741e-08	0.0267714	yes
Artery_Tibial	chr2:202032045	ncRNA_intronic	AC007283.5	rs11889560	3.33154e-07	0.017737	yes
Artery_Tibial	chr2:20818330	UTR3	HS1BP3	rs60541580	1.39141e-19	0.0318293	yes
Artery_Tibial	chr2:217366965	UTR3	RPL37A	rs16856232	4.35683e-07	0.18181	yes
Artery_Tibial	chr2:28642653	intergenic	FOSL2,RP11-373D23.3	rs2048240	2.21078e-09	0.0852659	yes
Artery_Tibial	chr2:37431604	UTR3	AC007390.5	rs1137453	1.71276e-07	0.0309455	yes
Artery_Tibial	chr2:74131537	intronic	ACTG2	rs1653255	4.22538e-06	-0.0485564	no
Artery_Tibial	chr3:10193475	UTR3	VHL	rs779809	2.01684e-11	-0.128573	yes
Artery_Tibial	chr3:10194984	intergenic	VHL,IRAK2	rs1703153	6.56626e-16	-0.0413605	yes
Artery_Tibial	chr3:141903998	intronic	GK5	rs4525888	1.85098e-06	-0.0538493	yes
Artery_Tibial	chr3:14986137	ncRNA_exonic	FGD5-AS1	rs6442490	1.30404e-09	0.0532026	yes
Artery_Tibial	chr3:14986453	ncRNA_exonic	FGD5-AS1	rs6442490	4.58735e-21	0.0549965	yes
Artery_Tibial	chr3:156258138	UTR3	SSR3	rs4680280	2.95622e-08	-0.0259357	yes
Artery_Tibial	chr3:156259229	UTR3	SSR3	rs1510278	4.81667e-12	0.055319	yes
Artery_Tibial	chr3:156259288	UTR3	SSR3	rs1510278	5.26886e-56	-0.181509	yes
Artery_Tibial	chr3:156259295	UTR3	SSR3	rs1510278	7.73988e-61	-0.160773	yes
Artery_Tibial	chr3:156259363	UTR3	SSR3	rs1129094	1.34256e-12	-0.0380568	yes
Artery_Tibial	chr3:156259367	UTR3	SSR3	rs6771728	4.43782e-06	0.0329375	no
Artery_Tibial	chr3:156259406	UTR3	SSR3	rs71310479	6.30786e-07	0.0621485	yes
Artery_Tibial	chr3:16272111	intronic	GALNT15	rs6776381	7.47373e-12	-0.134463	yes
Artery_Tibial	chr3:16272116	intronic	GALNT15	rs6776381	1.17002e-08	-0.030694	yes
Artery_Tibial	chr3:16272121	intronic	GALNT15	rs6776381	1.31383e-12	-0.096889	yes
Artery_Tibial	chr3:16272186	intronic	GALNT15	rs6776381	2.29741e-10	-0.0744266	yes
Artery_Tibial	chr3:169806797	ncRNA_exonic	RP11-379K17.12	rs6804193	5.6829e-07	-0.0270324	yes
Artery_Tibial	chr3:179115411	ncRNA_exonic	AC007620.3,RP11-145M9.4	rs10937003	1.18508e-12	-0.0440224	yes
Artery_Tibial	chr3:188600570	UTR3	LPP	rs13100294	1.86489e-06	-0.170319	yes
Artery_Tibial	chr3:197339968	downstream	AC024560.3	rs9834939	1.85626e-26	-0.226558	yes
Artery_Tibial	chr3:45722055	ncRNA_intronic	LIMD1-AS1	rs77312611	1.14986e-07	-0.140932	yes
Artery_Tibial	chr3:49397323	UTR3	RHOA	rs11130187	7.81169e-06	0.0345162	no
Artery_Tibial	chr3:57612274	UTR3	DENND6A	rs9825059	2.7638e-06	-0.0552748	no
Artery_Tibial	chr3:9860326	UTR5	TTLL3	rs3806670	8.65935e-09	0.0377158	yes
Artery_Tibial	chr4:156654752	upstream	RP11-588K22.2	rs3796576	1.50728e-17	-0.175405	yes
Artery_Tibial	chr4:39551008	ncRNA_intronic	UGDH-AS1	rs73139425	8.00869e-07	-0.0691134	yes
Artery_Tibial	chr4:39551031	ncRNA_intronic	UGDH-AS1	rs11725195	2.09572e-44	-0.208041	yes
Artery_Tibial	chr5:134236298	UTR3	TXNDC15	rs3733897	4.09561e-08	0.0407305	yes
Artery_Tibial	chr5:134236658	UTR3	TXNDC15	rs3733897	4.40334e-06	0.0650123	no
Artery_Tibial	chr5:134236730	UTR3	TXNDC15	rs3733897	3.40889e-07	0.0711698	yes
Artery_Tibial	chr5:14715520	intronic	ANKH	rs116452229	2.30019e-06	-0.0609109	no
Artery_Tibial	chr5:14715522	intronic	ANKH	rs116452229	3.37181e-21	0.205377	yes
Artery_Tibial	chr5:148808899	downstream	MIR143,MIR143HG	rs55945735	9.2179e-06	-0.0430457	no
Artery_Tibial	chr5:148809142	downstream	MIR143,MIR143HG	rs55945735	8.96388e-27	-0.0558997	yes
Artery_Tibial	chr5:148809148	downstream	MIR143,MIR143HG	rs55945735	6.36841e-17	-0.0476205	yes
Artery_Tibial	chr5:150647737	UTR3	GM2A	rs75278160	1.02401e-06	-0.117041	yes
Artery_Tibial	chr6:116565606	ncRNA_intronic	RP3-486I3.5	rs2232472	1.69685e-07	0.0456133	yes
Artery_Tibial	chr6:150046495	UTR3	NUP43	rs9689694	5.8065e-09	-0.088491	yes
Artery_Tibial	chr6:31640483	UTR3	CSNK2B-LY6G5B-1181,LY6G5B	rs805257	2.18523e-21	-0.0736453	yes
Artery_Tibial	chr6:31640788	UTR3	CSNK2B-LY6G5B-1181,LY6G5B	rs2844466	6.66242e-06	0.0474098	no
Artery_Tibial	chr6:31641008	UTR3	CSNK2B-LY6G5B-1181,LY6G5B	rs62395814	2.2519e-07	-0.142642	yes
Artery_Tibial	chr6:35436914	intronic	RPL10A	rs2076172	1.09509e-32	0.0660957	yes
Artery_Tibial	chr6:42175084	UTR3	MRPS10	rs10948020	1.42513e-06	-0.0176622	yes
Artery_Tibial	chr6:42856983	UTR3	RPL7L1	rs7764865	3.4666e-07	-0.0530675	yes
Artery_Tibial	chr6:71298753	UTR3	C6orf57	rs3763251	7.7598e-06	-0.107229	no
Artery_Tibial	chr6:88223858	downstream	RARS2	rs9450712	5.09942e-19	-0.236925	yes
Artery_Tibial	chr7:100736990	upstream	RP11-395B7.7	rs11542349	1.82353e-07	0.034719	yes
Artery_Tibial	chr7:102220503	UTR3	RASA4	rs60871950	4.27196e-08	0.0173123	yes
Artery_Tibial	chr7:102220538	UTR3	RASA4	rs4403344	7.61148e-06	0.0290976	no
Artery_Tibial	chr7:128143870	UTR3	METTL2B	rs1137306	5.01648e-08	-0.0668877	yes
Artery_Tibial	chr7:128271822	intergenic	RP11-274B21.1,RP11-274B21.10	rs10464538	3.01531e-07	-0.0370409	yes
Artery_Tibial	chr7:128293288	intergenic	RP11-274B21.1,RP11-274B21.10	rs4731505	3.07595e-07	0.0270293	yes
Artery_Tibial	chr7:128293289	intergenic	RP11-274B21.1,RP11-274B21.10	rs6954278	4.00859e-09	-0.0239607	yes
Artery_Tibial	chr7:128293316	intergenic	RP11-274B21.1,RP11-274B21.10	rs113790722	2.28943e-10	0.0389861	yes
Artery_Tibial	chr7:128293319	intergenic	RP11-274B21.1,RP11-274B21.10	rs71546775	2.72678e-06	-0.0240761	no
Artery_Tibial	chr7:128293433	intergenic	RP11-274B21.1,RP11-274B21.10	rs34960471	1.51179e-30	0.22258	yes
Artery_Tibial	chr7:128294130	intergenic	RP11-274B21.1,RP11-274B21.10	rs10272840	1.21817e-19	-0.0593154	yes
Artery_Tibial	chr7:128299063	intergenic	RP11-274B21.1,RP11-274B21.10	rs7776915	2.83289e-06	0.0525578	no
Artery_Tibial	chr7:128301437	intergenic	RP11-274B21.1,RP11-274B21.10	rs34887739	2.41624e-06	0.0370907	no
Artery_Tibial	chr7:44841489	UTR3	PPIA	rs62460509	5.52945e-14	-0.111285	yes
Artery_Tibial	chr7:44841928	UTR3	PPIA	rs17860094	3.55424e-06	-0.163241	no
Artery_Tibial	chr7:44870654	intronic	H2AFV	rs112866709	7.69836e-07	0.0546045	yes
Artery_Tibial	chr7:44872300	intronic	H2AFV	rs12155039	5.16837e-08	0.0629407	yes
Artery_Tibial	chr7:44872899	intronic	H2AFV	rs7789162	1.51265e-40	-0.392579	yes
Artery_Tibial	chr7:65619237	ncRNA_intronic	RP5-1132H15.1	rs4718301	3.57106e-07	0.0337641	yes
Artery_Tibial	chr7:65619242	ncRNA_intronic	RP5-1132H15.1	rs2244226	3.37242e-06	-0.0263472	no
Artery_Tibial	chr7:65619243	ncRNA_intronic	RP5-1132H15.1	rs313829	1.55774e-09	-0.0354456	yes
Artery_Tibial	chr7:66205046	ncRNA_exonic	RP11-792A8.4	rs7783924	4.67276e-13	-0.0961956	yes
Artery_Tibial	chr7:66205087	ncRNA_exonic	RP11-792A8.4	rs6977632	1.08723e-08	-0.0500254	yes
Artery_Tibial	chr8:11700373	UTR3	CTSB	rs1142957	6.08057e-58	-0.171553	yes
Artery_Tibial	chr8:11700396	UTR3	CTSB	rs11786618	4.32375e-11	0.0300918	yes
Artery_Tibial	chr8:11700676	UTR3	CTSB	rs3779660	2.97403e-10	0.0366867	yes
Artery_Tibial	chr8:11700677	UTR3	CTSB	rs12676995	4.11407e-07	0.0224167	yes
Artery_Tibial	chr8:11700685	UTR3	CTSB	rs11786618	3.87099e-73	-0.129491	yes
Artery_Tibial	chr8:11700737	UTR3	CTSB	rs2645425	5.6786e-18	0.0375273	yes
Artery_Tibial	chr8:11701283	UTR3	CTSB	rs1692821	1.39497e-10	-0.13118	yes
Artery_Tibial	chr8:143853021	UTR3	LYNX1	rs13362	3.88744e-06	-0.0288117	no
Artery_Tibial	chr8:22427609	intronic	SORBS3	rs13260287	1.62524e-17	0.330849	yes
Artery_Tibial	chr8:30535953	UTR3	GSR	rs1138054	1.4021e-08	-0.0552947	yes
Artery_Tibial	chr8:30535980	UTR3	GSR	rs1138054	2.32954e-45	0.261834	yes
Artery_Tibial	chr8:30536603	UTR3	GSR	rs1138054	4.34017e-06	-0.0852939	no
Artery_Tibial	chr8:30536606	UTR3	GSR	rs1138054	2.57923e-06	-0.0737996	no
Artery_Tibial	chr8:73974186	ncRNA_intronic	RP11-531A24.5	rs731318	1.07469e-06	0.0697949	yes
Artery_Tibial	chr9:123689754	UTR5	TRAF1	rs2241003	2.52996e-06	0.0350884	no
Artery_Tibial	chr9:132268259	ncRNA_exonic	LINC00963	rs1780457	2.56676e-12	-0.0401409	yes
Artery_Tibial	chr9:139335555	UTR3	SEC16A	rs10870203	5.13712e-10	-0.0424373	yes
Artery_Tibial	chr9:139335597	UTR3	SEC16A	rs1127152	1.08759e-32	0.0408502	yes
Artery_Tibial	chr9:139335882	UTR3	SEC16A	rs1127152	7.99284e-07	0.0360047	yes
Artery_Tibial	chrX:123047048	UTR3	XIAP	rs2269178	2.19895e-81	0.169808	yes
Artery_Tibial	chrX:123047093	UTR3	XIAP	rs5958326	9.48512e-06	0.0243686	no
Artery_Tibial	chrX:123047270	UTR3	XIAP	rs58607082	1.9495e-11	-0.0592227	yes
Artery_Tibial	chrX:123047285	UTR3	XIAP	rs12689901	1.28297e-12	-0.0363835	yes
Artery_Tibial	chrX:135290244	intronic	FHL1	rs2236003	1.73475e-14	-0.0832874	yes
Artery_Tibial	chrX:135300092	UTR3	MAP7D3	rs742982	8.8407e-13	-0.0427269	yes
Artery_Tibial	chrX:16860617	UTR3	TXLNG	rs7881641	6.8114e-08	0.0449667	yes
Artery_Tibial	chrX:23719842	downstream	ACOT9	rs62585922	9.36617e-07	-0.0529472	yes
Artery_Tibial	chrX:77384470	UTR3	PGK1	rs17303413	7.4961e-06	0.0758059	no
Artery_Tibial	chrX:84346237	intergenic	APOOL,SATL1	rs714166	7.57653e-07	0.0551656	yes
Artery_Tibial	chrX:84346238	intergenic	APOOL,SATL1	rs76791625	7.06909e-13	0.112266	yes
Artery_Tibial	chrX:84346959	downstream	SATL1	rs4430221	1.8596e-07	-0.0598547	yes
Breast	chr10:102764302	intronic	LZTS2	rs3740486	6.01759e-13	0.0562	yes
Breast	chr10:102764317	intronic	LZTS2	rs807029	3.48047e-10	-0.0599964	yes
Breast	chr10:102764890	intronic	LZTS2	rs142582686	2.20231e-06	-0.0841957	no
Breast	chr10:73994762	UTR3	ANAPC16	rs6480601	1.00086e-17	-0.129502	yes
Breast	chr10:82194859	ncRNA_exonic	RP11-137H2.6	rs10788619	1.25779e-07	-0.0699869	yes
Breast	chr10:82194890	ncRNA_exonic	RP11-137H2.6	rs10788620	6.82688e-09	0.0650787	yes
Breast	chr10:82195988	ncRNA_exonic	RP11-137H2.6	rs10788620	1.53728e-07	-0.0375601	yes
Breast	chr12:108984979	UTR3	TMEM119	rs78430140	1.15493e-06	-0.09973	no
Breast	chr12:108984981	UTR3	TMEM119	rs78430140	5.21531e-08	-0.0471215	yes
Breast	chr12:109178972	UTR3	SSH1	rs2003242	2.40481e-06	-0.0338515	no
Breast	chr12:50595699	UTR5	LIMA1	rs11169315	2.35013e-09	-0.0374746	yes
Breast	chr12:53572154	intronic	CSAD	rs10876417	3.7016e-15	0.116242	yes
Breast	chr12:69237043	UTR3	MDM2	rs1663582	3.25838e-13	-0.109524	yes
Breast	chr12:69237509	UTR3	MDM2	rs2589285	1.95053e-16	-0.0424629	yes
Breast	chr12:69237529	UTR3	MDM2	rs1144943	8.99988e-07	-0.0502367	no
Breast	chr12:98942805	UTR3	TMPO	rs61934004	3.92956e-08	-0.0556371	yes
Breast	chr13:111547758	ncRNA_intronic	ANKRD10-IT1	rs116355942	4.56211e-07	0.0379625	yes
Breast	chr13:111547764	ncRNA_intronic	ANKRD10-IT1	rs11618215	1.85117e-07	-0.0336719	yes
Breast	chr13:33097445	intronic	N4BP2L2	rs798269	4.82858e-06	-0.035816	no
Breast	chr14:100762744	UTR5	SLC25A29	rs7143776	1.26747e-17	-0.0891442	yes
Breast	chr14:20917892	UTR5	OSGEP	rs883037	5.51717e-14	0.0805881	yes
Breast	chr14:53109823	UTR3	ERO1L	rs12050340	4.17875e-07	-0.0536437	yes
Breast	chr14:55835066	UTR3	ATG14	rs1572611	3.0958e-17	0.173821	yes
Breast	chr14:64948936	UTR3	ZBTB25	rs61985668	5.90476e-06	-0.107993	no
Breast	chr14:95651434	UTR3	CLMN	rs11844624	2.01945e-20	-0.236438	yes
Breast	chr14:95659656	exonic	CLMN	rs3180753	5.66901e-06	0.0893111	no
Breast	chr15:75645225	intronic	NEIL1	rs5745935	7.01787e-06	-0.107345	no
Breast	chr15:75645335	intronic	NEIL1	rs4886681	5.9429e-06	-0.0387444	no
Breast	chr15:75646087	exonic	NEIL1	rs34879829	2.12116e-10	-0.227955	yes
Breast	chr15:85185391	ncRNA_exonic	SCAND2P	rs11073613	2.02965e-12	-0.0844591	yes
Breast	chr15:90221306	intronic	PLIN1	rs12905150	7.61232e-21	-0.208069	yes
Breast	chr15:90440482	intronic	C15orf38-AP3S2	rs61345389	2.25805e-15	-0.0994899	yes
Breast	chr15:90442606	intronic	C15orf38-AP3S2	rs3803534	2.21539e-08	0.127057	yes
Breast	chr15:90444654	UTR3	C15orf38	rs2043880	2.29039e-11	-0.134082	yes
Breast	chr15:93432638	ncRNA_intronic	AC013394.2	rs4077881	2.35375e-06	-0.106047	no
Breast	chr16:1409299	ncRNA_intronic	LA16c-316G12.2	rs11648169	7.35282e-06	0.14562	no
Breast	chr16:1411128	ncRNA_exonic	LA16c-316G12.2	rs62011305	5.64403e-09	0.243288	yes
Breast	chr16:1411600	intronic	GNPTG	rs2050114	2.32955e-06	0.144294	no
Breast	chr16:29845721	intronic	MVP	rs13331733	3.01961e-10	-0.0870918	yes
Breast	chr16:29845723	intronic	MVP	rs13331733	4.68525e-10	-0.0900767	yes
Breast	chr16:31052291	downstream	STX4	rs72800854	1.63213e-13	-0.164588	yes
Breast	chr16:31134055	intronic	KAT8	rs1060506	5.24868e-06	-0.0433708	no
Breast	chr16:81014384	UTR3	CMC2	rs9937731	2.24582e-09	-0.0900164	yes
Breast	chr16:88784367	intronic	PIEZO1	rs4782320	8.56586e-06	0.0443928	no
Breast	chr16:88784379	intronic	PIEZO1	rs79311053	4.90161e-16	-0.149968	yes
Breast	chr16:88784477	intronic	PIEZO1	rs12449114	1.93116e-07	-0.0380658	yes
Breast	chr16:88785208	ncRNA_exonic	RP5-1142A6.9	rs79311053	4.53653e-06	-0.131284	no
Breast	chr16:89754110	intronic	CDK10	rs9939860	4.26267e-06	-0.0803024	no
Breast	chr17:73886004	UTR3	TRIM65	rs8068749	2.63877e-27	0.133927	yes
Breast	chr17:73886252	UTR3	TRIM65	rs56082951	2.21959e-06	0.0441227	no
Breast	chr17:79221529	intronic	SLC38A10	rs144367417	3.72334e-06	0.151168	no
Breast	chr19:13870815	intronic	CCDC130	rs375486	4.97832e-06	0.033843	no
Breast	chr19:13870969	intronic	CCDC130	rs375486	4.02473e-07	0.0351294	yes
Breast	chr19:13884084	ncRNA_exonic	CTB-5E10.3	rs73009867	1.33816e-06	0.0901827	no
Breast	chr19:13884346	ncRNA_exonic	CTB-5E10.3	rs1559152	9.64824e-07	-0.0896223	no
Breast	chr19:13884572	ncRNA_intronic	CTB-5E10.3	rs1559152	1.10202e-07	0.0868186	yes
Breast	chr19:13884727	ncRNA_exonic	CTB-5E10.3	rs1559153	2.20805e-06	-0.0357263	no
Breast	chr19:13884739	ncRNA_exonic	CTB-5E10.3	rs1128030	3.69726e-09	-0.056524	yes
Breast	chr19:18671086	ncRNA_intronic	AC005253.2	rs8110371	5.73283e-06	-0.0809688	no
Breast	chr19:20824450	ncRNA_intronic	CTC-513N18.7	rs4809084	5.4764e-06	-0.205584	no
Breast	chr19:53120721	UTR5	ZNF83	rs67949199	2.94555e-41	0.196546	yes
Breast	chr19:53120727	UTR5	ZNF83	rs67949199	1.35445e-21	0.147849	yes
Breast	chr19:53120739	UTR5	ZNF83	rs67949199	1.29146e-07	-0.063524	yes
Breast	chr19:53120740	UTR5	ZNF83	rs62118480	6.77506e-07	-0.065459	yes
Breast	chr19:53121505	intronic	ZNF83	rs67949199	4.42963e-07	-0.0870016	yes
Breast	chr19:53121570	intronic	ZNF83	rs62118480	6.71836e-20	-0.0767259	yes
Breast	chr19:53121651	intronic	ZNF83	rs62118480	1.42743e-09	-0.0869901	yes
Breast	chr19:53121877	intronic	ZNF83	rs73582288	1.50837e-07	-0.0718232	yes
Breast	chr19:53121945	intronic	ZNF83	rs73582288	6.22887e-07	-0.0605557	yes
Breast	chr19:55550840	ncRNA_intronic	CTC-550B14.6,CTC-550B14.7	rs1654435	8.51684e-06	0.109825	no
Breast	chr19:58375736	UTR3	ZNF587	rs11668314	5.67234e-06	0.134029	no
Breast	chr19:8433165	intronic	ANGPTL4	rs7255436	2.84536e-07	-0.0508586	yes
Breast	chr19:8433167	intronic	ANGPTL4	rs9941454	2.16003e-07	0.0886105	yes
Breast	chr1:109748776	intergenic	KIAA1324,RNU7-122P	rs6671194	8.61733e-06	0.0674858	no
Breast	chr1:11089073	intronic	MASP2	rs1967713	2.65802e-08	-0.130931	yes
Breast	chr1:150281191	UTR3	MRPS21	rs7512552	3.89502e-09	-0.0722169	yes
Breast	chr1:154454552	UTR3	SHE	rs12044132	1.80785e-06	0.103877	no
Breast	chr1:1595500	UTR3	SLC35E2B	rs148104233	1.99884e-11	0.0470673	yes
Breast	chr1:1660850	ncRNA_intronic	RP1-283E3.4,RP1-283E3.8	rs115866895	4.0702e-15	-0.125076	yes
Breast	chr1:1660855	ncRNA_intronic	RP1-283E3.4,RP1-283E3.8	rs72634822	2.31821e-09	-0.0725147	yes
Breast	chr1:1661099	ncRNA_intronic	RP1-283E3.4,RP1-283E3.8	rs115866895	1.8635e-15	-0.175162	yes
Breast	chr1:1661104	ncRNA_intronic	RP1-283E3.4,RP1-283E3.8	rs115866895	7.27906e-27	-0.301682	yes
Breast	chr1:1661410	ncRNA_intronic	RP1-283E3.4,RP1-283E3.8	rs115866895	7.1635e-34	0.227489	yes
Breast	chr1:1661471	ncRNA_intronic	RP1-283E3.4,RP1-283E3.8	rs115866895	2.10047e-14	0.0719894	yes
Breast	chr1:184761188	UTR3	FAM129A	rs682331	8.63369e-35	-0.102226	yes
Breast	chr1:184762568	UTR3	FAM129A	rs861617	4.94792e-06	-0.0200623	no
Breast	chr1:19585553	UTR3	MRTO4	rs761305	6.4269e-15	-0.105054	yes
Breast	chr1:203459368	UTR3	PRELP	rs1891173	6.06604e-12	-0.0704393	yes
Breast	chr1:204525548	UTR3	MDM4	rs10900598	8.08271e-20	-0.0865752	yes
Breast	chr1:204525579	UTR3	MDM4	rs12034564	3.63831e-12	-0.0526783	yes
Breast	chr1:204525593	UTR3	MDM4	rs12117054	1.25174e-13	-0.0979894	yes
Breast	chr1:204526710	UTR3	MDM4	rs12034564	2.11055e-11	-0.0904835	yes
Breast	chr1:204526727	UTR3	MDM4	rs12118859	3.96563e-17	-0.081366	yes
Breast	chr1:207942573	intronic	CD46	rs2761437	7.4157e-09	0.0397726	yes
Breast	chr1:207943187	intronic	CD46	rs2724360	1.84094e-07	-0.22692	yes
Breast	chr1:220231455	UTR3	BPNT1	rs7538757	2.10555e-07	-0.136965	yes
Breast	chr1:225974672	UTR3	SRP9	rs17571004	3.56189e-35	0.0667635	yes
Breast	chr1:226171340	UTR3	SDE2	rs60847271	4.37027e-06	0.0562878	no
Breast	chr1:36067838	UTR3	PSMB2	rs12082263	3.9599e-07	-0.122541	yes
Breast	chr1:36067886	UTR3	PSMB2	rs574384	7.54438e-06	0.0943754	no
Breast	chr1:53382670	intronic	ECHDC2	rs1242201	3.42283e-06	-0.139449	no
Breast	chr1:53382811	intronic	ECHDC2	rs11206043	1.72496e-12	-0.10054	yes
Breast	chr1:53382832	intronic	ECHDC2	rs9436474	7.70338e-07	0.0343215	no
Breast	chr1:9328102	UTR3	H6PD	rs57355294	1.70807e-06	-0.0446942	no
Breast	chr1:9328213	UTR3	H6PD	rs9434747	1.12007e-06	-0.0501859	no
Breast	chr20:3200834	intronic	ITPA	rs6107257	8.34929e-06	-0.077697	no
Breast	chr20:48120982	UTR3	PTGIS	rs546674	3.72024e-06	-0.0297714	no
Breast	chr20:48121538	UTR3	PTGIS	rs492195	9.51984e-08	-0.0911241	yes
Breast	chr21:34634928	exonic	IFNAR2	rs2834163	2.72668e-06	-0.0295135	no
Breast	chr22:36662696	UTR3	APOL1	rs9610476	3.78758e-06	-0.0897904	no
Breast	chr22:39414912	UTR3	APOBEC3C	rs5757423	9.21106e-11	-0.10631	yes
Breast	chr22:39415905	UTR3	APOBEC3C	rs5757423	5.55874e-16	-0.141715	yes
Breast	chr22:39416035	UTR3	APOBEC3C	rs7584	3.05801e-14	-0.0727139	yes
Breast	chr22:45251743	intronic	ARHGAP8,PRR5-ARHGAP8	rs2301420	2.40412e-06	-0.145582	no
Breast	chr22:45736784	UTR3	FAM118A	rs75590371	1.75558e-06	-0.0617444	no
Breast	chr22:45736867	UTR3	FAM118A	rs998706	1.42578e-07	-0.0561428	yes
Breast	chr22:50881022	intronic	PPP6R2	rs73439394	8.06572e-06	-0.0865299	no
Breast	chr22:50881255	intronic	PPP6R2	rs113416558	7.65948e-06	-0.237795	no
Breast	chr2:132271532	ncRNA_intronic	AC093838.4	rs13026326	5.60333e-08	-0.315262	yes
Breast	chr2:132271988	ncRNA_intronic	AC093838.4	rs6756792	2.09392e-10	0.0813473	yes
Breast	chr2:202151362	UTR3	CASP8	rs10804111	5.7897e-06	0.106381	no
Breast	chr2:217366515	UTR3	RPL37A	rs3108223	1.4109e-08	0.0935455	yes
Breast	chr2:37431604	UTR3	AC007390.5	rs2287093	4.50292e-09	0.0502868	yes
Breast	chr3:10194593	downstream	VHL	rs776517	6.0421e-06	-0.0472571	no
Breast	chr3:10194890	downstream	VHL	rs166538	2.32647e-06	-0.0238073	no
Breast	chr3:10194984	intergenic	VHL,IRAK2	rs1136249	1.87984e-15	-0.0382999	yes
Breast	chr3:14986098	ncRNA_exonic	FGD5-AS1	rs6442487	9.6969e-10	0.0517872	yes
Breast	chr3:14986137	ncRNA_exonic	FGD5-AS1	rs6442490	7.41817e-13	0.0949269	yes
Breast	chr3:14986453	ncRNA_exonic	FGD5-AS1	rs6442490	6.21154e-26	0.0759778	yes
Breast	chr3:156258283	UTR3	SSR3	rs1129109	2.52493e-07	-0.0877024	yes
Breast	chr3:156259288	UTR3	SSR3	rs1129109	5.61928e-35	-0.101137	yes
Breast	chr3:156259295	UTR3	SSR3	rs1129109	8.65025e-34	-0.0857103	yes
Breast	chr3:156259340	UTR3	SSR3	rs1129094	1.07336e-25	-0.076648	yes
Breast	chr3:156259341	UTR3	SSR3	rs1129094	6.19628e-16	-0.0342865	yes
Breast	chr3:156259363	UTR3	SSR3	rs1129094	1.73763e-24	-0.0516635	yes
Breast	chr3:156259406	UTR3	SSR3	rs13065924	1.01176e-08	0.0531358	yes
Breast	chr3:16272116	intronic	GALNT15	rs6776381	2.48787e-06	-0.029656	no
Breast	chr3:16272121	intronic	GALNT15	rs1055736	1.28383e-09	-0.0923426	yes
Breast	chr3:197339968	downstream	AC024560.3	rs9834939	8.36483e-09	-0.169717	yes
Breast	chr3:9860259	UTR5	TTLL3	rs9841674	8.05144e-10	0.0876655	yes
Breast	chr4:39551008	ncRNA_intronic	UGDH-AS1	rs73139425	9.06023e-06	-0.0958405	no
Breast	chr4:39551031	ncRNA_intronic	UGDH-AS1	rs11725195	1.39668e-08	-0.0701034	yes
Breast	chr5:14715522	intronic	ANKH	rs78622564	8.00152e-12	0.117158	yes
Breast	chr5:43377494	intergenic	RP11-159F24.2,CCL28	rs11741797	2.18956e-12	0.0616544	yes
Breast	chr5:43378963	downstream	CCL28	rs58966636	1.17519e-06	0.0789848	no
Breast	chr5:43380817	UTR3	CCL28	rs11741797	1.03151e-10	-0.0409034	yes
Breast	chr5:43381602	UTR3	CCL28	rs11951515	6.60409e-12	-0.0605035	yes
Breast	chr6:150046340	UTR3	NUP43	rs56103941	1.4472e-07	0.0367408	yes
Breast	chr6:150046495	UTR3	NUP43	rs9322215	1.51337e-07	-0.0562188	yes
Breast	chr6:31640299	UTR3	CSNK2B-LY6G5B-1181,LY6G5B	rs14365	8.36443e-06	-0.103091	no
Breast	chr6:31640483	UTR3	CSNK2B-LY6G5B-1181,LY6G5B	rs2242660	8.93231e-10	-0.0470046	yes
Breast	chr6:53157332	intronic	ELOVL5	rs6458911	3.42683e-08	-0.101861	yes
Breast	chr6:53157537	intronic	ELOVL5	rs1555113	1.80321e-24	0.249261	yes
Breast	chr6:53157551	intronic	ELOVL5	rs2294856	1.83532e-08	-0.133578	yes
Breast	chr6:71298753	UTR3	C6orf57	rs9455179	4.47829e-06	-0.0849122	no
Breast	chr6:88223858	downstream	RARS2	rs4707373	9.38971e-09	-0.105016	yes
Breast	chr7:100736990	upstream	RP11-395B7.7	rs12334261	1.06909e-08	-0.0507761	yes
Breast	chr7:100736991	upstream	RP11-395B7.7	rs12334261	3.42614e-07	-0.0542542	yes
Breast	chr7:102220956	UTR3	RASA4	rs56308176	3.0392e-06	-0.0557602	no
Breast	chr7:102220962	UTR3	RASA4	rs60871950	6.5222e-06	-0.0637235	no
Breast	chr7:128143870	UTR3	METTL2B	rs1137306	6.28087e-07	-0.0433989	yes
Breast	chr7:128293289	intergenic	RP11-274B21.1,RP11-274B21.10	rs10272840	5.54625e-06	-0.0310781	no
Breast	chr7:128293433	intergenic	RP11-274B21.1,RP11-274B21.10	rs34757247	3.37323e-75	0.288915	yes
Breast	chr7:128294130	intergenic	RP11-274B21.1,RP11-274B21.10	rs4731496	1.04923e-09	0.0355957	yes
Breast	chr7:128299412	intergenic	RP11-274B21.1,RP11-274B21.10	rs9719064	5.31807e-06	-0.0747972	no
Breast	chr7:128299671	intergenic	RP11-274B21.1,RP11-274B21.10	rs56060467	6.06145e-07	0.167908	yes
Breast	chr7:128299761	intergenic	RP11-274B21.1,RP11-274B21.10	rs62481939	1.37572e-50	0.216313	yes
Breast	chr7:17384298	UTR3	AHR	rs78656787	2.43257e-06	0.0466205	no
Breast	chr7:44841489	UTR3	PPIA	rs17860094	9.81833e-12	-0.118836	yes
Breast	chr7:44841928	UTR3	PPIA	rs17860094	4.31786e-12	-0.218308	yes
Breast	chr7:44872899	intronic	H2AFV	rs7789162	1.62503e-07	-0.391145	yes
Breast	chr7:65619237	ncRNA_intronic	RP5-1132H15.1	rs2460427	8.04831e-08	-0.0732653	yes
Breast	chr7:99566401	intronic	AZGP1	rs2525554	5.06153e-08	-0.0893708	yes
Breast	chr7:99567959	intronic	AZGP1	rs2525542	1.02011e-06	-0.101251	no
Breast	chr8:11700373	UTR3	CTSB	rs1142957	1.16173e-22	-0.0722126	yes
Breast	chr8:11700419	UTR3	CTSB	rs4631423	1.918e-06	-0.0382963	no
Breast	chr8:11700676	UTR3	CTSB	rs79180062	7.17276e-10	-0.035314	yes
Breast	chr8:11700685	UTR3	CTSB	rs1142957	1.72688e-52	-0.135847	yes
Breast	chr8:11700737	UTR3	CTSB	rs2740592	3.64131e-21	0.0518131	yes
Breast	chr8:11701283	UTR3	CTSB	rs2645425	2.26441e-11	-0.10361	yes
Breast	chr8:11701295	UTR3	CTSB	rs2645425	3.1356e-10	-0.0993396	yes
Breast	chr8:11701305	UTR3	CTSB	rs2645424	5.94777e-08	-0.0518731	yes
Breast	chr8:30535953	UTR3	GSR	rs1138054	2.5655e-06	-0.0631692	no
Breast	chr8:30535975	UTR3	GSR	rs1138054	2.21051e-07	-0.038458	yes
Breast	chr8:30535980	UTR3	GSR	rs1138054	5.79343e-34	0.228992	yes
Breast	chr8:30536603	UTR3	GSR	rs1138054	6.23015e-09	-0.106267	yes
Breast	chr8:30536606	UTR3	GSR	rs1138054	3.882e-10	-0.0917859	yes
Breast	chr8:98741993	downstream	MTDH	rs1198317680	7.04201e-06	0.029559	no
Breast	chr8:99055911	ncRNA_intronic	KB-1208A12.3	rs1466428	3.45182e-08	-0.205955	yes
Breast	chr8:99055914	ncRNA_intronic	KB-1208A12.3	rs1466428	4.43864e-09	-0.189668	yes
Breast	chr9:33399348	intronic	AQP7	rs62544582	1.48954e-07	-0.179599	yes
Breast	chr9:85860701	UTR3	FRMD3	rs4390021	8.05336e-06	0.0863446	no
Breast	chrX:123047048	UTR3	XIAP	rs6648556	7.40462e-43	0.205573	yes
Breast	chrX:123047270	UTR3	XIAP	rs73231134	4.5946e-06	-0.0517635	no
Breast	chrX:23719625	downstream	ACOT9	rs12557875	2.60294e-09	0.085319	yes
Breast	chrX:73417106	intergenic	RP13-36G14.4,RP3-368A4.5	rs1935048	4.77783e-09	-0.0427167	yes
Caudate	chr10:15117710	intergenic	OLAH,ACBD7	rs12245022	4.52143e-24	-0.231309	yes
Caudate	chr10:15118512	intergenic	OLAH,ACBD7	rs2400121	5.35852e-15	-0.0852911	yes
Caudate	chr10:15118569	downstream	ACBD7	rs7083040	4.48399e-06	-0.0570842	no
Caudate	chr10:15118570	downstream	ACBD7	rs12778197	2.65804e-06	-0.13663	no
Caudate	chr10:15119414	downstream	ACBD7	rs10796256	4.62555e-09	-0.0464533	yes
Caudate	chr10:15120018	UTR3	ACBD7	rs10796256	5.84756e-07	-0.0286591	no
Caudate	chr10:28811972	ncRNA_exonic	WAC-AS1	rs2993985	8.07796e-06	0.0427617	no
Caudate	chr10:82194849	ncRNA_exonic	RP11-137H2.6	rs201999517	7.33142e-06	0.071547	no
Caudate	chr10:82196010	ncRNA_exonic	RP11-137H2.6	rs10788620	3.57533e-07	-0.0545828	yes
Caudate	chr11:1620605	downstream	KRTAP5-AS1	rs10768561	3.12485e-15	0.160819	yes
Caudate	chr12:132407137	UTR3	ULK1	rs9481	8.44444e-15	0.0677573	yes
Caudate	chr12:133298339	UTR3	PGAM5	rs11146968	5.2396e-06	0.0924436	no
Caudate	chr12:51325287	UTR3	METTL7A	rs319943	3.47861e-06	-0.0463655	no
Caudate	chr12:69237043	UTR3	MDM2	rs1144944	6.07448e-14	-0.132283	yes
Caudate	chr12:69237509	UTR3	MDM2	rs1201644	8.7704e-07	-0.0470566	no
Caudate	chr12:98998634	intergenic	SLC25A3,AC013283.1	rs4277163	6.13445e-06	0.144236	no
Caudate	chr14:100762744	UTR5	SLC25A29	rs7143776	6.31434e-11	-0.1669	yes
Caudate	chr14:101312647	ncRNA_intronic	RP11-123M6.2	rs1054013	1.16292e-07	0.0756493	yes
Caudate	chr14:101318040	ncRNA_intronic	RP11-123M6.2	rs3783357	2.71503e-07	0.0586054	yes
Caudate	chr14:20917892	UTR5	OSGEP	rs938882	1.93377e-12	0.116879	yes
Caudate	chr14:21492309	UTR5	NDRG2	rs10138807	1.02232e-08	-0.0538743	yes
Caudate	chr14:29263562	intronic	C14orf23	rs61984621	4.22596e-06	0.0867239	no
Caudate	chr14:73739940	ncRNA_intronic	RP4-647C14.3	rs177393	2.82475e-06	-0.0378177	no
Caudate	chr15:41597647	ncRNA_exonic	OIP5-AS1	rs28643296	1.30295e-07	-0.0865549	yes
Caudate	chr15:42824495	ncRNA_intronic	RP11-265N6.1	rs1062038	8.95034e-06	-0.0310137	no
Caudate	chr15:75646087	exonic	NEIL1	rs34879829	6.00027e-07	-0.139512	no
Caudate	chr15:90440482	intronic	C15orf38-AP3S2	rs2043882	1.53128e-06	-0.104718	no
Caudate	chr15:90442606	intronic	C15orf38-AP3S2	rs747247460	1.51102e-06	0.144414	no
Caudate	chr15:90444654	UTR3	C15orf38	rs28615960	4.71331e-09	-0.182433	yes
Caudate	chr15:90621094	ncRNA_intronic	RP11-617F23.1	rs12593037	3.79277e-07	-0.0813557	yes
Caudate	chr15:90626592	UTR3	IDH2	rs3207046	1.9738e-09	-0.0381036	yes
Caudate	chr16:58475521	ncRNA_intronic	RP11-481J2.2	rs9931547	5.10642e-06	-0.053394	no
Caudate	chr16:81014384	UTR3	CMC2	rs2602446	3.72524e-26	0.125815	yes
Caudate	chr16:90237532	ncRNA_intronic	FAM157C	rs140901000	6.23625e-08	0.439845	yes
Caudate	chr16:90237580	ncRNA_intronic	FAM157C	rs140901000	9.96357e-06	0.0888331	no
Caudate	chr17:16287223	intergenic	UBB,RP11-138I1.2	rs78754942	6.24241e-06	0.0974168	no
Caudate	chr17:29122464	intronic	CRLF3	rs113900126	3.35334e-06	0.0328373	no
Caudate	chr17:4065612	intronic	CYB5D2	rs62066533	5.40029e-06	-0.111624	no
Caudate	chr17:73886004	UTR3	TRIM65	rs8068749	1.62499e-14	0.184007	yes
Caudate	chr18:11883942	UTR3	GNAL,MPPE1	rs787553	8.07373e-07	-0.0540904	no
Caudate	chr19:13884074	ncRNA_exonic	CTB-5E10.3	rs346140	5.15332e-06	-0.189112	no
Caudate	chr19:13884739	ncRNA_exonic	CTB-5E10.3	rs1128028	3.66718e-11	-0.0904231	yes
Caudate	chr19:14260022	ncRNA_intronic	CTB-55O6.12	rs2901136	3.17159e-08	0.0962957	yes
Caudate	chr19:18892734	UTR3	CRTC1	rs10038	4.08141e-33	-0.11443	yes
Caudate	chr19:18892789	UTR3	CRTC1	rs10038	5.23697e-06	-0.0396087	no
Caudate	chr19:18892820	UTR3	CRTC1	rs8104411	6.96318e-12	-0.0593237	yes
Caudate	chr19:44290083	intergenic	KCNN4,AC115522.3	rs4803659	9.5299e-16	-0.140496	yes
Caudate	chr19:44290113	intergenic	KCNN4,AC115522.3	rs4803659	2.38971e-10	-0.0660353	yes
Caudate	chr19:53121375	intronic	ZNF83	rs4801924	2.56668e-06	-0.0761504	no
Caudate	chr19:59095573	ncRNA_exonic	RPL23AP79	rs893185	6.00553e-06	0.065328	no
Caudate	chr19:6441862	UTR3	SLC25A23	rs2860181	9.37207e-28	0.0749415	yes
Caudate	chr1:1251479	intronic	CPSF3L	rs9661697	1.29808e-06	0.0567685	no
Caudate	chr1:1364259	intergenic	TMEM88B,RP4-758J18.10	rs1695826	1.89226e-09	0.0558614	yes
Caudate	chr1:1364330	intergenic	TMEM88B,RP4-758J18.10	rs1695824	7.9106e-08	-0.0478057	yes
Caudate	chr1:1365512	downstream	RP4-758J18.10	rs1781137	3.37975e-06	-0.0308293	no
Caudate	chr1:144949633	intronic	PDE4DIP	rs149154755	1.26972e-13	-0.368027	yes
Caudate	chr1:145512123	ncRNA_intronic	GNRHR2	rs74119688	3.5993e-06	0.129356	no
Caudate	chr1:150281079	UTR3	MRPS21	rs471464	7.18837e-06	-0.0412777	no
Caudate	chr1:150281191	UTR3	MRPS21	rs486275	1.58928e-14	-0.0841948	yes
Caudate	chr1:1594940	UTR3	SLC35E2B	rs72634819	5.59819e-06	0.0556097	no
Caudate	chr1:1595500	UTR3	SLC35E2B	rs148104233	4.3571e-07	0.0598966	yes
Caudate	chr1:1660850	ncRNA_intronic	RP1-283E3.4,RP1-283E3.8	rs148104233	3.93171e-08	-0.122814	yes
Caudate	chr1:1661099	ncRNA_intronic	RP1-283E3.4,RP1-283E3.8	rs111946117	1.52876e-12	-0.172525	yes
Caudate	chr1:1661104	ncRNA_intronic	RP1-283E3.4,RP1-283E3.8	rs72634826	1.27528e-18	-0.277095	yes
Caudate	chr1:1661410	ncRNA_intronic	RP1-283E3.4,RP1-283E3.8	rs72634820	8.59472e-17	0.194615	yes
Caudate	chr1:19542239	ncRNA_intronic	RP1-43E13.2	rs7538687	7.00082e-06	-0.102222	no
Caudate	chr1:19585553	UTR3	MRTO4	rs9426686	5.52189e-08	-0.112668	yes
Caudate	chr1:204525548	UTR3	MDM4	rs12402641	2.0593e-07	-0.0795263	yes
Caudate	chr1:224380498	UTR3	DEGS1	rs1060386	1.13668e-08	-0.0386756	yes
Caudate	chr1:225974614	exonic	SRP9	rs11583078	1.44447e-06	0.0509495	no
Caudate	chr1:234461607	intergenic	SLC35F3,RP5-827C21.2	rs10910416	2.35776e-07	-0.190314	yes
Caudate	chr1:36067838	UTR3	PSMB2	rs1203137	2.28109e-11	-0.137669	yes
Caudate	chr1:40147856	UTR3	HPCAL4	rs74733318	4.86461e-11	0.257939	yes
Caudate	chr22:18911964	intronic	PRODH	rs5747906	7.04227e-07	-0.0619925	no
Caudate	chr22:23505858	UTR3	RAB36	rs5759621	9.85368e-06	-0.0727563	no
Caudate	chr22:24972440	intronic	SNRPD3	rs762286	3.31969e-07	0.063744	yes
Caudate	chr22:51062398	intergenic	MAPK8IP2,ARSA	rs131729	6.09986e-08	-0.0823755	yes
Caudate	chr22:51062453	downstream	ARSA	rs131717	5.15972e-06	0.0408044	no
Caudate	chr2:128601426	ncRNA_exonic	RP5-935K16.1	rs72848836	2.83174e-10	0.0981192	yes
Caudate	chr2:130909639	UTR3	SMPD4	rs12991793	1.0364e-06	0.0392535	no
Caudate	chr2:206987270	UTR3	NDUFS1	rs7598967	7.08633e-06	-0.118163	no
Caudate	chr2:217366515	UTR3	RPL37A	rs3108223	3.14155e-07	0.0916468	yes
Caudate	chr2:25381529	ncRNA_exonic	RP11-509E16.1	rs4665285	2.06268e-06	0.0511455	no
Caudate	chr2:37431604	UTR3	AC007390.5	rs2287093	1.46359e-08	0.0536519	yes
Caudate	chr3:10193475	UTR3	VHL	rs265318	4.47968e-07	-0.122618	yes
Caudate	chr3:10194984	intergenic	VHL,IRAK2	rs1703153	2.93293e-21	-0.0670822	yes
Caudate	chr3:14986110	ncRNA_exonic	FGD5-AS1	rs7644443	6.06066e-06	-0.0421397	no
Caudate	chr3:14986137	ncRNA_exonic	FGD5-AS1	rs1142981	4.0879e-08	0.0705413	yes
Caudate	chr3:14986399	ncRNA_exonic	FGD5-AS1	rs72494942	2.83881e-08	0.0962487	yes
Caudate	chr3:14986453	ncRNA_exonic	FGD5-AS1	rs6442490	3.02137e-19	0.0777976	yes
Caudate	chr3:156258283	UTR3	SSR3	rs1129109	4.07784e-07	-0.12956	yes
Caudate	chr3:156259288	UTR3	SSR3	rs8665	1.13275e-14	-0.0957304	yes
Caudate	chr3:156259295	UTR3	SSR3	rs4680280	6.87462e-13	-0.083145	yes
Caudate	chr3:156259340	UTR3	SSR3	rs8665	2.44445e-11	-0.0792796	yes
Caudate	chr3:156259341	UTR3	SSR3	rs1129109	3.44671e-07	-0.0526736	yes
Caudate	chr4:41268770	intronic	UCHL1	rs4861091	9.87717e-06	-0.290981	no
Caudate	chr5:125832173	intergenic	GRAMD3,ALDH7A1	rs4358517	8.28806e-13	-0.0499672	yes
Caudate	chr5:125832967	intergenic	GRAMD3,ALDH7A1	rs6891963	5.40213e-06	-0.0261086	no
Caudate	chr5:125878121	UTR3	ALDH7A1	rs7715516	4.0015e-06	-0.0409583	no
Caudate	chr5:125878202	UTR3	ALDH7A1	rs7715516	2.24084e-06	-0.0485972	no
Caudate	chr5:150651517	intergenic	GM2A,SLC36A3	rs12516391	1.6133e-09	-0.0957723	yes
Caudate	chr5:150651549	intergenic	GM2A,SLC36A3	rs1048723	6.73106e-06	-0.0286988	no
Caudate	chr5:150651557	intergenic	GM2A,SLC36A3	rs34768380	4.15487e-14	-0.049155	yes
Caudate	chr5:174956261	UTR3	SFXN1	rs267399	4.21152e-07	-0.0340386	yes
Caudate	chr6:158619714	UTR3	GTF2H5	rs615107	3.31023e-10	-0.0779743	yes
Caudate	chr7:129127865	UTR3	STRIP2	rs1562291	8.06374e-35	0.215487	yes
Caudate	chr7:129127962	UTR3	STRIP2	rs7805214	5.35617e-45	0.205886	yes
Caudate	chr7:129127990	UTR3	STRIP2	rs1562291	1.76749e-21	0.0637578	yes
Caudate	chr7:2762177	intergenic	AMZ1,GNA12	rs798540	1.63249e-14	0.119211	yes
Caudate	chr7:2762178	intergenic	AMZ1,GNA12	rs798546	7.19315e-17	0.172588	yes
Caudate	chr7:44841928	UTR3	PPIA	rs17860094	6.36008e-12	-0.232917	yes
Caudate	chr7:44872300	intronic	H2AFV	rs10264096	3.99855e-06	0.0538237	no
Caudate	chr7:44872899	intronic	H2AFV	rs7789162	1.516e-16	-0.39687	yes
Caudate	chr7:4937445	intergenic	RADIL,MMD2	rs34348920	9.80246e-10	0.0419207	yes
Caudate	chr7:4940150	intergenic	RADIL,MMD2	rs11763558	8.28667e-06	0.0412434	no
Caudate	chr7:5517273	ncRNA_intronic	AC092171.4	rs4400291	2.91393e-06	-0.108388	no
Caudate	chr7:65619242	ncRNA_intronic	RP5-1132H15.1	rs875971	6.64698e-07	-0.035836	no
Caudate	chr7:6792584	ncRNA_intronic	PMS2CL	rs200040721	4.02445e-06	-0.118308	no
Caudate	chr7:73150707	UTR3	ABHD11	rs1136954	2.13965e-06	-0.0324178	no
Caudate	chr7:99810350	intronic	GATS,STAG3	rs74774557	1.16697e-33	0.307428	yes
Caudate	chr8:11700373	UTR3	CTSB	rs11786618	1.03799e-37	-0.147215	yes
Caudate	chr8:11700419	UTR3	CTSB	rs4631423	6.35719e-09	-0.0797067	yes
Caudate	chr8:11700526	UTR3	CTSB	rs113608066	2.38338e-06	-0.0857537	no
Caudate	chr8:11700676	UTR3	CTSB	rs1123141	8.89267e-07	0.0438087	no
Caudate	chr8:11700685	UTR3	CTSB	rs11786618	7.76875e-50	-0.1722	yes
Caudate	chr8:11700737	UTR3	CTSB	rs2740592	2.00834e-15	0.053119	yes
Caudate	chr8:11701283	UTR3	CTSB	rs2740594	3.2141e-09	-0.13486	yes
Caudate	chr8:30535980	UTR3	GSR	rs1138054	1.2074e-56	0.338332	yes
Caudate	chr8:30536583	UTR3	GSR	rs1138054	5.84265e-06	-0.0451438	no
Caudate	chr8:56981830	intronic	RPS20	rs57876526	9.31988e-06	-0.0435026	no
Caudate	chr9:131071533	UTR3	TRUB2	rs112807358	7.79766e-07	-0.0749622	no
Caudate	chr9:139335597	UTR3	SEC16A	rs10870136	2.22058e-06	0.0395894	no
Caudate	chrX:123046741	UTR3	XIAP	rs7889040	1.36479e-08	-0.0616268	yes
Caudate	chrX:123047048	UTR3	XIAP	rs2269178	1.83592e-45	0.210114	yes
Caudate	chrX:123047270	UTR3	XIAP	rs17330679	1.14245e-09	-0.0599242	yes
Caudate	chrX:123047285	UTR3	XIAP	rs17330644	5.90509e-08	-0.0335534	yes
Caudate	chrX:47067587	intronic	UBA1	rs5906324	8.20055e-06	-0.114942	no
Cells_fibroblasts	chr10:51733362	ncRNA_intronic	LINC00843	rs7098724	9.83022e-16	-0.0878461	yes
Cells_fibroblasts	chr11:108236635	UTR3	ATM	rs227092	5.49891e-11	-0.0461775	yes
Cells_fibroblasts	chr11:108237832	UTR3	ATM	rs172896	6.24009e-19	-0.038671	yes
Cells_fibroblasts	chr11:122943085	UTR3	CLMP	rs1461494	3.38961e-08	-0.0309992	yes
Cells_fibroblasts	chr11:125526139	UTR3	CHEK1	rs567889	4.32586e-07	-0.069155	yes
Cells_fibroblasts	chr11:3416479	ncRNA_intronic	TSSC2	rs34919270	8.14719e-14	0.139369	yes
Cells_fibroblasts	chr11:3418036	ncRNA_intronic	TSSC2	rs61877985	1.23897e-06	-0.0258003	yes
Cells_fibroblasts	chr11:88057337	UTR3	CTSC	rs59426550	8.96078e-06	0.119975	no
Cells_fibroblasts	chr12:108984979	UTR3	TMEM119	rs78430140	4.55781e-06	-0.0601734	no
Cells_fibroblasts	chr12:109180424	UTR3	SSH1	rs2003242	8.69599e-06	-0.0342606	no
Cells_fibroblasts	chr12:133298255	UTR3	PGAM5	rs11147018	3.84298e-08	-0.0731733	yes
Cells_fibroblasts	chr12:50597064	intronic	LIMA1	rs2004283	1.56025e-13	-0.0956553	yes
Cells_fibroblasts	chr12:60177533	intergenic	SLC16A7,AC091517.1	rs1795884	5.10469e-18	-0.115268	yes
Cells_fibroblasts	chr12:60178031	intergenic	SLC16A7,AC091517.1	rs61933848	9.1625e-11	-0.212239	yes
Cells_fibroblasts	chr12:64537448	UTR3	SRGAP1	rs10878106	7.45509e-20	-0.0960264	yes
Cells_fibroblasts	chr12:64844134	UTR3	XPOT	rs12313449	5.52013e-27	-0.103363	yes
Cells_fibroblasts	chr12:69237043	UTR3	MDM2	rs1663582	5.43023e-53	-0.101414	yes
Cells_fibroblasts	chr12:69237529	UTR3	MDM2	rs1690920	8.45338e-10	-0.0281207	yes
Cells_fibroblasts	chr12:69237534	UTR3	MDM2	rs2468403	3.6005e-06	0.024732	no
Cells_fibroblasts	chr12:98998633	intergenic	SLC25A3,AC013283.1	rs10777938	4.02486e-06	0.0342208	no
Cells_fibroblasts	chr12:98998634	intergenic	SLC25A3,AC013283.1	rs4277163	2.53978e-31	0.11772	yes
Cells_fibroblasts	chr12:98998956	upstream	AC013283.1	rs844205	9.05587e-06	-0.0587959	no
Cells_fibroblasts	chr12:98999093	upstream	AC013283.1	rs10777938	3.42378e-12	-0.0847123	yes
Cells_fibroblasts	chr13:21948502	intergenic	RNA5SP25,ZDHHC20	rs3759473	4.59707e-14	0.0641774	yes
Cells_fibroblasts	chr13:21949107	intergenic	RNA5SP25,ZDHHC20	rs55678952	1.97785e-06	0.0527293	yes
Cells_fibroblasts	chr13:21949161	intergenic	RNA5SP25,ZDHHC20	rs9580094	3.26117e-07	0.0390044	yes
Cells_fibroblasts	chr14:53109732	UTR3	ERO1L	rs4898762	2.46841e-11	-0.0566749	yes
Cells_fibroblasts	chr14:55835066	UTR3	ATG14	rs10139337	1.54495e-13	0.116215	yes
Cells_fibroblasts	chr14:62262664	UTR3	SNAPC1	rs10148477	9.63841e-08	-0.067156	yes
Cells_fibroblasts	chr14:89040778	intronic	ZC3H14	rs11849487	8.99654e-10	0.114474	yes
Cells_fibroblasts	chr15:41597647	ncRNA_exonic	OIP5-AS1	rs28643296	1.3646e-07	-0.0910477	yes
Cells_fibroblasts	chr15:50661883	intergenic	GABPB1-AS1,USP8	rs2013885	3.07528e-11	-0.0418037	yes
Cells_fibroblasts	chr15:50996283	intergenic	RN7SL354P,SPPL2A	rs12442197	7.44246e-07	-0.0660667	yes
Cells_fibroblasts	chr15:50997305	intergenic	RN7SL354P,SPPL2A	rs145032242	2.96731e-10	-0.0544061	yes
Cells_fibroblasts	chr15:50997456	intergenic	RN7SL354P,SPPL2A	rs79469849	2.47034e-07	0.0278318	yes
Cells_fibroblasts	chr15:50997496	intergenic	RN7SL354P,SPPL2A	rs72740459	1.70515e-09	0.0520414	yes
Cells_fibroblasts	chr15:65247621	intronic	ANKDD1A	rs61547943	1.53202e-08	-0.0323247	yes
Cells_fibroblasts	chr15:65249561	UTR3	ANKDD1A	rs1002311	1.93149e-06	-0.0245526	yes
Cells_fibroblasts	chr15:90339261	intronic	ANPEP	rs71405665	5.14742e-10	0.133324	yes
Cells_fibroblasts	chr15:90440482	intronic	C15orf38-AP3S2	rs8038480	2.05655e-11	-0.0842005	yes
Cells_fibroblasts	chr15:90442606	intronic	C15orf38-AP3S2	rs3803534	2.84912e-13	0.062927	yes
Cells_fibroblasts	chr15:90444654	UTR3	C15orf38	rs4932263	1.80315e-30	-0.158953	yes
Cells_fibroblasts	chr15:90444708	UTR3	C15orf38	rs2279848	3.0093e-12	-0.124053	yes
Cells_fibroblasts	chr16:10625266	ncRNA_intronic	RP11-27M24.1	rs7194566	1.12758e-06	-0.0444614	yes
Cells_fibroblasts	chr16:15794372	intronic	NDE1	rs1180588	9.68941e-13	0.0585269	yes
Cells_fibroblasts	chr16:29845721	intronic	MVP	rs4788187	8.71145e-06	-0.05212	no
Cells_fibroblasts	chr16:29845723	intronic	MVP	rs4788187	1.15271e-07	-0.0649838	yes
Cells_fibroblasts	chr16:31052291	downstream	STX4	rs72800858	3.78659e-06	-0.197559	no
Cells_fibroblasts	chr16:50139483	ncRNA_intronic	RP11-429P3.5	rs4785375	1.90509e-07	0.0434125	yes
Cells_fibroblasts	chr16:81014384	UTR3	CMC2	rs2549828	9.75077e-19	0.0743827	yes
Cells_fibroblasts	chr16:88784379	intronic	PIEZO1	rs79311053	9.365e-12	-0.109662	yes
Cells_fibroblasts	chr16:89630026	UTR3	RPL13	rs34414057	1.86686e-08	0.180939	yes
Cells_fibroblasts	chr16:89754110	intronic	CDK10	rs12924138	1.21966e-07	-0.0909385	yes
Cells_fibroblasts	chr16:9204788	ncRNA_exonic	RP11-473I1.10	rs112431913	1.10585e-07	-0.0507735	yes
Cells_fibroblasts	chr17:62464464	UTR3	MILR1	rs11657752	4.3271e-06	-0.096779	no
Cells_fibroblasts	chr17:66420932	ncRNA_intronic	RP11-120M18.2	rs3785605	1.10711e-15	0.0772254	yes
Cells_fibroblasts	chr17:66420935	ncRNA_intronic	RP11-120M18.2	rs3785605	2.02286e-10	0.0656618	yes
Cells_fibroblasts	chr17:66421442	ncRNA_intronic	RP11-120M18.2	rs7214022	1.85061e-11	-0.0542911	yes
Cells_fibroblasts	chr17:66421447	ncRNA_intronic	RP11-120M18.2	rs3785605	1.74835e-18	0.118599	yes
Cells_fibroblasts	chr17:73886004	UTR3	TRIM65	rs11868794	3.63993e-36	0.0805374	yes
Cells_fibroblasts	chr17:73886252	UTR3	TRIM65	rs1046446	8.57301e-06	0.0204697	no
Cells_fibroblasts	chr17:79221529	intronic	SLC38A10	rs144367417	5.50247e-06	0.0950267	no
Cells_fibroblasts	chr17:80347528	UTR3	OGFOD3	rs113286925	6.94449e-11	-0.181543	yes
Cells_fibroblasts	chr17:8173299	UTR3	PFAS	rs7207540	3.02697e-10	-0.0412436	yes
Cells_fibroblasts	chr18:65174570	ncRNA_intronic	CTD-2541J13.2	rs8087844	2.86721e-10	-0.110678	yes
Cells_fibroblasts	chr19:11256725	UTR3	SPC24	rs140943693	5.39277e-06	0.0976365	no
Cells_fibroblasts	chr19:11560763	intronic	PRKCSH	rs456854	2.28371e-08	0.0692054	yes
Cells_fibroblasts	chr19:13884339	ncRNA_exonic	CTB-5E10.3	rs1559153	2.09895e-06	-0.0279763	yes
Cells_fibroblasts	chr19:13884346	ncRNA_exonic	CTB-5E10.3	rs1559152	1.15539e-33	-0.177213	yes
Cells_fibroblasts	chr19:13884418	ncRNA_exonic	CTB-5E10.3	rs4926167	6.05306e-06	-0.113291	no
Cells_fibroblasts	chr19:13884572	ncRNA_intronic	CTB-5E10.3	rs1559152	6.21999e-07	0.0423517	yes
Cells_fibroblasts	chr19:13884611	ncRNA_intronic	CTB-5E10.3	rs1128028	1.74631e-06	-0.0561822	yes
Cells_fibroblasts	chr19:13884727	ncRNA_exonic	CTB-5E10.3	rs1559152	1.00769e-08	-0.0283949	yes
Cells_fibroblasts	chr19:1459302	ncRNA_intronic	CTB-25B13.12	rs2656878	5.64903e-24	-0.193038	yes
Cells_fibroblasts	chr19:16190780	intronic	TPM4	rs8109182	1.3999e-09	-0.0516704	yes
Cells_fibroblasts	chr19:16191349	intronic	TPM4	rs56123108	2.19206e-14	-0.0566729	yes
Cells_fibroblasts	chr19:16191438	intronic	TPM4	rs10424913	6.13013e-17	0.155392	yes
Cells_fibroblasts	chr19:20824450	ncRNA_intronic	CTC-513N18.7	rs73008335	1.78077e-09	-0.180674	yes
Cells_fibroblasts	chr19:45168642	ncRNA_intronic	CTB-171A8.1	rs62119282	5.31363e-06	-0.137483	no
Cells_fibroblasts	chr19:53120721	UTR5	ZNF83	rs62118479	9.85886e-36	0.148572	yes
Cells_fibroblasts	chr19:53120727	UTR5	ZNF83	rs62118479	5.13313e-14	0.126617	yes
Cells_fibroblasts	chr19:53120739	UTR5	ZNF83	rs1015304	4.94992e-06	-0.04183	no
Cells_fibroblasts	chr19:53120740	UTR5	ZNF83	rs62118479	1.32641e-10	-0.0635822	yes
Cells_fibroblasts	chr19:53121375	intronic	ZNF83	rs1046648	2.54341e-08	-0.0481518	yes
Cells_fibroblasts	chr19:53121505	intronic	ZNF83	rs1015304	4.8393e-07	-0.0589887	yes
Cells_fibroblasts	chr19:53121651	intronic	ZNF83	rs67949199	2.87084e-06	-0.0590226	yes
Cells_fibroblasts	chr19:53121877	intronic	ZNF83	rs1015304	5.26063e-12	-0.0813289	yes
Cells_fibroblasts	chr19:57817005	ncRNA_exonic	CTC-444N24.11	rs76723399	9.57094e-08	0.0907648	yes
Cells_fibroblasts	chr19:58375707	UTR3	ZNF587	rs66515265	6.51832e-06	-0.235568	no
Cells_fibroblasts	chr19:58378337	intronic	ZNF814	rs2012034	3.03277e-06	-0.0537716	yes
Cells_fibroblasts	chr19:59093999	ncRNA_exonic	RPL23AP79	rs3794974	3.28324e-06	0.0179401	yes
Cells_fibroblasts	chr1:144949633	intronic	PDE4DIP	rs149154755	8.38339e-13	-0.220734	yes
Cells_fibroblasts	chr1:145689568	UTR3	RNF115	rs4970866	1.60583e-06	0.0369609	yes
Cells_fibroblasts	chr1:150281191	UTR3	MRPS21	rs580060	1.5076e-19	-0.0972359	yes
Cells_fibroblasts	chr1:153578243	intergenic	S100A2,S100A16	rs35890901	6.12843e-06	-0.0836695	no
Cells_fibroblasts	chr1:1660850	ncRNA_intronic	RP1-283E3.4,RP1-283E3.8	rs115866895	3.00006e-20	-0.0650559	yes
Cells_fibroblasts	chr1:1660855	ncRNA_intronic	RP1-283E3.4,RP1-283E3.8	rs72634826	4.4782e-12	-0.0397933	yes
Cells_fibroblasts	chr1:1661099	ncRNA_intronic	RP1-283E3.4,RP1-283E3.8	rs111946117	2.17174e-29	-0.116643	yes
Cells_fibroblasts	chr1:1661104	ncRNA_intronic	RP1-283E3.4,RP1-283E3.8	rs115866895	7.55757e-39	-0.244838	yes
Cells_fibroblasts	chr1:1661410	ncRNA_intronic	RP1-283E3.4,RP1-283E3.8	rs115866895	3.48279e-59	0.210197	yes
Cells_fibroblasts	chr1:1661471	ncRNA_intronic	RP1-283E3.4,RP1-283E3.8	rs72634820	1.32818e-08	0.0340317	yes
Cells_fibroblasts	chr1:168218522	UTR3	SFT2D2	rs10918852	2.91712e-06	-0.0433381	yes
Cells_fibroblasts	chr1:179044206	UTR3	FAM20B	rs12022201	4.42972e-06	-0.0331501	no
Cells_fibroblasts	chr1:179326908	UTR3	SOAT1	rs112694932	1.00281e-06	-0.130854	yes
Cells_fibroblasts	chr1:184761188	UTR3	FAM129A	rs682331	8.72333e-25	-0.0589018	yes
Cells_fibroblasts	chr1:19585553	UTR3	MRTO4	rs761305	1.08229e-27	-0.0878542	yes
Cells_fibroblasts	chr1:19586458	UTR3	MRTO4	rs2294942	6.51127e-06	0.0443918	no
Cells_fibroblasts	chr1:204525548	UTR3	MDM4	rs10900598	4.26469e-11	-0.0529784	yes
Cells_fibroblasts	chr1:204525593	UTR3	MDM4	rs12047467	2.28953e-08	-0.0741748	yes
Cells_fibroblasts	chr1:204525781	UTR3	MDM4	rs1459615331	2.94371e-06	0.0886792	yes
Cells_fibroblasts	chr1:204526710	UTR3	MDM4	rs35666383	6.28647e-06	-0.109737	no
Cells_fibroblasts	chr1:214524496	ncRNA_intronic	RP11-176D17.3	rs35031581	9.19079e-10	-0.109048	yes
Cells_fibroblasts	chr1:214524522	ncRNA_intronic	RP11-176D17.3	rs10735513	5.26467e-12	-0.0652789	yes
Cells_fibroblasts	chr1:214524556	ncRNA_intronic	RP11-176D17.3	rs35031581	4.81731e-12	-0.133988	yes
Cells_fibroblasts	chr1:214524566	ncRNA_intronic	RP11-176D17.3	rs1472440	3.0099e-06	-0.0331995	yes
Cells_fibroblasts	chr1:214529137	ncRNA_intronic	RP11-176D17.3	rs17786841	4.15853e-06	-0.031961	no
Cells_fibroblasts	chr1:214529170	ncRNA_intronic	RP11-176D17.3	rs17786841	3.68446e-08	-0.0379045	yes
Cells_fibroblasts	chr1:214529740	ncRNA_intronic	RP11-176D17.3	rs17730380	9.92847e-13	-0.0750777	yes
Cells_fibroblasts	chr1:21810903	UTR3	NBPF3	rs2047653	7.65252e-10	0.0920756	yes
Cells_fibroblasts	chr1:220231455	UTR3	BPNT1	rs2647465	1.02884e-06	-0.112937	yes
Cells_fibroblasts	chr1:225974581	exonic	SRP9	rs61849057	9.35294e-06	0.0175855	no
Cells_fibroblasts	chr1:27322261	intronic	TRNP1	rs1890052	7.88049e-06	0.0403174	no
Cells_fibroblasts	chr1:27323618	intronic	TRNP1	rs1890052	2.26758e-08	0.0686183	yes
Cells_fibroblasts	chr1:27323646	intronic	TRNP1	rs1890052	1.77488e-13	0.147525	yes
Cells_fibroblasts	chr1:27323708	intronic	TRNP1	rs1890052	1.29441e-08	0.060637	yes
Cells_fibroblasts	chr1:27323709	intronic	TRNP1	rs1890052	5.75393e-08	0.0571628	yes
Cells_fibroblasts	chr1:28826031	UTR3	PHACTR4	rs9426309	8.46592e-07	0.0563965	yes
Cells_fibroblasts	chr1:28836872	intronic	RCC1	rs61785968	1.19602e-11	-0.0517015	yes
Cells_fibroblasts	chr1:36067817	UTR3	PSMB2	rs7533753	7.88215e-06	-0.0779889	no
Cells_fibroblasts	chr1:36067838	UTR3	PSMB2	rs12082263	4.85014e-21	-0.0822809	yes
Cells_fibroblasts	chr1:36067886	UTR3	PSMB2	rs12082263	4.72908e-11	-0.0663756	yes
Cells_fibroblasts	chr1:36067925	UTR3	PSMB2	rs1211184	1.37967e-06	-0.0419431	yes
Cells_fibroblasts	chr1:45281479	intergenic	BTBD19,PTCH2	rs35343809	6.33817e-20	-0.155531	yes
Cells_fibroblasts	chr1:79108193	UTR3	IFI44L	rs12136543	7.0724e-30	0.0911773	yes
Cells_fibroblasts	chr1:9328102	UTR3	H6PD	rs1294014	2.26859e-07	-0.0461393	yes
Cells_fibroblasts	chr1:9331094	UTR3	H6PD	rs1294015	5.95097e-09	-0.0405366	yes
Cells_fibroblasts	chr1:9331227	UTR3	H6PD	rs57355294	3.34088e-14	0.0377817	yes
Cells_fibroblasts	chr1:9331254	UTR3	H6PD	rs1138467	1.35681e-09	-0.0240423	yes
Cells_fibroblasts	chr20:3909578	UTR3	RNF24	rs66480161	9.70501e-07	0.0317813	yes
Cells_fibroblasts	chr20:3909720	UTR3	RNF24	rs66480161	2.85425e-07	0.0276952	yes
Cells_fibroblasts	chr20:44524579	intronic	CTSA	rs6104380	7.67247e-07	0.0590245	yes
Cells_fibroblasts	chr21:44266771	intronic	WDR4	rs60180749	3.30528e-06	-0.0421548	yes
Cells_fibroblasts	chr22:36057189	UTR3	APOL6	rs138481572	1.9778e-09	0.0954355	yes
Cells_fibroblasts	chr22:39414912	UTR3	APOBEC3C	rs5757423	2.79998e-14	-0.0536202	yes
Cells_fibroblasts	chr22:39415905	UTR3	APOBEC3C	rs5757423	1.19672e-57	-0.136729	yes
Cells_fibroblasts	chr22:39416035	UTR3	APOBEC3C	rs2012742	3.04639e-29	0.0370902	yes
Cells_fibroblasts	chr22:45736867	UTR3	FAM118A	rs3747240	7.4712e-08	-0.0554084	yes
Cells_fibroblasts	chr2:114465228	intergenic	AC017074.2,SLC35F5	rs58473055	2.86829e-12	0.0650529	yes
Cells_fibroblasts	chr2:114466200	intergenic	AC017074.2,SLC35F5	rs7590375	3.13176e-25	-0.0394669	yes
Cells_fibroblasts	chr2:114467533	intergenic	AC017074.2,SLC35F5	rs62168821	1.56815e-15	-0.0689309	yes
Cells_fibroblasts	chr2:114467556	intergenic	AC017074.2,SLC35F5	rs72833634	5.24534e-06	-0.0361845	no
Cells_fibroblasts	chr2:114468231	intergenic	AC017074.2,SLC35F5	rs72833634	1.30011e-06	-0.0362335	yes
Cells_fibroblasts	chr2:114470005	downstream	SLC35F5	rs7561176	2.68731e-06	-0.0300131	yes
Cells_fibroblasts	chr2:114470032	downstream	SLC35F5	rs6724080	6.92689e-07	0.022864	yes
Cells_fibroblasts	chr2:128601426	ncRNA_exonic	RP5-935K16.1	rs72848835	1.56461e-09	0.0736566	yes
Cells_fibroblasts	chr2:128603035	ncRNA_exonic	RP5-935K16.1	rs6430954	4.56836e-06	-0.0694152	no
Cells_fibroblasts	chr2:217366515	UTR3	RPL37A	rs284550	3.61344e-13	-0.0383092	yes
Cells_fibroblasts	chr2:37327702	UTR3	EIF2AK2	rs1127906	5.17223e-07	-0.0384079	yes
Cells_fibroblasts	chr2:37429526	UTR3	AC007390.5	rs2287093	6.74881e-06	0.0473028	no
Cells_fibroblasts	chr2:37429677	UTR3	AC007390.5	rs10198835	2.03398e-17	0.0533867	yes
Cells_fibroblasts	chr2:37431604	UTR3	AC007390.5	rs1137453	5.02493e-24	0.0558194	yes
Cells_fibroblasts	chr2:47185134	intronic	TTC7A	rs877048	1.34034e-25	-0.0943695	yes
Cells_fibroblasts	chr2:61369175	ncRNA_exonic	AC016747.3	rs1177273	8.7863e-16	-0.0940657	yes
Cells_fibroblasts	chr3:10192747	UTR3	VHL	rs1642741	9.53873e-06	-0.0822748	no
Cells_fibroblasts	chr3:10193475	UTR3	VHL	rs1642741	3.24368e-19	-0.0579012	yes
Cells_fibroblasts	chr3:10194890	downstream	VHL	rs1681669	7.04548e-10	-0.0248086	yes
Cells_fibroblasts	chr3:112319630	ncRNA_exonic	RP11-572C15.6	rs11712849	6.8633e-06	0.0399561	no
Cells_fibroblasts	chr3:112320458	ncRNA_exonic	RP11-572C15.6	rs11712849	3.10215e-06	-0.110827	yes
Cells_fibroblasts	chr3:14986137	ncRNA_exonic	FGD5-AS1	rs1142981	5.25339e-15	0.0745314	yes
Cells_fibroblasts	chr3:14986453	ncRNA_exonic	FGD5-AS1	rs1142981	2.62946e-22	0.0406122	yes
Cells_fibroblasts	chr3:156258273	UTR3	SSR3	rs1510278	1.54224e-10	-0.0438858	yes
Cells_fibroblasts	chr3:156258283	UTR3	SSR3	rs1510278	2.56675e-39	-0.112697	yes
Cells_fibroblasts	chr3:156258319	UTR3	SSR3	rs1129109	4.46196e-07	0.055632	yes
Cells_fibroblasts	chr3:156258393	UTR3	SSR3	rs6797292	4.97186e-07	-0.0523675	yes
Cells_fibroblasts	chr3:156259288	UTR3	SSR3	rs1129109	9.74385e-31	-0.0733726	yes
Cells_fibroblasts	chr3:156259295	UTR3	SSR3	rs1510278	2.08225e-44	-0.0555043	yes
Cells_fibroblasts	chr3:156259340	UTR3	SSR3	rs3773713	9.91135e-59	-0.10145	yes
Cells_fibroblasts	chr3:156259363	UTR3	SSR3	rs1129094	3.04883e-78	-0.0693371	yes
Cells_fibroblasts	chr3:156259406	UTR3	SSR3	rs3773713	4.47882e-17	-0.0537248	yes
Cells_fibroblasts	chr3:156259407	UTR3	SSR3	rs6764265	3.69225e-14	0.0665431	yes
Cells_fibroblasts	chr3:16272111	intronic	GALNT15	rs6776381	6.11839e-06	-0.0655059	no
Cells_fibroblasts	chr3:16272121	intronic	GALNT15	rs1055736	3.50769e-06	-0.0302334	no
Cells_fibroblasts	chr3:179115627	ncRNA_exonic	AC007620.3,RP11-145M9.4	rs28588445	7.38613e-06	-0.0305669	no
Cells_fibroblasts	chr3:179115635	ncRNA_exonic	AC007620.3,RP11-145M9.4	rs11539416	1.0568e-15	-0.0519182	yes
Cells_fibroblasts	chr3:179116216	ncRNA_exonic	AC007620.3	rs9823440	2.31077e-10	-0.101232	yes
Cells_fibroblasts	chr3:179116217	ncRNA_exonic	AC007620.3	rs7615773	7.17531e-12	-0.236158	yes
Cells_fibroblasts	chr3:179116285	ncRNA_exonic	AC007620.3	rs9837183	9.48705e-08	-0.124934	yes
Cells_fibroblasts	chr3:197611263	UTR3	LRCH3	rs140188153	4.74573e-06	-0.134512	no
Cells_fibroblasts	chr4:17803604	UTR3	DCAF16	rs13116464	4.79979e-07	-0.0443771	yes
Cells_fibroblasts	chr4:17804740	UTR3	DCAF16	rs113241654	9.05537e-06	-0.0304311	no
Cells_fibroblasts	chr4:2940371	ncRNA_intronic	NOP14-AS1	rs12651499	7.3481e-10	-0.0673419	yes
Cells_fibroblasts	chr4:39551031	ncRNA_intronic	UGDH-AS1	rs11725195	2.98878e-13	-0.108132	yes
Cells_fibroblasts	chr5:79923430	UTR3	DHFR	rs2250063	2.07133e-10	-0.127825	yes
Cells_fibroblasts	chr6:150045998	UTR3	NUP43	rs35031906	1.06863e-08	-0.0453318	yes
Cells_fibroblasts	chr6:150046495	UTR3	NUP43	rs9322215	4.12275e-08	-0.0370487	yes
Cells_fibroblasts	chr6:26095642	UTR3	HFE	rs13210399	2.48079e-10	-0.132405	yes
Cells_fibroblasts	chr6:26096455	UTR3	HFE	rs1045537	2.23836e-12	-0.118712	yes
Cells_fibroblasts	chr6:3020793	ncRNA_exonic	RP1-90J20.12	rs13215255	6.90391e-10	-0.199062	yes
Cells_fibroblasts	chr6:33268249	UTR3	TAPBP	rs1059288	7.28429e-07	-0.0258994	yes
Cells_fibroblasts	chr6:42856176	UTR3	RPL7L1	rs2073155	2.13214e-06	-0.031668	yes
Cells_fibroblasts	chr6:71298639	UTR3	C6orf57	rs13199529	1.25966e-08	0.0793134	yes
Cells_fibroblasts	chr6:71298753	UTR3	C6orf57	rs3763251	2.58454e-06	-0.0511121	yes
Cells_fibroblasts	chr6:71299059	UTR3	C6orf57	rs1140297	6.76675e-06	-0.032739	no
Cells_fibroblasts	chr6:88223858	downstream	RARS2	rs7754350	3.34016e-14	-0.133286	yes
Cells_fibroblasts	chr7:100736990	upstream	RP11-395B7.7	rs12334261	1.74881e-10	-0.0531794	yes
Cells_fibroblasts	chr7:100736991	upstream	RP11-395B7.7	rs12334261	3.43359e-09	-0.0571587	yes
Cells_fibroblasts	chr7:128142841	UTR3	METTL2B	rs11765023	3.34372e-07	0.0332849	yes
Cells_fibroblasts	chr7:128143870	UTR3	METTL2B	rs4728114	1.54203e-14	-0.0394184	yes
Cells_fibroblasts	chr7:128293316	intergenic	RP11-274B21.1,RP11-274B21.10	rs4731496	3.36483e-12	0.0415341	yes
Cells_fibroblasts	chr7:128293324	intergenic	RP11-274B21.1,RP11-274B21.10	rs10464538	2.70269e-08	0.0227989	yes
Cells_fibroblasts	chr7:128293433	intergenic	RP11-274B21.1,RP11-274B21.10	rs34887739	3.94655e-52	0.143278	yes
Cells_fibroblasts	chr7:128293894	intergenic	RP11-274B21.1,RP11-274B21.10	rs113790722	1.3933e-08	0.0224826	yes
Cells_fibroblasts	chr7:128294130	intergenic	RP11-274B21.1,RP11-274B21.10	rs6467194	1.27823e-11	-0.0326757	yes
Cells_fibroblasts	chr7:128299671	intergenic	RP11-274B21.1,RP11-274B21.10	rs3931943	4.01042e-12	0.128526	yes
Cells_fibroblasts	chr7:135417238	intronic	FAM180A	rs7795285	6.41026e-10	-0.0429344	yes
Cells_fibroblasts	chr7:135417275	intronic	FAM180A	rs7795285	4.31534e-18	-0.0770197	yes
Cells_fibroblasts	chr7:135417329	intronic	FAM180A	rs4732138	2.73905e-07	-0.037269	yes
Cells_fibroblasts	chr7:135418219	intronic	FAM180A	rs7795285	5.48689e-12	-0.0741615	yes
Cells_fibroblasts	chr7:135418232	intronic	FAM180A	rs7795285	3.58254e-18	-0.094184	yes
Cells_fibroblasts	chr7:135418341	UTR3	FAM180A	rs7795285	1.98339e-08	-0.058245	yes
Cells_fibroblasts	chr7:135418354	UTR3	FAM180A	rs7795285	2.13277e-10	-0.0637961	yes
Cells_fibroblasts	chr7:156762906	UTR3	NOM1	rs2302444	3.92363e-20	0.247367	yes
Cells_fibroblasts	chr7:38763066	UTR3	VPS41	rs3207255	2.21809e-07	-0.198272	yes
Cells_fibroblasts	chr7:44841489	UTR3	PPIA	rs17860094	5.52908e-23	-0.181468	yes
Cells_fibroblasts	chr7:44841928	UTR3	PPIA	rs17860094	5.11915e-10	-0.071705	yes
Cells_fibroblasts	chr7:44872419	intronic	H2AFV	rs12155038	5.7067e-36	0.156349	yes
Cells_fibroblasts	chr7:44872421	intronic	H2AFV	rs12155038	5.46266e-45	-0.160043	yes
Cells_fibroblasts	chr7:44872427	intronic	H2AFV	rs12155038	1.34908e-10	0.0538116	yes
Cells_fibroblasts	chr7:44872473	intronic	H2AFV	rs7789162	1.09938e-10	0.0475105	yes
Cells_fibroblasts	chr7:44872505	intronic	H2AFV	rs66566005	2.1186e-07	0.0436561	yes
Cells_fibroblasts	chr7:44872899	intronic	H2AFV	rs7789162	3.24547e-136	-0.366015	yes
Cells_fibroblasts	chr7:44872970	intronic	H2AFV	rs12155038	1.4078e-20	-0.0955919	yes
Cells_fibroblasts	chr7:44872996	intronic	H2AFV	rs12155038	2.79162e-06	-0.0581158	yes
Cells_fibroblasts	chr7:5516777	ncRNA_intronic	AC092171.4	rs4724696	4.1054e-11	-0.066834	yes
Cells_fibroblasts	chr7:65619237	ncRNA_intronic	RP5-1132H15.1	rs1616988	3.69367e-06	-0.0278478	no
Cells_fibroblasts	chr8:11700373	UTR3	CTSB	rs1142957	1.05789e-17	-0.0418995	yes
Cells_fibroblasts	chr8:11700676	UTR3	CTSB	rs79180062	7.91776e-10	-0.0377423	yes
Cells_fibroblasts	chr8:11700685	UTR3	CTSB	rs1142957	1.06024e-73	-0.130914	yes
Cells_fibroblasts	chr8:11701283	UTR3	CTSB	rs2740592	1.97336e-31	-0.112675	yes
Cells_fibroblasts	chr8:11701295	UTR3	CTSB	rs2740592	3.42946e-23	-0.0865239	yes
Cells_fibroblasts	chr8:11701305	UTR3	CTSB	rs2294138	1.29292e-10	0.0256915	yes
Cells_fibroblasts	chr8:11701323	UTR3	CTSB	rs11786618	2.63288e-07	-0.0289754	yes
Cells_fibroblasts	chr8:134236599	intronic	WISP1	rs2929966	8.784e-09	0.135198	yes
Cells_fibroblasts	chr8:1730330	UTR3	CLN8	rs112688948	3.30612e-07	-0.156472	yes
Cells_fibroblasts	chr8:30535980	UTR3	GSR	rs1138054	2.95961e-73	0.2011	yes
Cells_fibroblasts	chr8:30536603	UTR3	GSR	rs1138054	4.72914e-16	-0.0590233	yes
Cells_fibroblasts	chr8:95804963	ncRNA_exonic	KB-1608C10.2	rs73269134	1.46509e-06	-0.109342	yes
Cells_fibroblasts	chr9:115446725	UTR3	INIP	rs62575233	1.44443e-08	0.0665772	yes
Cells_fibroblasts	chrX:118672671	UTR3	CXorf56	rs6646411	8.53287e-08	-0.0526858	yes
Cells_fibroblasts	chrX:118672672	UTR3	CXorf56	rs5910608	5.98199e-13	-0.068721	yes
Cells_fibroblasts	chrX:123047048	UTR3	XIAP	rs6648556	3.91103e-49	0.102286	yes
Cells_fibroblasts	chrX:217852	UTR3	PLCXD1	rs73176206	4.94716e-09	0.135281	yes
Cells_fibroblasts	chrX:2824916	UTR3	ARSD	rs311126	6.59345e-06	0.0767892	no
Cells_fibroblasts	chrX:73417106	intergenic	RP13-36G14.4,RP3-368A4.5	rs1935048	5.71756e-19	-0.0416391	yes
Cells_fibroblasts	chrX:73421607	ncRNA_exonic	RP3-368A4.5	rs1935048	1.54353e-12	0.0714031	yes
Cells_LCL	chr10:51733362	ncRNA_intronic	LINC00843	rs2490916	7.19295e-07	0.107778	yes
Cells_LCL	chr10:70518080	intronic	CCAR1	rs10823233	4.18414e-06	-0.0617427	no
Cells_LCL	chr10:73980006	intronic	ANAPC16	rs1365101128	8.48519e-06	0.0528205	no
Cells_LCL	chr10:73994762	UTR3	ANAPC16	rs6480601	2.62394e-08	-0.127164	yes
Cells_LCL	chr11:108236635	UTR3	ATM	rs228601	3.99172e-07	-0.0482482	yes
Cells_LCL	chr11:108237832	UTR3	ATM	rs425061	9.65554e-10	-0.0466755	yes
Cells_LCL	chr11:125526139	UTR3	CHEK1	rs567889	7.6417e-06	-0.053414	no
Cells_LCL	chr11:60771013	intronic	CD6	rs61899219	6.55878e-09	0.103274	yes
Cells_LCL	chr11:61617320	intronic	FADS2	rs198467	8.29832e-06	-0.0702666	no
Cells_LCL	chr12:109178972	UTR3	SSH1	rs2003242	3.72707e-14	-0.056028	yes
Cells_LCL	chr12:109180424	UTR3	SSH1	rs2003242	8.41428e-08	-0.068878	yes
Cells_LCL	chr12:125511226	UTR3	BRI3BP	rs7304738	6.11305e-06	-0.0534377	no
Cells_LCL	chr12:133298095	UTR3	PGAM5	rs4883629	2.0955e-08	0.0495046	yes
Cells_LCL	chr12:133298255	UTR3	PGAM5	rs4883586	2.16238e-06	0.0496243	no
Cells_LCL	chr12:133632502	intronic	ZNF84	rs710945	8.64978e-06	0.0593128	no
Cells_LCL	chr12:69237043	UTR3	MDM2	rs1663582	7.93227e-44	-0.156313	yes
Cells_LCL	chr12:69237509	UTR3	MDM2	rs1663582	4.59268e-17	-0.0502196	yes
Cells_LCL	chr12:69237529	UTR3	MDM2	rs7138566	1.04008e-09	0.0404395	yes
Cells_LCL	chr12:69237534	UTR3	MDM2	rs7138566	4.11432e-06	0.0411805	no
Cells_LCL	chr12:9844945	intronic	CLEC2D	rs6488065	1.51497e-06	0.264677	no
Cells_LCL	chr12:98943096	UTR3	TMPO	rs7961024	3.09703e-09	-0.0628482	yes
Cells_LCL	chr12:98943103	UTR3	TMPO	rs61934004	1.01594e-11	-0.037578	yes
Cells_LCL	chr13:111547712	ncRNA_intronic	ANKRD10-IT1	rs3205743	1.94234e-06	-0.028786	no
Cells_LCL	chr13:111547758	ncRNA_intronic	ANKRD10-IT1	rs1547178	1.04962e-06	-0.0333232	no
Cells_LCL	chr13:111547764	ncRNA_intronic	ANKRD10-IT1	rs11618215	6.06269e-07	-0.0412436	yes
Cells_LCL	chr14:20917892	UTR5	OSGEP	rs883037	1.84222e-18	0.0832411	yes
Cells_LCL	chr14:20919558	ncRNA_exonic	RP11-203M5.7	rs11620915	3.31327e-13	-0.104493	yes
Cells_LCL	chr14:35495629	intronic	SRP54	rs1955437	1.99366e-12	0.0954043	yes
Cells_LCL	chr14:53109677	UTR3	ERO1L	rs12881894	2.92534e-07	-0.0229771	yes
Cells_LCL	chr14:53109732	UTR3	ERO1L	rs35738167	1.83365e-14	-0.136847	yes
Cells_LCL	chr14:53109810	UTR3	ERO1L	rs4898762	4.69574e-06	-0.0388333	no
Cells_LCL	chr14:53109823	UTR3	ERO1L	rs2145957	1.77677e-12	-0.0561481	yes
Cells_LCL	chr14:64948936	UTR3	ZBTB25	rs10145001	2.9642e-14	-0.0782917	yes
Cells_LCL	chr15:50660379	downstream	GABPB1-AS1	rs11855995	3.8353e-07	-0.0611182	yes
Cells_LCL	chr15:50661858	intergenic	GABPB1-AS1,USP8	rs2013885	6.72211e-08	-0.0326398	yes
Cells_LCL	chr15:50661883	intergenic	GABPB1-AS1,USP8	rs2013885	2.22845e-14	-0.0431917	yes
Cells_LCL	chr15:55609575	ncRNA_exonic	RP11-139H15.1	rs11632757	4.27677e-06	0.0280106	no
Cells_LCL	chr15:64446973	UTR3	SNX22	rs895885	6.38118e-27	-0.0706999	yes
Cells_LCL	chr15:64447424	UTR3	SNX22	rs11629723	3.57925e-06	-0.0324126	no
Cells_LCL	chr15:64447436	UTR3	SNX22	rs62024246	1.85648e-07	-0.10645	yes
Cells_LCL	chr15:65249534	UTR3	ANKDD1A	rs67054282	4.53791e-06	0.0273113	no
Cells_LCL	chr16:15794372	intronic	NDE1	rs1180588	3.23566e-22	0.107287	yes
Cells_LCL	chr16:15794373	intronic	NDE1	rs1180588	9.97615e-28	-0.0789095	yes
Cells_LCL	chr16:15794542	intronic	NDE1	rs71376086	2.65452e-07	-0.0896674	yes
Cells_LCL	chr16:15795035	intronic	NDE1	rs8048427	1.12845e-32	-0.15438	yes
Cells_LCL	chr16:15795043	intronic	NDE1	rs1180588	6.59246e-06	-0.0759718	no
Cells_LCL	chr16:27462893	ncRNA_intronic	IL21R-AS1	rs12928079	4.24619e-11	-0.0412296	yes
Cells_LCL	chr16:29680267	UTR3	SPN	rs12932957	1.95443e-09	-0.0671749	yes
Cells_LCL	chr16:29680268	UTR3	SPN	rs12932957	4.25001e-44	-0.10588	yes
Cells_LCL	chr16:29680366	UTR3	SPN	rs12929333	2.34118e-13	-0.0376736	yes
Cells_LCL	chr16:29681689	UTR3	SPN	rs62059023	3.30398e-18	-0.0412898	yes
Cells_LCL	chr16:29681699	UTR3	SPN	rs62059023	2.89117e-22	-0.0472688	yes
Cells_LCL	chr16:31133324	intronic	KAT8	rs59735493	2.58475e-08	0.0699389	yes
Cells_LCL	chr16:50139556	ncRNA_intronic	RP11-429P3.5	rs12934889	2.93614e-06	-0.0281403	no
Cells_LCL	chr16:57091285	ncRNA_intronic	RP11-322D14.2	rs1183247	5.2473e-08	-0.0814686	yes
Cells_LCL	chr16:75479310	UTR3	TMEM170A	rs11639783	1.11702e-08	-0.0527211	yes
Cells_LCL	chr16:75479322	UTR3	TMEM170A	rs56116092	4.01209e-07	-0.0476944	yes
Cells_LCL	chr16:75479324	UTR3	TMEM170A	rs1862705	1.85792e-10	-0.069591	yes
Cells_LCL	chr16:75479331	UTR3	TMEM170A	rs12445813	3.37612e-08	-0.0884321	yes
Cells_LCL	chr16:75479421	UTR3	TMEM170A	rs10431974	1.01496e-07	-0.0971279	yes
Cells_LCL	chr16:75479973	UTR3	TMEM170A	rs2059257	3.23748e-10	-0.0896515	yes
Cells_LCL	chr16:75480021	UTR3	TMEM170A	rs8054769	7.78769e-19	-0.0879543	yes
Cells_LCL	chr16:81014384	UTR3	CMC2	rs1127390	3.18262e-12	-0.0688918	yes
Cells_LCL	chr17:18175562	intergenic	RP1-178F10.1,TOP3A	rs3889402	5.46401e-06	-0.162671	no
Cells_LCL	chr17:3577419	intronic	P2RX5,P2RX5-TAX1BP3	rs150848	2.46239e-07	0.0585752	yes
Cells_LCL	chr17:3577459	intronic	P2RX5,P2RX5-TAX1BP3	rs150848	1.86009e-06	-0.0672599	no
Cells_LCL	chr17:3577542	intronic	P2RX5,P2RX5-TAX1BP3	rs150848	2.57254e-09	-0.0696662	yes
Cells_LCL	chr17:3578472	intronic	P2RX5,P2RX5-TAX1BP3	rs150848	2.19773e-08	-0.079567	yes
Cells_LCL	chr17:3578576	intronic	P2RX5,P2RX5-TAX1BP3	rs222761	3.5852e-11	-0.117245	yes
Cells_LCL	chr17:3578606	intronic	P2RX5,P2RX5-TAX1BP3	rs222761	1.88397e-14	-0.0580602	yes
Cells_LCL	chr17:3578607	intronic	P2RX5,P2RX5-TAX1BP3	rs160586	3.58976e-12	-0.0678549	yes
Cells_LCL	chr17:37918139	ncRNA_exonic	RP11-94L15.2	rs9891131	4.07413e-06	-0.140149	no
[truncated: 7,120 more rows]
