# Supplementary material for: Genetic variation and microRNA targeting of A-to-I RNA editing fine tune human tissue transcriptomes
Source: Genome Biol. 2021 Mar 9;22:77. doi: 10.1186/s13059-021-02287-1 (PMC7942016; doi:10.1186/s13059-021-02287-1)
Supplement: Supplementary file 4 — Additional file 4: Table S3. List of ASED sites across the 49 tissues. [file 13059_2021_2287_MOESM4_ESM.xlsx]

## Sheet: Table S3
Tissue	RNA editing site	Location	Gene	ASED SNP	p-value
Adipose_Subcutaneous	chr10:102121601	UTR3	SCD	rs3978768	1.22125e-14
Adipose_Subcutaneous	chr10:102764809	intronic	LZTS2	rs807029	2.34932e-08
Adipose_Subcutaneous	chr10:102764890	intronic	LZTS2	rs142582686	2.77514e-09
Adipose_Subcutaneous	chr10:20575693	UTR3	PLXDC2	rs66746088	4.06197e-08
Adipose_Subcutaneous	chr10:20575833	UTR3	PLXDC2	rs116822863	3.2027e-09
Adipose_Subcutaneous	chr10:28812034	ncRNA_exonic	WAC-AS1	rs2790436	2.79804e-07
Adipose_Subcutaneous	chr10:38739816	intergenic	LINC00999,RP11-291L22.4	rs7474921	1.03424e-07
Adipose_Subcutaneous	chr10:70241813	UTR3	SLC25A16	rs3945893	3.20014e-07
Adipose_Subcutaneous	chr10:70954386	intronic	SUPV3L1	rs12267611	5.91351e-06
Adipose_Subcutaneous	chr10:73994762	UTR3	ANAPC16	rs7913505	1.11022e-16
Adipose_Subcutaneous	chr10:7623035	intronic	ITIH5	rs77607874	7.33358e-07
Adipose_Subcutaneous	chr10:7623128	intronic	ITIH5	rs12774458	0
Adipose_Subcutaneous	chr10:82195358	ncRNA_exonic	RP11-137H2.6	rs10788619	8.2647e-10
Adipose_Subcutaneous	chr10:82195359	ncRNA_exonic	RP11-137H2.6	rs10788619	0
Adipose_Subcutaneous	chr10:82195363	ncRNA_exonic	RP11-137H2.6	rs10788619	6.4504e-14
Adipose_Subcutaneous	chr10:82195983	ncRNA_exonic	RP11-137H2.6	rs10788620	0
Adipose_Subcutaneous	chr10:82195988	ncRNA_exonic	RP11-137H2.6	rs10788620	1.35172e-10
Adipose_Subcutaneous	chr10:82196010	ncRNA_exonic	RP11-137H2.6	rs10788620	0
Adipose_Subcutaneous	chr10:82196043	ncRNA_exonic	RP11-137H2.6	rs10788619	3.1185e-06
Adipose_Subcutaneous	chr10:82196082	ncRNA_exonic	RP11-137H2.6	rs10788620	5.68483e-10
Adipose_Subcutaneous	chr11:14500277	intronic	COPB1	rs55665837	4.81054e-06
Adipose_Subcutaneous	chr11:47191325	intronic	ARFGAP2	rs4752969	1.60588e-08
Adipose_Subcutaneous	chr11:63335896	intergenic	HRASLS2,PLA2G16	rs56109007	8.80111e-07
Adipose_Subcutaneous	chr11:63335908	intergenic	HRASLS2,PLA2G16	rs56109007	4.99704e-11
Adipose_Subcutaneous	chr11:6513941	intronic	TIMM10B	rs2555160	6.24986e-06
Adipose_Subcutaneous	chr11:75279078	UTR5	SERPINH1	rs9175	3.60732e-08
Adipose_Subcutaneous	chr11:85670842	intronic	PICALM	rs117564362	2.32303e-06
Adipose_Subcutaneous	chr11:86622844	ncRNA_intronic	RP11-736K20.5	rs7925623	9.74374e-06
Adipose_Subcutaneous	chr11:86625156	ncRNA_intronic	RP11-736K20.5	rs200633320	3.54428e-08
Adipose_Subcutaneous	chr11:9311800	intronic	TMEM41B	rs11042262	1.45784e-11
Adipose_Subcutaneous	chr12:108984981	UTR3	TMEM119	rs78430140	3.10991e-06
Adipose_Subcutaneous	chr12:124004940	intronic	RILPL1	rs11522338	6.5233e-08
Adipose_Subcutaneous	chr12:125268263	intronic	SCARB1	rs858156	8.34292e-09
Adipose_Subcutaneous	chr12:125268264	intronic	SCARB1	rs858156	2.96889e-09
Adipose_Subcutaneous	chr12:3041467	intronic	TULP3	rs10848749	2.99732e-06
Adipose_Subcutaneous	chr12:48139416	UTR3	RAPGEF3	rs2238144	8.60096e-08
Adipose_Subcutaneous	chr12:50512274	splicing	COX14	rs10747570	1.25374e-06
Adipose_Subcutaneous	chr12:51325287	UTR3	METTL7A	rs11169620	7.38192e-06
Adipose_Subcutaneous	chr12:53572154	intronic	CSAD	rs10876417	2.82963e-12
Adipose_Subcutaneous	chr12:60177533	intergenic	SLC16A7,AC091517.1	rs17650311	9.55347e-07
Adipose_Subcutaneous	chr12:63981517	intronic	DPY19L2	rs7294349	1.01874e-06
Adipose_Subcutaneous	chr12:63983664	intronic	DPY19L2	rs12228267	8.27471e-07
Adipose_Subcutaneous	chr12:72653287	ncRNA_intronic	TRHDE-AS1	rs59211589	1.57771e-09
Adipose_Subcutaneous	chr12:72653294	ncRNA_intronic	TRHDE-AS1	rs4073007	6.37341e-07
Adipose_Subcutaneous	chr13:111547758	ncRNA_intronic	ANKRD10-IT1	rs11618215	0
Adipose_Subcutaneous	chr13:111547773	ncRNA_intronic	ANKRD10-IT1	rs9521975	8.68861e-13
Adipose_Subcutaneous	chr13:111549721	ncRNA_intronic	ANKRD10-IT1	rs11618215	7.06695e-06
Adipose_Subcutaneous	chr13:111549730	ncRNA_intronic	ANKRD10-IT1	rs1134348	7.65428e-06
Adipose_Subcutaneous	chr13:24999183	intronic	PARP4	rs7985478	5.07649e-08
Adipose_Subcutaneous	chr13:32980800	intronic	N4BP2L1	rs2761367	3.78658e-07
Adipose_Subcutaneous	chr14:20919548	ncRNA_exonic	RP11-203M5.7	rs2275008	3.48154e-07
Adipose_Subcutaneous	chr14:20919558	ncRNA_exonic	RP11-203M5.7	rs938883	7.62124e-10
Adipose_Subcutaneous	chr14:35495629	intronic	SRP54	rs1955437	0
Adipose_Subcutaneous	chr14:53242859	ncRNA_intronic	RP11-589M4.1	rs1140039	9.79455e-08
Adipose_Subcutaneous	chr14:55834415	UTR3	ATG14	rs11158037	9.65596e-06
Adipose_Subcutaneous	chr14:55835066	UTR3	ATG14	rs17674563	1.09682e-07
Adipose_Subcutaneous	chr14:55835233	UTR3	ATG14	rs11626751	0
Adipose_Subcutaneous	chr14:69823074	intergenic	GALNT16,ERH	rs34862239	4.27273e-07
Adipose_Subcutaneous	chr14:74526945	ncRNA_intronic	AC005484.5	rs1135885	4.22875e-06
Adipose_Subcutaneous	chr14:92585206	UTR5	NDUFB1	rs3814833	4.11313e-06
Adipose_Subcutaneous	chr14:92585235	UTR5	NDUFB1	rs3814833	2.02471e-06
Adipose_Subcutaneous	chr14:92585266	UTR5	NDUFB1	rs1950813	9.43126e-07
Adipose_Subcutaneous	chr15:41597647	ncRNA_exonic	OIP5-AS1	rs75285513	1.67932e-06
Adipose_Subcutaneous	chr15:50660379	downstream	GABPB1-AS1	rs1056681	4.22374e-07
Adipose_Subcutaneous	chr15:74317854	intronic	PML	rs12902857	1.75737e-12
Adipose_Subcutaneous	chr15:90221980	intronic	PLIN1	rs4578621	7.77156e-16
Adipose_Subcutaneous	chr15:90444654	UTR3	C15orf38	rs17242083	2.22045e-16
Adipose_Subcutaneous	chr15:90444685	UTR3	C15orf38	rs4932263	3.23075e-14
Adipose_Subcutaneous	chr15:90444708	UTR3	C15orf38	rs747247460	8.06493e-07
Adipose_Subcutaneous	chr15:93434046	ncRNA_intronic	AC013394.2	rs116956538	9.42002e-12
Adipose_Subcutaneous	chr15:93434066	ncRNA_intronic	AC013394.2	rs116956538	2.18083e-08
Adipose_Subcutaneous	chr16:10624926	ncRNA_intronic	RP11-27M24.1	rs9972829	7.39853e-13
Adipose_Subcutaneous	chr16:1411128	ncRNA_exonic	LA16c-316G12.2	rs57890635	0
Adipose_Subcutaneous	chr16:15795035	intronic	NDE1	rs8048427	2.10577e-06
Adipose_Subcutaneous	chr16:28990972	ncRNA_intronic	RP11-264B17.3	rs13336775	1.46177e-06
Adipose_Subcutaneous	chr16:3728735	intronic	TRAP1	rs7203664	1.07248e-12
Adipose_Subcutaneous	chr16:3729134	intronic	TRAP1	rs117234537	1.8895e-08
Adipose_Subcutaneous	chr16:57412975	UTR5	CX3CL1	rs645867	4.28884e-10
Adipose_Subcutaneous	chr16:74333381	intronic	PSMD7	rs889641	3.15039e-08
Adipose_Subcutaneous	chr16:88784379	intronic	PIEZO1	rs79311053	1.44329e-15
Adipose_Subcutaneous	chr16:88785177	ncRNA_exonic	RP5-1142A6.9	rs1061247	8.91146e-06
Adipose_Subcutaneous	chr16:88785189	ncRNA_exonic	RP5-1142A6.9	rs8057031	2.53847e-09
Adipose_Subcutaneous	chr16:88785208	ncRNA_exonic	RP5-1142A6.9	rs79311053	1.38226e-07
Adipose_Subcutaneous	chr16:88785244	ncRNA_exonic	RP5-1142A6.9	rs113385327	0
Adipose_Subcutaneous	chr16:89616660	intronic	SPG7	rs67643661	6.8698e-09
Adipose_Subcutaneous	chr16:89616706	intronic	SPG7	rs2889543	1.51169e-06
Adipose_Subcutaneous	chr16:89629906	UTR3	RPL13	rs57775530	0
Adipose_Subcutaneous	chr16:89629907	UTR3	RPL13	rs3211569	2.79463e-09
Adipose_Subcutaneous	chr16:89630026	UTR3	RPL13	rs13380730	0
Adipose_Subcutaneous	chr16:89754697	intronic	CDK10	rs397891	9.12403e-10
Adipose_Subcutaneous	chr16:89756455	intronic	CDK10	rs464873	8.37725e-07
Adipose_Subcutaneous	chr17:1606878	intergenic	PRPF8,TLCD2	rs35286193	3.96222e-08
Adipose_Subcutaneous	chr17:1608064	intergenic	PRPF8,TLCD2	rs8080982	4.24752e-06
Adipose_Subcutaneous	chr17:46925237	intronic	CALCOCO2	rs471975	3.38903e-07
Adipose_Subcutaneous	chr17:5390997	intronic	MIS12	rs7224033	1.52481e-09
Adipose_Subcutaneous	chr17:61913199	intronic	SMARCD2	rs963979596	2.16991e-06
Adipose_Subcutaneous	chr17:62400214	intergenic	TEX2,MILR1	rs1050382	2.38887e-12
Adipose_Subcutaneous	chr17:62400240	intergenic	TEX2,MILR1	rs11079536	0
Adipose_Subcutaneous	chr17:62400246	intergenic	TEX2,MILR1	rs11079536	1.04139e-13
Adipose_Subcutaneous	chr17:62400247	intergenic	TEX2,MILR1	rs9902260	2.3945e-08
Adipose_Subcutaneous	chr17:62400294	intergenic	TEX2,MILR1	rs1050382	3.20165e-11
Adipose_Subcutaneous	chr17:62400357	intergenic	TEX2,MILR1	rs9902260	4.70636e-10
Adipose_Subcutaneous	chr17:76418696	intronic	PGS1	rs2271613	1.71085e-13
Adipose_Subcutaneous	chr17:76418718	intronic	PGS1	rs2376585	0
Adipose_Subcutaneous	chr17:76418720	intronic	PGS1	rs2376585	6.71681e-06
Adipose_Subcutaneous	chr17:76419056	intronic	PGS1	rs6501210	8.88178e-16
Adipose_Subcutaneous	chr17:76419079	intronic	PGS1	rs6501210	1.30068e-06
Adipose_Subcutaneous	chr17:76419083	intronic	PGS1	rs6501210	1.18484e-10
Adipose_Subcutaneous	chr19:10462553	intronic	TYK2	rs28378712	6.24531e-07
Adipose_Subcutaneous	chr19:13870306	intronic	CCDC130	rs1473197	4.30622e-11
Adipose_Subcutaneous	chr19:13870354	intronic	CCDC130	rs6511887	1.1288e-07
Adipose_Subcutaneous	chr19:13870362	intronic	CCDC130	rs1473197	5.55112e-16
Adipose_Subcutaneous	chr19:13870382	intronic	CCDC130	rs6511887	4.14477e-06
Adipose_Subcutaneous	chr19:13871547	intronic	CCDC130	rs8109392	2.91666e-08
Adipose_Subcutaneous	chr19:13871845	intronic	CCDC130	rs1473197	7.04266e-06
Adipose_Subcutaneous	chr19:13884325	ncRNA_exonic	CTB-5E10.3	rs1559153	2.35562e-11
Adipose_Subcutaneous	chr19:13884339	ncRNA_exonic	CTB-5E10.3	rs1559153	1.29179e-07
Adipose_Subcutaneous	chr19:13884346	ncRNA_exonic	CTB-5E10.3	rs1559152	1.12162e-07
Adipose_Subcutaneous	chr19:13884408	ncRNA_exonic	CTB-5E10.3	rs1559152	1.5291e-06
Adipose_Subcutaneous	chr19:13884572	ncRNA_intronic	CTB-5E10.3	rs1559153	7.38076e-12
Adipose_Subcutaneous	chr19:13884669	ncRNA_exonic	CTB-5E10.3	rs1128028	7.78266e-14
Adipose_Subcutaneous	chr19:13884726	ncRNA_exonic	CTB-5E10.3	rs1128028	4.72574e-07
Adipose_Subcutaneous	chr19:13884727	ncRNA_exonic	CTB-5E10.3	rs1128028	1.62828e-07
Adipose_Subcutaneous	chr19:13884748	ncRNA_exonic	CTB-5E10.3	rs1559152	2.10942e-15
Adipose_Subcutaneous	chr19:1459302	ncRNA_intronic	CTB-25B13.12	rs2656878	1.66585e-08
Adipose_Subcutaneous	chr19:16191438	intronic	TPM4	rs3826723	7.13753e-08
Adipose_Subcutaneous	chr19:16191554	intronic	TPM4	rs9789272	4.11377e-06
Adipose_Subcutaneous	chr19:16191574	intronic	TPM4	rs10426172	0
Adipose_Subcutaneous	chr19:16192403	intronic	TPM4	rs9789272	5.73461e-11
Adipose_Subcutaneous	chr19:20824450	ncRNA_intronic	CTC-513N18.7	rs10414560	6.9611e-14
Adipose_Subcutaneous	chr19:36260907	ncRNA_intronic	AC002398.13	rs56693576	9.56268e-07
Adipose_Subcutaneous	chr19:4515527	intronic	PLIN4	rs34767500	6.36563e-06
Adipose_Subcutaneous	chr19:45405518	UTR3	TOMM40	rs157588	2.22045e-15
Adipose_Subcutaneous	chr19:50024409	intronic	FCGRT	rs55836815	5.60197e-10
Adipose_Subcutaneous	chr19:50024410	intronic	FCGRT	rs56370615	7.91555e-08
Adipose_Subcutaneous	chr19:52535804	UTR3	ZNF432	rs12462359	1.5352e-10
Adipose_Subcutaneous	chr19:53120721	UTR5	ZNF83	rs1015304	1.11022e-16
Adipose_Subcutaneous	chr19:53120727	UTR5	ZNF83	rs73582288	4.59521e-13
Adipose_Subcutaneous	chr19:53121505	intronic	ZNF83	rs62118479	1.05534e-07
Adipose_Subcutaneous	chr19:53121570	intronic	ZNF83	rs62118480	1.77636e-15
Adipose_Subcutaneous	chr19:53121651	intronic	ZNF83	rs67949199	1.61657e-09
Adipose_Subcutaneous	chr19:53121710	intronic	ZNF83	rs7256495	1.75146e-07
Adipose_Subcutaneous	chr19:53121877	intronic	ZNF83	rs7256495	3.76843e-12
Adipose_Subcutaneous	chr19:53121900	intronic	ZNF83	rs10402926	3.38273e-06
Adipose_Subcutaneous	chr19:53121945	intronic	ZNF83	rs1015304	6.47439e-07
Adipose_Subcutaneous	chr19:54708333	intronic	RPS9	rs11084315	4.17829e-07
Adipose_Subcutaneous	chr19:56148390	intronic	ZNF581	rs2864434	6.50791e-08
Adipose_Subcutaneous	chr19:58375707	UTR3	ZNF587	rs5029044	3.25607e-07
Adipose_Subcutaneous	chr19:6441862	UTR3	SLC25A23	rs348341	6.71488e-06
Adipose_Subcutaneous	chr19:863866	downstream	CFD	rs12150957	9.20399e-09
Adipose_Subcutaneous	chr19:865002	intergenic	CFD,MED16	rs7257521	3.90084e-06
Adipose_Subcutaneous	chr1:10517276	UTR3	DFFA	rs12745969	4.51916e-12
Adipose_Subcutaneous	chr1:10517290	UTR3	DFFA	rs11121572	8.46105e-06
Adipose_Subcutaneous	chr1:150281203	UTR3	MRPS21	rs522435	5.73849e-11
Adipose_Subcutaneous	chr1:160966434	UTR3	F11R	rs12723902	2.13551e-08
Adipose_Subcutaneous	chr1:1660944	ncRNA_intronic	RP1-283E3.4,RP1-283E3.8	rs1546881	6.99836e-06
Adipose_Subcutaneous	chr1:179326908	UTR3	SOAT1	rs72717520	1.83784e-07
Adipose_Subcutaneous	chr1:184761188	UTR3	FAM129A	rs492126	0
Adipose_Subcutaneous	chr1:184761229	UTR3	FAM129A	rs7360	6.22808e-07
Adipose_Subcutaneous	chr1:184761320	UTR3	FAM129A	rs14426	5.86888e-06
Adipose_Subcutaneous	chr1:184762590	UTR3	FAM129A	rs861614	9.86377e-08
Adipose_Subcutaneous	chr1:19585553	UTR3	MRTO4	rs9426684	1.17578e-09
Adipose_Subcutaneous	chr1:202551934	UTR3	PPP1R12B	rs747640	4.25271e-06
Adipose_Subcutaneous	chr1:203459368	UTR3	PRELP	rs1077292	2.22045e-16
Adipose_Subcutaneous	chr1:204525548	UTR3	MDM4	rs4951396	9.14346e-11
Adipose_Subcutaneous	chr1:204526727	UTR3	MDM4	rs10900598	4.65613e-09
Adipose_Subcutaneous	chr1:207943187	intronic	CD46	rs11118556	1.06098e-09
Adipose_Subcutaneous	chr1:20978457	ncRNA_exonic	PINK1-AS	rs559542	1.0516e-08
Adipose_Subcutaneous	chr1:214524434	ncRNA_intronic	RP11-176D17.3	rs35723575	1.3736e-11
Adipose_Subcutaneous	chr1:214524496	ncRNA_intronic	RP11-176D17.3	rs35031581	2.26808e-08
Adipose_Subcutaneous	chr1:214529137	ncRNA_intronic	RP11-176D17.3	rs9429919	6.66414e-07
Adipose_Subcutaneous	chr1:225974982	intronic	SRP9	rs56866192	4.55522e-07
Adipose_Subcutaneous	chr1:244585115	intronic	ADSS	rs3102460	8.6815e-12
Adipose_Subcutaneous	chr1:38327457	UTR3	INPP5B	rs11488567	1.05159e-06
Adipose_Subcutaneous	chr1:40213628	intronic	PPIE	rs514868	1.00118e-06
Adipose_Subcutaneous	chr1:9328092	UTR3	H6PD	rs57355294	1.64753e-08
Adipose_Subcutaneous	chr1:9328102	UTR3	H6PD	rs57355294	1.22979e-10
Adipose_Subcutaneous	chr1:9328213	UTR3	H6PD	rs9434742	1.02141e-13
Adipose_Subcutaneous	chr20:3909319	UTR3	RNF24	rs66480161	1.13719e-07
Adipose_Subcutaneous	chr20:43131504	intronic	SERINC3	rs6513932	7.29499e-07
Adipose_Subcutaneous	chr20:43131533	intronic	SERINC3	rs6513932	5.40038e-06
Adipose_Subcutaneous	chr20:44466987	intronic	SNX21	rs73124767	1.62768e-10
Adipose_Subcutaneous	chr20:44524313	intronic	CTSA	rs57946860	8.26903e-07
Adipose_Subcutaneous	chr21:47688775	intronic	MCM3AP	rs73386596	7.83413e-06
Adipose_Subcutaneous	chr22:36662697	UTR3	APOL1	rs9610474	8.55679e-09
Adipose_Subcutaneous	chr22:39414912	UTR3	APOBEC3C	rs5757423	8.24119e-13
Adipose_Subcutaneous	chr22:39415905	UTR3	APOBEC3C	rs5757423	4.7625e-07
Adipose_Subcutaneous	chr22:45736784	UTR3	FAM118A	rs2064068	3.1028e-07
Adipose_Subcutaneous	chr22:50881339	intronic	PPP6R2	rs4824135	4.87712e-06
Adipose_Subcutaneous	chr22:51062660	downstream	ARSA	rs131720	6.54237e-07
Adipose_Subcutaneous	chr2:101901037	intronic	RNF149	rs890964694	1.77291e-06
Adipose_Subcutaneous	chr2:132271532	ncRNA_intronic	AC093838.4	rs13025246	0
Adipose_Subcutaneous	chr2:132272007	ncRNA_intronic	AC093838.4	rs13025011	0
Adipose_Subcutaneous	chr2:132272084	ncRNA_intronic	AC093838.4	rs1815205	3.22964e-13
Adipose_Subcutaneous	chr2:132272087	ncRNA_intronic	AC093838.4	rs12691987	5.7685e-11
Adipose_Subcutaneous	chr2:132272127	ncRNA_intronic	AC093838.4	rs12621341	4.44089e-16
Adipose_Subcutaneous	chr2:132272453	ncRNA_intronic	AC093838.4	rs13389273	6.06631e-06
Adipose_Subcutaneous	chr2:132272471	ncRNA_intronic	AC093838.4	rs6735570	3.16636e-13
Adipose_Subcutaneous	chr2:132272543	ncRNA_intronic	AC093838.4	rs13384327	1.86348e-07
Adipose_Subcutaneous	chr2:132272668	ncRNA_intronic	AC093838.4	rs7600509	3.51937e-06
Adipose_Subcutaneous	chr2:191799580	UTR3	GLS	rs60202309	0
Adipose_Subcutaneous	chr2:191799592	UTR3	GLS	rs60202309	1.06976e-07
Adipose_Subcutaneous	chr2:202032107	ncRNA_intronic	AC007283.5	rs12693927	2.12536e-07
Adipose_Subcutaneous	chr2:202082730	UTR3	CASP10	rs41430047	3.67709e-07
Adipose_Subcutaneous	chr2:203163744	intronic	NOP58	rs4470328	7.72814e-07
Adipose_Subcutaneous	chr2:37431681	UTR3	AC007390.5	rs1137453	4.73577e-12
Adipose_Subcutaneous	chr2:65318808	intronic	RAB1A	rs112029776	0
Adipose_Subcutaneous	chr3:14986137	ncRNA_exonic	FGD5-AS1	rs6442490	2.0195e-13
Adipose_Subcutaneous	chr3:14986447	ncRNA_exonic	FGD5-AS1	rs1142981	0
Adipose_Subcutaneous	chr3:14986452	ncRNA_exonic	FGD5-AS1	rs1142981	0
Adipose_Subcutaneous	chr3:14986453	ncRNA_exonic	FGD5-AS1	rs1142981	0
Adipose_Subcutaneous	chr3:14986471	ncRNA_exonic	FGD5-AS1	rs7625522	7.62676e-07
Adipose_Subcutaneous	chr3:156258283	UTR3	SSR3	rs3773713	8.76267e-06
Adipose_Subcutaneous	chr3:156258286	UTR3	SSR3	rs13068904	4.36873e-13
Adipose_Subcutaneous	chr3:156259229	UTR3	SSR3	rs1129109	8.89204e-06
Adipose_Subcutaneous	chr3:156259340	UTR3	SSR3	rs1129094	4.62495e-08
Adipose_Subcutaneous	chr3:156259341	UTR3	SSR3	rs10936027	7.89159e-11
Adipose_Subcutaneous	chr3:156259363	UTR3	SSR3	rs1129094	0
Adipose_Subcutaneous	chr3:156259367	UTR3	SSR3	rs1129094	0
Adipose_Subcutaneous	chr3:156259406	UTR3	SSR3	rs1129094	3.84623e-11
Adipose_Subcutaneous	chr3:156259407	UTR3	SSR3	rs1129094	7.13439e-10
Adipose_Subcutaneous	chr3:16272111	intronic	GALNT15	rs6776381	1.38312e-12
Adipose_Subcutaneous	chr3:16272116	intronic	GALNT15	rs6776381	1.17995e-12
Adipose_Subcutaneous	chr3:16272121	intronic	GALNT15	rs6776381	0
Adipose_Subcutaneous	chr3:16272186	intronic	GALNT15	rs6776381	0
Adipose_Subcutaneous	chr3:179115411	ncRNA_exonic	AC007620.3,RP11-145M9.4	rs10937003	2.41618e-12
Adipose_Subcutaneous	chr3:195967338	intronic	PCYT1A	rs6795511	4.38961e-08
Adipose_Subcutaneous	chr3:49397323	UTR3	RHOA	rs6790105	7.15374e-06
Adipose_Subcutaneous	chr3:9860259	UTR5	TTLL3	rs147069178	0
Adipose_Subcutaneous	chr3:9860263	UTR5	TTLL3	rs11708462	5.52944e-08
Adipose_Subcutaneous	chr3:9860304	UTR5	TTLL3	rs147069178	1.38649e-08
Adipose_Subcutaneous	chr3:9877732	UTR3	TTLL3	rs9878944	3.97464e-07
Adipose_Subcutaneous	chr3:9877792	UTR3	TTLL3	rs9878419	1.86351e-08
Adipose_Subcutaneous	chr4:109544801	intronic	RPL34	rs11941983	1.2632e-08
Adipose_Subcutaneous	chr4:120187635	intronic	USP53	rs62328380	6.34182e-06
Adipose_Subcutaneous	chr4:17803616	UTR3	DCAF16	rs13116464	2.44951e-08
Adipose_Subcutaneous	chr4:17803617	UTR3	DCAF16	rs13116464	3.4471e-06
Adipose_Subcutaneous	chr4:39551008	ncRNA_intronic	UGDH-AS1	rs11725195	1.35125e-06
Adipose_Subcutaneous	chr4:39551031	ncRNA_intronic	UGDH-AS1	rs11725195	2.22045e-16
Adipose_Subcutaneous	chr5:14716333	intronic	ANKH	rs3045	1.01852e-06
Adipose_Subcutaneous	chr5:179267387	UTR3	C5orf45	rs693549	1.19485e-06
Adipose_Subcutaneous	chr6:131182965	intronic	EPB41L2	rs9321255	1.98742e-06
Adipose_Subcutaneous	chr6:138732904	intronic	HEBP2	rs6919294	3.52775e-08
Adipose_Subcutaneous	chr6:160101733	UTR3	SOD2	rs4555948	1.10088e-10
Adipose_Subcutaneous	chr6:28877786	intronic	TRIM27	rs6928948	5.48977e-06
Adipose_Subcutaneous	chr6:31383684	ncRNA_intronic	HCP5	rs9266814	1.12132e-06
Adipose_Subcutaneous	chr6:31640483	UTR3	CSNK2B-LY6G5B-1181,LY6G5B	rs1266076	1.84186e-12
Adipose_Subcutaneous	chr6:31640495	UTR3	CSNK2B-LY6G5B-1181,LY6G5B	rs805257	4.60165e-12
Adipose_Subcutaneous	chr6:53158244	intronic	ELOVL5	rs2294867	1.0966e-06
Adipose_Subcutaneous	chr6:71298923	UTR3	C6orf57	rs13199529	8.54273e-08
Adipose_Subcutaneous	chr6:71299053	UTR3	C6orf57	rs1402421131	3.27473e-08
Adipose_Subcutaneous	chr6:74134848	UTR3	MB21D1	rs311679	8.33907e-07
Adipose_Subcutaneous	chr7:128100489	ncRNA_intronic	RP11-155G14.6,RP11-212P7.3	rs1560215	5.85942e-09
Adipose_Subcutaneous	chr7:128293288	intergenic	RP11-274B21.1,RP11-274B21.10	rs10227728	9.68892e-07
Adipose_Subcutaneous	chr7:128293289	intergenic	RP11-274B21.1,RP11-274B21.10	rs9801409	1.17257e-08
Adipose_Subcutaneous	chr7:128293316	intergenic	RP11-274B21.1,RP11-274B21.10	rs10227728	1.68754e-14
Adipose_Subcutaneous	chr7:128293324	intergenic	RP11-274B21.1,RP11-274B21.10	rs9691733	4.55191e-15
Adipose_Subcutaneous	chr7:128293395	intergenic	RP11-274B21.1,RP11-274B21.10	rs9691733	8.75531e-06
Adipose_Subcutaneous	chr7:128293433	intergenic	RP11-274B21.1,RP11-274B21.10	rs35871589	9.21682e-07
Adipose_Subcutaneous	chr7:128294130	intergenic	RP11-274B21.1,RP11-274B21.10	rs71546790	1.11022e-13
Adipose_Subcutaneous	chr7:128299413	intergenic	RP11-274B21.1,RP11-274B21.10	rs4731492	0
Adipose_Subcutaneous	chr7:128299671	intergenic	RP11-274B21.1,RP11-274B21.10	rs12670271	6.59971e-07
Adipose_Subcutaneous	chr7:128299731	intergenic	RP11-274B21.1,RP11-274B21.10	rs4731492	3.13083e-14
Adipose_Subcutaneous	chr7:128299758	intergenic	RP11-274B21.1,RP11-274B21.10	rs62481937	1.34888e-09
Adipose_Subcutaneous	chr7:158530894	intronic	ESYT2	rs3816465	6.79143e-08
Adipose_Subcutaneous	chr7:158531337	intronic	ESYT2	rs6948931	1.97677e-07
Adipose_Subcutaneous	chr7:2762178	intergenic	AMZ1,GNA12	rs798547	4.38741e-07
Adipose_Subcutaneous	chr7:38763066	UTR3	VPS41	rs12701660	1.45752e-07
Adipose_Subcutaneous	chr7:44066904	ncRNA_exonic	RASA4CP	rs4295567	7.35811e-06
Adipose_Subcutaneous	chr7:44841928	UTR3	PPIA	rs17860094	0
Adipose_Subcutaneous	chr7:44841931	UTR3	PPIA	rs17860094	3.95899e-06
Adipose_Subcutaneous	chr7:44872899	intronic	H2AFV	rs7789162	0
Adipose_Subcutaneous	chr7:55803797	intergenic	FKBP9L,RNU6-1126P	rs112421891	7.85138e-06
Adipose_Subcutaneous	chr7:75511668	intronic	RHBDD2	rs7792286	5.36048e-09
Adipose_Subcutaneous	chr8:11700208	UTR3	CTSB	rs9009	2.03437e-06
Adipose_Subcutaneous	chr8:11700676	UTR3	CTSB	rs73209013	2.8042e-07
Adipose_Subcutaneous	chr8:11700682	UTR3	CTSB	rs17757392	2.44599e-09
Adipose_Subcutaneous	chr8:11700685	UTR3	CTSB	rs1142957	0
Adipose_Subcutaneous	chr8:11700707	UTR3	CTSB	rs1142957	7.32747e-15
Adipose_Subcutaneous	chr8:11700728	UTR3	CTSB	rs1142957	0
Adipose_Subcutaneous	chr8:11700729	UTR3	CTSB	rs1142957	0
Adipose_Subcutaneous	chr8:11700737	UTR3	CTSB	rs2740592	0
Adipose_Subcutaneous	chr8:11701283	UTR3	CTSB	rs2740592	4.44089e-16
Adipose_Subcutaneous	chr8:11701295	UTR3	CTSB	rs709822	5.87758e-08
Adipose_Subcutaneous	chr8:11701305	UTR3	CTSB	rs1475572803	1.21973e-10
Adipose_Subcutaneous	chr8:11701323	UTR3	CTSB	rs11786618	3.61787e-10
Adipose_Subcutaneous	chr8:11701343	UTR3	CTSB	rs11786618	9.63471e-09
Adipose_Subcutaneous	chr8:11706854	intronic	CTSB	rs1142957	1.20842e-06
Adipose_Subcutaneous	chr8:11709314	intronic	CTSB	rs62495696	4.9607e-06
Adipose_Subcutaneous	chr8:121068148	ncRNA_intronic	RP11-760H22.2	rs1051534	3.79806e-07
Adipose_Subcutaneous	chr8:121068160	ncRNA_intronic	RP11-760H22.2	rs7841230	1.24874e-07
Adipose_Subcutaneous	chr8:15965903	UTR3	MSR1	rs12682434	1.65539e-06
Adipose_Subcutaneous	chr8:22427609	intronic	SORBS3	rs13260287	6.9611e-14
Adipose_Subcutaneous	chr8:23046622	upstream	RP11-1149O23.2	rs4871855	5.7244e-06
Adipose_Subcutaneous	chr9:139335623	UTR3	SEC16A	rs1127152	2.24265e-14
Adipose_Subcutaneous	chr9:139335882	UTR3	SEC16A	rs1127152	9.54411e-07
Adipose_Subcutaneous	chr9:33389452	intronic	AQP7	rs500278	7.59195e-06
Adipose_Subcutaneous	chr9:85860701	UTR3	FRMD3	rs4877741	5.71367e-11
Adipose_Visceral	chr10:102121601	UTR3	SCD	rs3793769	1.53077e-07
Adipose_Visceral	chr10:102764890	intronic	LZTS2	rs142582686	5.40835e-06
Adipose_Visceral	chr10:20575693	UTR3	PLXDC2	rs75284508	6.56542e-06
Adipose_Visceral	chr10:20575833	UTR3	PLXDC2	rs7899430	3.20875e-07
Adipose_Visceral	chr10:73994762	UTR3	ANAPC16	rs7913447	1.62457e-06
Adipose_Visceral	chr10:82195359	ncRNA_exonic	RP11-137H2.6	rs10788619	9.39088e-10
Adipose_Visceral	chr10:82195933	ncRNA_exonic	RP11-137H2.6	rs6585994	6.60583e-06
Adipose_Visceral	chr10:82195983	ncRNA_exonic	RP11-137H2.6	rs10788620	0
Adipose_Visceral	chr10:82196010	ncRNA_exonic	RP11-137H2.6	rs10887868	1.45864e-06
Adipose_Visceral	chr10:82196082	ncRNA_exonic	RP11-137H2.6	rs3195899	3.07581e-10
Adipose_Visceral	chr11:75279078	UTR5	SERPINH1	rs605040	7.77156e-15
Adipose_Visceral	chr11:86625254	ncRNA_intronic	RP11-736K20.5	rs61904388	4.39673e-06
Adipose_Visceral	chr12:125268264	intronic	SCARB1	rs858156	3.06828e-07
Adipose_Visceral	chr12:53572154	intronic	CSAD	rs10876417	3.68407e-06
Adipose_Visceral	chr12:98999093	upstream	AC013283.1	rs10777938	5.71939e-06
Adipose_Visceral	chr13:111547758	ncRNA_intronic	ANKRD10-IT1	rs2148568	2.50011e-12
Adipose_Visceral	chr14:100762744	UTR5	SLC25A29	rs7143776	2.43455e-06
Adipose_Visceral	chr14:35495629	intronic	SRP54	rs799455	4.64543e-08
Adipose_Visceral	chr15:41597647	ncRNA_exonic	OIP5-AS1	rs28643296	4.71685e-07
Adipose_Visceral	chr15:74317854	intronic	PML	rs2277599	3.83739e-07
Adipose_Visceral	chr15:90221980	intronic	PLIN1	rs4578621	6.18373e-07
Adipose_Visceral	chr15:90444654	UTR3	C15orf38	rs4932263	7.59393e-13
Adipose_Visceral	chr15:90444685	UTR3	C15orf38	rs4932263	4.10417e-08
Adipose_Visceral	chr15:90444708	UTR3	C15orf38	rs747247460	4.37485e-06
Adipose_Visceral	chr15:93434066	ncRNA_intronic	AC013394.2	rs116956538	1.80104e-06
Adipose_Visceral	chr16:10624926	ncRNA_intronic	RP11-27M24.1	rs6944	9.72538e-10
Adipose_Visceral	chr16:1411128	ncRNA_exonic	LA16c-316G12.2	rs57890635	1.41457e-06
Adipose_Visceral	chr16:15795035	intronic	NDE1	rs8048427	5.527e-07
Adipose_Visceral	chr16:88784379	intronic	PIEZO1	rs11549835	6.28271e-10
Adipose_Visceral	chr16:88785189	ncRNA_exonic	RP5-1142A6.9	rs4238686	2.31041e-06
Adipose_Visceral	chr16:88785208	ncRNA_exonic	RP5-1142A6.9	rs11549837	6.818e-06
Adipose_Visceral	chr16:88785244	ncRNA_exonic	RP5-1142A6.9	rs1061238	1.08383e-11
Adipose_Visceral	chr16:89629906	UTR3	RPL13	rs57775530	0
Adipose_Visceral	chr16:89630026	UTR3	RPL13	rs13380730	3.33067e-16
Adipose_Visceral	chr16:89754697	intronic	CDK10	rs258323	1.39165e-06
Adipose_Visceral	chr17:1606878	intergenic	PRPF8,TLCD2	rs368260339	1.54544e-07
Adipose_Visceral	chr17:5390997	intronic	MIS12	rs6502863	5.82611e-10
Adipose_Visceral	chr17:62400214	intergenic	TEX2,MILR1	rs7214643	2.24884e-07
Adipose_Visceral	chr17:62400240	intergenic	TEX2,MILR1	rs1050382	1.78026e-10
Adipose_Visceral	chr17:62400294	intergenic	TEX2,MILR1	rs1050382	8.21565e-15
Adipose_Visceral	chr17:62400357	intergenic	TEX2,MILR1	rs1050382	2.22045e-16
Adipose_Visceral	chr17:76418696	intronic	PGS1	rs6501210	6.54034e-09
Adipose_Visceral	chr17:76419056	intronic	PGS1	rs6501210	1.87172e-07
Adipose_Visceral	chr17:76419083	intronic	PGS1	rs6501210	1.07701e-10
Adipose_Visceral	chr19:13870362	intronic	CCDC130	rs447668	6.38697e-08
Adipose_Visceral	chr19:13884325	ncRNA_exonic	CTB-5E10.3	rs1559152	1.90818e-09
Adipose_Visceral	chr19:13884572	ncRNA_intronic	CTB-5E10.3	rs1128030	3.72815e-06
Adipose_Visceral	chr19:13884669	ncRNA_exonic	CTB-5E10.3	rs1128028	1.49182e-09
Adipose_Visceral	chr19:13884726	ncRNA_exonic	CTB-5E10.3	rs1044733	2.42751e-10
Adipose_Visceral	chr19:13884727	ncRNA_exonic	CTB-5E10.3	rs1128030	3.14237e-07
Adipose_Visceral	chr19:13884748	ncRNA_exonic	CTB-5E10.3	rs1128030	1.7143e-11
Adipose_Visceral	chr19:16191574	intronic	TPM4	rs1055886	7.0645e-09
Adipose_Visceral	chr19:45405518	UTR3	TOMM40	rs1305062	8.66221e-09
Adipose_Visceral	chr19:50024409	intronic	FCGRT	rs10469298	3.26462e-08
Adipose_Visceral	chr19:50024410	intronic	FCGRT	rs73582441	1.15028e-06
Adipose_Visceral	chr19:53120721	UTR5	ZNF83	rs7256557	7.59282e-13
Adipose_Visceral	chr19:53120727	UTR5	ZNF83	rs1012532	1.47341e-09
Adipose_Visceral	chr19:53121505	intronic	ZNF83	rs1015304	4.27816e-11
Adipose_Visceral	chr19:53121570	intronic	ZNF83	rs62118480	1.09912e-14
Adipose_Visceral	chr19:53121651	intronic	ZNF83	rs1046679	2.30422e-08
Adipose_Visceral	chr19:53121877	intronic	ZNF83	rs1015304	1.12368e-09
Adipose_Visceral	chr19:54008716	ncRNA_intronic	CTD-2224J9.8	rs2464902	8.11987e-07
Adipose_Visceral	chr1:10517276	UTR3	DFFA	rs12745969	7.77475e-08
Adipose_Visceral	chr1:10517290	UTR3	DFFA	rs3828044	1.27135e-07
Adipose_Visceral	chr1:155174124	ncRNA_intronic	RP11-263K19.4	rs2974937	2.87553e-06
Adipose_Visceral	chr1:184761188	UTR3	FAM129A	rs492126	0
Adipose_Visceral	chr1:203459368	UTR3	PRELP	rs1077292	0
Adipose_Visceral	chr1:20978457	ncRNA_exonic	PINK1-AS	rs671312	2.36231e-09
Adipose_Visceral	chr1:45281479	intergenic	BTBD19,PTCH2	rs35343809	1.52605e-08
Adipose_Visceral	chr1:9328082	UTR3	H6PD	rs57355294	8.26411e-06
Adipose_Visceral	chr1:9328102	UTR3	H6PD	rs57355294	3.8469e-10
Adipose_Visceral	chr1:9328213	UTR3	H6PD	rs9434747	5.86984e-08
Adipose_Visceral	chr20:44466987	intronic	SNX21	rs73911118	7.30511e-06
Adipose_Visceral	chr20:48120982	UTR3	PTGIS	rs546674	7.9694e-07
Adipose_Visceral	chr20:48121096	UTR3	PTGIS	rs492195	5.14817e-06
Adipose_Visceral	chr20:48123053	UTR3	PTGIS	rs6095543	1.47522e-06
Adipose_Visceral	chr21:47551408	intronic	COL6A2	rs16978870	1.68412e-06
Adipose_Visceral	chr22:36662697	UTR3	APOL1	rs140768119	3.12266e-06
Adipose_Visceral	chr22:39414912	UTR3	APOBEC3C	rs5757423	7.03471e-09
Adipose_Visceral	chr2:191799580	UTR3	GLS	rs60202309	2.77939e-10
Adipose_Visceral	chr2:191799592	UTR3	GLS	rs60202309	1.01048e-06
Adipose_Visceral	chr2:198354415	intronic	HSPD1	rs787983	5.97216e-08
Adipose_Visceral	chr2:203163955	intronic	NOP58	rs56684065	1.42863e-06
Adipose_Visceral	chr2:65318808	intronic	RAB1A	rs113413623	4.48217e-10
Adipose_Visceral	chr3:14986137	ncRNA_exonic	FGD5-AS1	rs7625522	7.72427e-06
Adipose_Visceral	chr3:14986447	ncRNA_exonic	FGD5-AS1	rs62241810	8.3511e-13
Adipose_Visceral	chr3:14986452	ncRNA_exonic	FGD5-AS1	rs1142981	7.33086e-09
Adipose_Visceral	chr3:14986453	ncRNA_exonic	FGD5-AS1	rs1142981	9.65894e-15
Adipose_Visceral	chr3:156258286	UTR3	SSR3	rs10936027	6.31479e-08
Adipose_Visceral	chr3:156259229	UTR3	SSR3	rs4680280	1.09491e-06
Adipose_Visceral	chr3:156259295	UTR3	SSR3	rs908807	5.48111e-06
Adipose_Visceral	chr3:156259340	UTR3	SSR3	rs6764265	3.2138e-06
Adipose_Visceral	chr3:156259341	UTR3	SSR3	rs10936027	5.2378e-07
Adipose_Visceral	chr3:156259363	UTR3	SSR3	rs1129094	0
Adipose_Visceral	chr3:156259367	UTR3	SSR3	rs6764265	2.25585e-07
Adipose_Visceral	chr3:156259406	UTR3	SSR3	rs6764265	1.3358e-07
Adipose_Visceral	chr3:156259407	UTR3	SSR3	rs10936027	9.08826e-07
Adipose_Visceral	chr3:16272111	intronic	GALNT15	rs6776381	1.20723e-07
Adipose_Visceral	chr3:16272121	intronic	GALNT15	rs6776381	9.47984e-09
Adipose_Visceral	chr3:16272186	intronic	GALNT15	rs6776381	8.07132e-14
Adipose_Visceral	chr3:179115411	ncRNA_exonic	AC007620.3,RP11-145M9.4	rs10937003	4.57878e-12
Adipose_Visceral	chr3:9860259	UTR5	TTLL3	rs147069178	2.62969e-11
Adipose_Visceral	chr4:39551031	ncRNA_intronic	UGDH-AS1	rs6833806	1.2701e-13
Adipose_Visceral	chr6:160101723	UTR3	SOD2	rs2842981	2.37275e-07
Adipose_Visceral	chr6:160101733	UTR3	SOD2	rs2842981	1.02252e-13
Adipose_Visceral	chr6:160101802	UTR3	SOD2	rs2842981	1.54873e-11
Adipose_Visceral	chr6:160101805	UTR3	SOD2	rs8031	1.15055e-08
Adipose_Visceral	chr6:160101811	UTR3	SOD2	rs2495280	8.37376e-06
Adipose_Visceral	chr6:31640483	UTR3	CSNK2B-LY6G5B-1181,LY6G5B	rs1266076	2.30897e-07
Adipose_Visceral	chr6:31640495	UTR3	CSNK2B-LY6G5B-1181,LY6G5B	rs805257	7.95442e-07
Adipose_Visceral	chr7:128293316	intergenic	RP11-274B21.1,RP11-274B21.10	rs9691733	1.57585e-06
Adipose_Visceral	chr7:128294130	intergenic	RP11-274B21.1,RP11-274B21.10	rs34757247	2.6072e-06
Adipose_Visceral	chr7:128299413	intergenic	RP11-274B21.1,RP11-274B21.10	rs58123072	6.10623e-15
Adipose_Visceral	chr7:44872899	intronic	H2AFV	rs7789162	0
Adipose_Visceral	chr7:75511668	intronic	RHBDD2	rs7792286	4.37123e-06
Adipose_Visceral	chr8:11700685	UTR3	CTSB	rs1142957	0
Adipose_Visceral	chr8:11700707	UTR3	CTSB	rs1142957	7.29242e-07
Adipose_Visceral	chr8:11700728	UTR3	CTSB	rs1142957	0
Adipose_Visceral	chr8:11700729	UTR3	CTSB	rs1142957	0
Adipose_Visceral	chr8:11700737	UTR3	CTSB	rs2645425	3.93227e-10
Adipose_Visceral	chr8:11701343	UTR3	CTSB	rs6731	1.90402e-09
Adipose_Visceral	chr8:121068160	ncRNA_intronic	RP11-760H22.2	rs56702755	4.5122e-07
Adrenal_Gland	chr10:104634978	intronic	AS3MT,C10orf32-ASMT	rs7920657	2.07887e-06
Adrenal_Gland	chr10:104660685	UTR3	AS3MT,C10orf32-ASMT	rs10883798	2.00047e-09
Adrenal_Gland	chr10:73994762	UTR3	ANAPC16	rs6480601	4.91805e-11
Adrenal_Gland	chr10:81109644	intronic	PPIF	rs1316313	3.14249e-06
Adrenal_Gland	chr11:61616981	intronic	FADS2	rs174590	1.14546e-08
Adrenal_Gland	chr11:75279078	UTR5	SERPINH1	rs603647	7.56455e-08
Adrenal_Gland	chr11:77935048	intronic	GAB2	rs12804858	6.59457e-08
Adrenal_Gland	chr12:124004940	intronic	RILPL1	rs11522338	8.28434e-07
Adrenal_Gland	chr12:125268263	intronic	SCARB1	rs858155	5.55112e-16
Adrenal_Gland	chr12:125268264	intronic	SCARB1	rs858156	0
Adrenal_Gland	chr12:51325280	UTR3	METTL7A	rs319940	1.74685e-06
Adrenal_Gland	chr12:51325287	UTR3	METTL7A	rs319940	2.88975e-08
Adrenal_Gland	chr14:92585206	UTR5	NDUFB1	rs34949057	2.9925e-07
Adrenal_Gland	chr14:92585235	UTR5	NDUFB1	rs34145809	1.0237e-06
Adrenal_Gland	chr14:92585266	UTR5	NDUFB1	rs7158932	1.90853e-07
Adrenal_Gland	chr15:74632987	intronic	CYP11A1	rs41556118	1.68604e-08
Adrenal_Gland	chr15:74633017	intronic	CYP11A1	rs41556118	7.26352e-06
Adrenal_Gland	chr15:74633018	intronic	CYP11A1	rs41556118	2.64781e-06
Adrenal_Gland	chr16:1411128	ncRNA_exonic	LA16c-316G12.2	rs57890635	5.33018e-13
Adrenal_Gland	chr16:75479470	UTR3	TMEM170A	rs7191890	1.99372e-06
Adrenal_Gland	chr16:75508251	intergenic	TMEM170A,RP11-77K12.4	rs37606	7.03184e-06
Adrenal_Gland	chr16:88785244	ncRNA_exonic	RP5-1142A6.9	rs79311053	2.70383e-07
Adrenal_Gland	chr16:89629906	UTR3	RPL13	rs13380730	8.04109e-08
Adrenal_Gland	chr16:89630026	UTR3	RPL13	rs12932337	5.88974e-10
Adrenal_Gland	chr16:89754697	intronic	CDK10	rs12924138	1.94906e-09
Adrenal_Gland	chr17:76418720	intronic	PGS1	rs6501210	3.32477e-06
Adrenal_Gland	chr17:76419056	intronic	PGS1	rs6501210	1.59343e-09
Adrenal_Gland	chr17:76419066	intronic	PGS1	rs6501209	1.05667e-11
Adrenal_Gland	chr18:691500	intronic	ENOSF1	rs2606251	2.88867e-06
Adrenal_Gland	chr19:13884669	ncRNA_exonic	CTB-5E10.3	rs1128028	5.61367e-11
Adrenal_Gland	chr19:13884727	ncRNA_exonic	CTB-5E10.3	rs1559153	6.92683e-09
Adrenal_Gland	chr19:20824450	ncRNA_intronic	CTC-513N18.7	rs10405703	4.59253e-09
Adrenal_Gland	chr19:45405518	UTR3	TOMM40	rs34878901	2.29286e-08
Adrenal_Gland	chr19:45418969	intronic	APOC1	rs439401	1.64849e-06
Adrenal_Gland	chr19:48371834	intergenic	CTD-3098H1.2,SULT2A1	rs296402	7.57405e-09
Adrenal_Gland	chr19:48371861	intergenic	CTD-3098H1.2,SULT2A1	rs62128824	1.61513e-07
Adrenal_Gland	chr19:48371896	intergenic	CTD-3098H1.2,SULT2A1	rs62128827	4.33514e-07
Adrenal_Gland	chr19:52535804	UTR3	ZNF432	rs12462359	2.39609e-09
Adrenal_Gland	chr19:53120727	UTR5	ZNF83	rs1015304	9.39868e-07
Adrenal_Gland	chr19:53121505	intronic	ZNF83	rs62118480	2.02687e-07
Adrenal_Gland	chr19:53121716	intronic	ZNF83	rs73061468	1.44022e-06
Adrenal_Gland	chr19:53121877	intronic	ZNF83	rs112485438	6.74658e-11
Adrenal_Gland	chr19:53608266	intergenic	ZNF160,ZNF415	rs35813038	4.50407e-06
Adrenal_Gland	chr19:58375707	UTR3	ZNF587	rs66515265	8.99725e-07
Adrenal_Gland	chr19:7854918	intergenic	CLEC4M,EVI5L	rs8108133	4.07978e-07
Adrenal_Gland	chr1:1660944	ncRNA_intronic	RP1-283E3.4,RP1-283E3.8	rs1972183	4.02618e-06
Adrenal_Gland	chr1:1660957	ncRNA_intronic	RP1-283E3.4,RP1-283E3.8	rs1972183	5.54422e-06
Adrenal_Gland	chr1:179325687	UTR3	SOAT1	rs7548288	2.42255e-06
Adrenal_Gland	chr1:179326295	UTR3	SOAT1	rs3753527	2.63123e-14
Adrenal_Gland	chr1:179326296	UTR3	SOAT1	rs7548288	0
Adrenal_Gland	chr1:179326499	UTR3	SOAT1	rs41310929	1.59344e-08
Adrenal_Gland	chr1:179326774	UTR3	SOAT1	rs13306731	3.25073e-06
Adrenal_Gland	chr1:179326847	UTR3	SOAT1	rs112694932	4.79136e-08
Adrenal_Gland	chr1:179326908	UTR3	SOAT1	rs13306727	4.6771e-10
Adrenal_Gland	chr1:179326922	UTR3	SOAT1	rs13306727	2.0094e-09
Adrenal_Gland	chr1:179327008	UTR3	SOAT1	rs45471092	0
Adrenal_Gland	chr1:179327010	UTR3	SOAT1	rs7534976	2.9776e-08
Adrenal_Gland	chr1:179327011	UTR3	SOAT1	rs45471092	0
Adrenal_Gland	chr1:45281479	intergenic	BTBD19,PTCH2	rs35343809	1.84329e-07
Adrenal_Gland	chr1:9328213	UTR3	H6PD	rs9434747	9.99201e-16
Adrenal_Gland	chr20:5980697	intergenic	MCM8,RN7SL498P	rs236121	5.60766e-06
Adrenal_Gland	chr22:39414912	UTR3	APOBEC3C	rs5757423	1.18072e-10
Adrenal_Gland	chr22:39415905	UTR3	APOBEC3C	rs5757424	1.1164e-06
Adrenal_Gland	chr2:113962819	UTR3	PSD4	rs68090726	5.01772e-06
Adrenal_Gland	chr2:114466171	intergenic	AC017074.2,SLC35F5	rs11688799	5.73851e-06
Adrenal_Gland	chr2:114466200	intergenic	AC017074.2,SLC35F5	rs58473055	3.33067e-16
Adrenal_Gland	chr2:114467533	intergenic	AC017074.2,SLC35F5	rs72833634	2.43402e-07
Adrenal_Gland	chr2:132272543	ncRNA_intronic	AC093838.4	rs4380288	1.11225e-06
Adrenal_Gland	chr2:37431604	UTR3	AC007390.5	rs1137453	1.00456e-06
Adrenal_Gland	chr2:37431681	UTR3	AC007390.5	rs1137453	3.07452e-11
Adrenal_Gland	chr2:65318808	intronic	RAB1A	rs6546125	4.46878e-06
Adrenal_Gland	chr3:14986137	ncRNA_exonic	FGD5-AS1	rs6442490	9.2746e-07
Adrenal_Gland	chr3:14986453	ncRNA_exonic	FGD5-AS1	rs6442487	3.84558e-08
Adrenal_Gland	chr3:156259340	UTR3	SSR3	rs1129094	5.36886e-07
Adrenal_Gland	chr3:156259341	UTR3	SSR3	rs3773713	1.91921e-06
Adrenal_Gland	chr3:156259363	UTR3	SSR3	rs1129094	0
Adrenal_Gland	chr3:156259367	UTR3	SSR3	rs2280030	5.17107e-07
Adrenal_Gland	chr3:9860259	UTR5	TTLL3	rs6790231	5.35895e-06
Adrenal_Gland	chr4:39551008	ncRNA_intronic	UGDH-AS1	rs11725195	6.35604e-10
Adrenal_Gland	chr4:39551031	ncRNA_intronic	UGDH-AS1	rs4974941	2.57684e-06
Adrenal_Gland	chr6:160101733	UTR3	SOD2	rs2842981	1.86962e-10
Adrenal_Gland	chr6:160101802	UTR3	SOD2	rs5746147	2.40379e-09
Adrenal_Gland	chr6:160101805	UTR3	SOD2	rs2495281	1.21713e-07
Adrenal_Gland	chr6:160101811	UTR3	SOD2	rs2842981	1.35441e-07
Adrenal_Gland	chr6:52857707	intronic	GSTA4	rs6911850	1.23865e-10
Adrenal_Gland	chr7:128299671	intergenic	RP11-274B21.1,RP11-274B21.10	rs62481937	4.02016e-09
Adrenal_Gland	chr7:38763066	UTR3	VPS41	rs12701660	8.13312e-07
Adrenal_Gland	chr7:44872899	intronic	H2AFV	rs7789162	0
Adrenal_Gland	chr7:55803797	intergenic	FKBP9L,RNU6-1126P	rs112421891	1.13558e-10
Adrenal_Gland	chr7:55803803	intergenic	FKBP9L,RNU6-1126P	rs112421891	1.02146e-06
Adrenal_Gland	chr8:11700685	UTR3	CTSB	rs12898	0
Adrenal_Gland	chr8:11700728	UTR3	CTSB	rs1142957	2.44249e-15
Adrenal_Gland	chr8:11700729	UTR3	CTSB	rs1293325	2.13308e-07
Adrenal_Gland	chr8:11701283	UTR3	CTSB	rs1692811	1.58429e-13
Adrenal_Gland	chr8:11701295	UTR3	CTSB	rs1293322	2.39497e-07
Adrenal_Gland	chr8:121068028	ncRNA_intronic	RP11-760H22.2	rs4871828	1.28875e-12
Adrenal_Gland	chr8:121068160	ncRNA_intronic	RP11-760H22.2	rs1051534	2.52372e-06
Adrenal_Gland	chr9:131089146	intronic	COQ4	rs76294691	4.18293e-06
Adrenal_Gland	chr9:140505890	intronic	ARRDC1	rs4494021	2.17678e-08
Adrenal_Gland	chrX:73417106	intergenic	RP13-36G14.4,RP3-368A4.5	rs1935048	6.3099e-06
Amygdala	chr10:15117716	intergenic	OLAH,ACBD7	rs61842447	5.42819e-07
Amygdala	chr10:15119414	downstream	ACBD7	rs7071137	1.19565e-06
Amygdala	chr10:82195983	ncRNA_exonic	RP11-137H2.6	rs10887871	1.06538e-10
Amygdala	chr10:82196043	ncRNA_exonic	RP11-137H2.6	rs10788620	1.63148e-06
Amygdala	chr12:132331772	intronic	MMP17	rs11246851	7.1366e-06
Amygdala	chr13:111547758	ncRNA_intronic	ANKRD10-IT1	rs1134348	4.1693e-06
Amygdala	chr14:92585266	UTR5	NDUFB1	rs8022841	1.11242e-06
Amygdala	chr15:90444654	UTR3	C15orf38	rs17242083	5.25146e-06
Amygdala	chr16:89629906	UTR3	RPL13	rs3211568	3.09172e-07
Amygdala	chr19:18892734	UTR3	CRTC1	rs10038	1.88738e-15
Amygdala	chr19:6441862	UTR3	SLC25A23	rs2860182	3.70148e-13
Amygdala	chr1:1364125	downstream	TMEM88B	rs1202877342	4.97259e-06
Amygdala	chr1:150281203	UTR3	MRPS21	rs4581308	4.71889e-12
Amygdala	chr1:3697057	UTR3	LRRC47	rs3737593	4.26362e-06
Amygdala	chr3:125491894	intergenic	AF186996.1,RP11-379B18.6	rs2979918	5.89439e-06
Amygdala	chr3:125491895	intergenic	AF186996.1,RP11-379B18.6	rs6788576	1.72026e-06
Amygdala	chr3:14986447	ncRNA_exonic	FGD5-AS1	rs6791192	6.37488e-10
Amygdala	chr3:14986453	ncRNA_exonic	FGD5-AS1	rs6442490	1.46012e-07
Amygdala	chr3:156259363	UTR3	SSR3	rs8665	4.80711e-10
Amygdala	chr5:125879852	UTR3	ALDH7A1	rs2408701	1.47884e-06
Amygdala	chr5:150651549	intergenic	GM2A,SLC36A3	rs2075782	2.30771e-06
Amygdala	chr7:2762177	intergenic	AMZ1,GNA12	rs4719646	3.18525e-09
Amygdala	chr7:2762178	intergenic	AMZ1,GNA12	rs4719646	1.31185e-10
Amygdala	chr7:44872899	intronic	H2AFV	rs7789162	0
Amygdala	chr8:11700728	UTR3	CTSB	rs3258	2.16463e-08
Amygdala	chr8:11700729	UTR3	CTSB	rs12898	5.33354e-06
Amygdala	chr8:11700737	UTR3	CTSB	rs1736083	4.79051e-06
Amygdala	chr9:131910802	UTR3	PPP2R4	rs10988223	6.90607e-06
Anterior_cingulate_cortex	chr10:15117710	intergenic	OLAH,ACBD7	rs7902459	7.29807e-11
Anterior_cingulate_cortex	chr10:15119414	downstream	ACBD7	rs7071137	3.52227e-07
Anterior_cingulate_cortex	chr10:82195358	ncRNA_exonic	RP11-137H2.6	rs10788619	2.80411e-07
Anterior_cingulate_cortex	chr10:82195983	ncRNA_exonic	RP11-137H2.6	rs10788620	3.23075e-14
Anterior_cingulate_cortex	chr10:82196082	ncRNA_exonic	RP11-137H2.6	rs10887871	1.3267e-06
Anterior_cingulate_cortex	chr12:132330953	intronic	MMP17	rs1484882672	6.89152e-07
Anterior_cingulate_cortex	chr12:132331772	intronic	MMP17	rs11246851	5.71978e-06
Anterior_cingulate_cortex	chr14:100762744	UTR5	SLC25A29	rs7143776	1.89076e-08
Anterior_cingulate_cortex	chr16:89629906	UTR3	RPL13	rs885268	4.22606e-07
Anterior_cingulate_cortex	chr16:89630026	UTR3	RPL13	rs12709088	2.3576e-08
Anterior_cingulate_cortex	chr17:7322486	UTR3	NLGN2	rs9900691	1.11372e-11
Anterior_cingulate_cortex	chr17:908767	UTR3	ABR	rs3744755	1.31781e-06
Anterior_cingulate_cortex	chr19:18892734	UTR3	CRTC1	rs10038	1.11022e-16
Anterior_cingulate_cortex	chr19:18892789	UTR3	CRTC1	rs10038	5.1232e-11
Anterior_cingulate_cortex	chr19:46970746	UTR3	PNMAL1	rs8109870	2.85272e-10
Anterior_cingulate_cortex	chr19:6441862	UTR3	SLC25A23	rs2860181	9.99201e-15
Anterior_cingulate_cortex	chr1:150281203	UTR3	MRPS21	rs4581308	1.74494e-12
Anterior_cingulate_cortex	chr1:16797495	ncRNA_intronic	CROCCP3	rs149561	7.45803e-06
Anterior_cingulate_cortex	chr1:3697057	UTR3	LRRC47	rs1891936	4.1124e-06
Anterior_cingulate_cortex	chr2:233743527	UTR3	NGEF	rs778370	3.64345e-07
Anterior_cingulate_cortex	chr2:25381529	ncRNA_exonic	RP11-509E16.1	rs4665768	9.42075e-07
Anterior_cingulate_cortex	chr2:37431681	UTR3	AC007390.5	rs1137453	3.02472e-07
Anterior_cingulate_cortex	chr3:125491894	intergenic	AF186996.1,RP11-379B18.6	rs2735230	3.95294e-10
Anterior_cingulate_cortex	chr3:125491900	intergenic	AF186996.1,RP11-379B18.6	rs35332842	1.62194e-07
Anterior_cingulate_cortex	chr3:14986453	ncRNA_exonic	FGD5-AS1	rs6442490	1.06885e-07
Anterior_cingulate_cortex	chr3:156259363	UTR3	SSR3	rs1129094	2.57406e-10
Anterior_cingulate_cortex	chr3:156259367	UTR3	SSR3	rs992353	2.21905e-09
Anterior_cingulate_cortex	chr4:771586	ncRNA_intronic	RP11-440L14.1	rs6819857	5.04026e-06
Anterior_cingulate_cortex	chr5:125879852	UTR3	ALDH7A1	rs2408701	4.90243e-06
Anterior_cingulate_cortex	chr5:132029417	ncRNA_intronic	AC004237.1	rs17510339	3.69879e-07
Anterior_cingulate_cortex	chr5:132029429	ncRNA_intronic	AC004237.1	rs17510339	6.86092e-06
Anterior_cingulate_cortex	chr5:132029439	ncRNA_intronic	AC004237.1	rs17510339	6.25788e-12
Anterior_cingulate_cortex	chr6:71299049	UTR3	C6orf57	rs13199529	1.98753e-06
Anterior_cingulate_cortex	chr7:25159181	downstream	CYCS	rs12700584	1.63469e-11
Anterior_cingulate_cortex	chr7:2762177	intergenic	AMZ1,GNA12	rs798546	1.3013e-06
Anterior_cingulate_cortex	chr7:2762178	intergenic	AMZ1,GNA12	rs4719648	2.56076e-09
Anterior_cingulate_cortex	chr7:44066904	ncRNA_exonic	RASA4CP	rs62458734	3.33164e-08
Anterior_cingulate_cortex	chr7:44872899	intronic	H2AFV	rs7789162	0
Anterior_cingulate_cortex	chr8:11700685	UTR3	CTSB	rs12898	0
Anterior_cingulate_cortex	chr8:11700728	UTR3	CTSB	rs1142957	5.98654e-12
Anterior_cingulate_cortex	chr8:11701283	UTR3	CTSB	rs1296028	2.73231e-08
Anterior_cingulate_cortex	chr9:131910802	UTR3	PPP2R4	rs1571229	6.04344e-08
Anterior_cingulate_cortex	chr9:140505880	intronic	ARRDC1	rs4962227	4.43676e-06
Anterior_cingulate_cortex	chr9:140505890	intronic	ARRDC1	rs13287726	4.70796e-07
Anterior_cingulate_cortex	chr9:35766101	intergenic	RGP1,RP11-112J3.16	rs7862695	5.12281e-06
Artery_Aorta	chr10:17636738	intronic	PTPLA	rs10904974	6.32307e-06
Artery_Aorta	chr10:20575693	UTR3	PLXDC2	rs66746088	0
Artery_Aorta	chr10:20575710	UTR3	PLXDC2	rs1041549	2.93376e-12
Artery_Aorta	chr10:20575771	UTR3	PLXDC2	rs7899430	3.02877e-09
Artery_Aorta	chr10:20575780	UTR3	PLXDC2	rs75284508	6.32656e-07
Artery_Aorta	chr10:20575783	UTR3	PLXDC2	rs1795	4.80293e-07
Artery_Aorta	chr10:20575833	UTR3	PLXDC2	rs1041549	0
Artery_Aorta	chr10:3168694	intronic	PFKP	rs4881100	9.4701e-06
Artery_Aorta	chr10:73994762	UTR3	ANAPC16	rs6480601	0
Artery_Aorta	chr10:88968072	ncRNA_intronic	NUTM2A-AS1	rs7071567	7.13751e-06
Artery_Aorta	chr10:97146821	exonic	SORBS1	rs10159602	4.55302e-13
Artery_Aorta	chr11:64506541	intronic	RASGRP2	rs2003293	9.21664e-09
Artery_Aorta	chr11:75279078	UTR5	SERPINH1	rs605040	0
Artery_Aorta	chr11:75279268	UTR5	SERPINH1	rs668347	1.02694e-06
Artery_Aorta	chr12:124004914	intronic	RILPL1	rs11522338	3.30622e-10
Artery_Aorta	chr12:124109990	intronic	EIF2B1	rs7134896	4.81302e-06
Artery_Aorta	chr12:133346628	UTR3	GOLGA3	rs58567785	2.05473e-06
Artery_Aorta	chr12:98943083	UTR3	TMPO	rs28535939	3.22953e-12
Artery_Aorta	chr13:111547758	ncRNA_intronic	ANKRD10-IT1	rs11618215	2.22045e-16
Artery_Aorta	chr13:111547773	ncRNA_intronic	ANKRD10-IT1	rs1134348	5.35279e-06
Artery_Aorta	chr13:111549708	ncRNA_intronic	ANKRD10-IT1	rs74899630	1.20419e-10
Artery_Aorta	chr13:111549721	ncRNA_intronic	ANKRD10-IT1	rs9521975	3.08461e-11
Artery_Aorta	chr13:111549730	ncRNA_intronic	ANKRD10-IT1	rs1134348	3.21343e-12
Artery_Aorta	chr13:45908185	intergenic	AL138963.1,SNORA31	rs4545704	4.61332e-06
Artery_Aorta	chr14:100762744	UTR5	SLC25A29	rs7143776	3.5945e-09
Artery_Aorta	chr14:24847157	UTR3	NFATC4	rs2228233	1.18234e-06
Artery_Aorta	chr14:53109732	UTR3	ERO1L	rs35738167	1.11483e-07
Artery_Aorta	chr14:53242859	ncRNA_intronic	RP11-589M4.1	rs1140039	3.91869e-11
Artery_Aorta	chr14:55834415	UTR3	ATG14	rs11158037	5.36844e-06
Artery_Aorta	chr14:92585231	UTR5	NDUFB1	rs7155991	2.43148e-09
Artery_Aorta	chr15:41597647	ncRNA_exonic	OIP5-AS1	rs28643296	3.06177e-06
Artery_Aorta	chr15:65348886	intronic	RASL12	rs11071825	3.36343e-07
Artery_Aorta	chr15:90441269	intronic	C15orf38-AP3S2	rs3803534	4.14484e-06
Artery_Aorta	chr15:93434066	ncRNA_intronic	AC013394.2	rs116956538	4.25796e-07
Artery_Aorta	chr16:10624926	ncRNA_intronic	RP11-27M24.1	rs9937170	4.9725e-09
Artery_Aorta	chr16:10624934	ncRNA_intronic	RP11-27M24.1	rs9937170	0
Artery_Aorta	chr16:10624940	ncRNA_intronic	RP11-27M24.1	rs7195286	2.72652e-07
Artery_Aorta	chr16:1411128	ncRNA_exonic	LA16c-316G12.2	rs62011305	1.10166e-07
Artery_Aorta	chr16:15794372	intronic	NDE1	rs1180588	4.44833e-06
Artery_Aorta	chr16:15795035	intronic	NDE1	rs8048427	6.03769e-08
Artery_Aorta	chr16:2145303	ncRNA_intronic	RP11-304L19.3	rs12929950	8.94444e-07
Artery_Aorta	chr16:4801840	ncRNA_intronic	RP11-127I20.7	rs921863	4.23414e-07
Artery_Aorta	chr16:89629906	UTR3	RPL13	rs57775530	0
Artery_Aorta	chr17:25624278	intronic	WSB1	rs1875043	1.32042e-06
Artery_Aorta	chr17:28513190	UTR3	NSRP1	rs34323226	1.7256e-11
Artery_Aorta	chr17:76418696	intronic	PGS1	rs6501210	2.40012e-07
Artery_Aorta	chr17:76418718	intronic	PGS1	rs2588551	2.7038e-06
Artery_Aorta	chr17:80347762	UTR3	OGFOD3	rs7209024	2.61878e-06
Artery_Aorta	chr19:1033397	intronic	CNN2	rs11671760	2.69811e-07
Artery_Aorta	chr19:13870306	intronic	CCDC130	rs1473197	1.13397e-06
Artery_Aorta	chr19:13870354	intronic	CCDC130	rs6511887	4.08293e-10
Artery_Aorta	chr19:13870362	intronic	CCDC130	rs6511887	1.56729e-09
Artery_Aorta	chr19:13884325	ncRNA_exonic	CTB-5E10.3	rs1559152	0
Artery_Aorta	chr19:13884346	ncRNA_exonic	CTB-5E10.3	rs1559153	5.32559e-06
Artery_Aorta	chr19:13884669	ncRNA_exonic	CTB-5E10.3	rs1128030	2.90975e-10
Artery_Aorta	chr19:13884726	ncRNA_exonic	CTB-5E10.3	rs1128030	2.22342e-06
Artery_Aorta	chr19:13884727	ncRNA_exonic	CTB-5E10.3	rs1128028	4.40126e-12
Artery_Aorta	chr19:16191438	intronic	TPM4	rs17641735	2.8999e-13
Artery_Aorta	chr19:16191554	intronic	TPM4	rs56123108	6.65383e-06
Artery_Aorta	chr19:16191574	intronic	TPM4	rs10426172	0
Artery_Aorta	chr19:16192403	intronic	TPM4	rs7247875	9.67627e-08
Artery_Aorta	chr19:16192451	intronic	TPM4	rs8108396	1.44399e-06
Artery_Aorta	chr19:16192456	intronic	TPM4	rs8108396	1.13653e-07
Artery_Aorta	chr19:16192478	intronic	TPM4	rs10426172	2.79502e-07
Artery_Aorta	chr19:16192484	intronic	TPM4	rs3786577	1.52131e-09
Artery_Aorta	chr19:18671056	ncRNA_intronic	AC005253.2	rs2058077	5.7511e-07
Artery_Aorta	chr19:20824450	ncRNA_intronic	CTC-513N18.7	rs10420114	1.22327e-10
Artery_Aorta	chr19:3595015	exonic	TBXA2R	rs5758	1.85565e-06
Artery_Aorta	chr19:3595042	exonic	TBXA2R	rs5758	1.06196e-10
Artery_Aorta	chr19:45896837	intronic	PPP1R13L	rs34362497	1.9964e-06
Artery_Aorta	chr19:53120721	UTR5	ZNF83	rs73582288	0
Artery_Aorta	chr19:53121375	intronic	ZNF83	rs1015304	1.59779e-09
Artery_Aorta	chr19:53121498	intronic	ZNF83	rs4801924	7.94406e-06
Artery_Aorta	chr19:53121570	intronic	ZNF83	rs62118480	0
Artery_Aorta	chr19:53121710	intronic	ZNF83	rs12983812	9.2408e-06
Artery_Aorta	chr19:53121857	intronic	ZNF83	rs113565323	4.97291e-07
Artery_Aorta	chr19:53121877	intronic	ZNF83	rs67710655	2.00776e-06
Artery_Aorta	chr19:53121945	intronic	ZNF83	rs1046679	1.06056e-08
Artery_Aorta	chr19:55551798	ncRNA_intronic	CTC-550B14.6,CTC-550B14.7	rs8109378	7.9647e-08
Artery_Aorta	chr19:56148390	intronic	ZNF581	rs2864434	1.02235e-07
Artery_Aorta	chr19:6441862	UTR3	SLC25A23	rs348338	1.0808e-07
Artery_Aorta	chr1:10517276	UTR3	DFFA	rs11121572	2.49503e-07
Artery_Aorta	chr1:10517290	UTR3	DFFA	rs3828044	3.46201e-07
Artery_Aorta	chr1:11081883	intronic	TARDBP	rs147029491	6.54957e-07
Artery_Aorta	chr1:145688894	UTR3	RNF115	rs12119151	5.41722e-07
Artery_Aorta	chr1:150281203	UTR3	MRPS21	rs580060	0
Artery_Aorta	chr1:16797495	ncRNA_intronic	CROCCP3	rs149561	2.64144e-12
Artery_Aorta	chr1:16797505	ncRNA_intronic	CROCCP3	rs149561	3.13345e-06
Artery_Aorta	chr1:171169070	ncRNA_intronic	RP1-127D3.4	rs13376335	1.45362e-06
Artery_Aorta	chr1:171169077	ncRNA_intronic	RP1-127D3.4	rs28369882	2.63533e-06
Artery_Aorta	chr1:184761162	UTR3	FAM129A	rs492126	0
Artery_Aorta	chr1:184761188	UTR3	FAM129A	rs492126	0
Artery_Aorta	chr1:184761202	UTR3	FAM129A	rs492126	0
Artery_Aorta	chr1:184761219	UTR3	FAM129A	rs682331	9.87565e-08
Artery_Aorta	chr1:184761229	UTR3	FAM129A	rs492126	0
Artery_Aorta	chr1:184761270	UTR3	FAM129A	rs861617	1.99867e-06
Artery_Aorta	chr1:184761271	UTR3	FAM129A	rs7360	1.96554e-12
Artery_Aorta	chr1:184761274	UTR3	FAM129A	rs7360	1.69481e-10
Artery_Aorta	chr1:184761288	UTR3	FAM129A	rs682331	0
Artery_Aorta	chr1:184761293	UTR3	FAM129A	rs7360	1.40625e-06
Artery_Aorta	chr1:184761312	UTR3	FAM129A	rs526024	0
Artery_Aorta	chr1:184761320	UTR3	FAM129A	rs682331	0
Artery_Aorta	chr1:184762487	UTR3	FAM129A	rs14023	6.74254e-06
Artery_Aorta	chr1:184762568	UTR3	FAM129A	rs861614	3.29206e-10
Artery_Aorta	chr1:184762590	UTR3	FAM129A	rs526024	0
Artery_Aorta	chr1:184762627	UTR3	FAM129A	rs492126	0
Artery_Aorta	chr1:184762664	UTR3	FAM129A	rs7360	1.0192e-08
Artery_Aorta	chr1:184762676	UTR3	FAM129A	rs861617	1.29447e-09
Artery_Aorta	chr1:202551934	UTR3	PPP1R12B	rs4950857	0
Artery_Aorta	chr1:203459368	UTR3	PRELP	rs1077292	0
Artery_Aorta	chr1:20978457	ncRNA_exonic	PINK1-AS	rs559542	0
Artery_Aorta	chr1:214524434	ncRNA_intronic	RP11-176D17.3	rs12750419	7.54176e-07
Artery_Aorta	chr1:214524496	ncRNA_intronic	RP11-176D17.3	rs35031581	1.32834e-09
Artery_Aorta	chr1:224182334	intergenic	RNU6-1319P,RP11-504P24.4	rs11825	7.89625e-07
Artery_Aorta	chr1:224380498	UTR3	DEGS1	rs1060386	3.48009e-09
Artery_Aorta	chr1:244585115	intronic	ADSS	rs12087569	2.63776e-06
Artery_Aorta	chr1:45281479	intergenic	BTBD19,PTCH2	rs35343809	1.14797e-13
Artery_Aorta	chr1:9328082	UTR3	H6PD	rs57355294	7.40578e-06
Artery_Aorta	chr1:9328102	UTR3	H6PD	rs1294014	1.80433e-06
Artery_Aorta	chr1:9331227	UTR3	H6PD	rs2311050	1.57109e-06
Artery_Aorta	chr20:3909215	UTR3	RNF24	rs241596	3.85985e-08
Artery_Aorta	chr20:3909319	UTR3	RNF24	rs241599	0
Artery_Aorta	chr20:48121039	UTR3	PTGIS	rs492195	0
Artery_Aorta	chr20:48121096	UTR3	PTGIS	rs492195	5.19879e-07
Artery_Aorta	chr20:48121109	UTR3	PTGIS	rs546674	2.21851e-07
Artery_Aorta	chr20:48121472	UTR3	PTGIS	rs5619	5.91346e-07
Artery_Aorta	chr20:48123052	UTR3	PTGIS	rs11698535	0
Artery_Aorta	chr20:48123053	UTR3	PTGIS	rs11698535	0
Artery_Aorta	chr20:48123075	UTR3	PTGIS	rs11698535	4.74065e-14
Artery_Aorta	chr20:48123133	UTR3	PTGIS	rs491025	1.42797e-10
Artery_Aorta	chr20:48123134	UTR3	PTGIS	rs5596	1.20818e-07
Artery_Aorta	chr21:34964710	intronic	AP000304.12,CRYZL1	rs6517181	1.08451e-06
Artery_Aorta	chr21:47551408	intronic	COL6A2	rs3087667	2.89085e-07
Artery_Aorta	chr22:39414753	UTR3	APOBEC3C	rs9611078	6.78403e-10
Artery_Aorta	chr22:39414912	UTR3	APOBEC3C	rs7584	1.2217e-09
Artery_Aorta	chr22:39415905	UTR3	APOBEC3C	rs4820361	3.64887e-07
Artery_Aorta	chr22:50881339	intronic	PPP6R2	rs113416558	3.50633e-06
Artery_Aorta	chr2:132271532	ncRNA_intronic	AC093838.4	rs10190283	7.53508e-13
Artery_Aorta	chr2:132272543	ncRNA_intronic	AC093838.4	rs7565546	8.66291e-06
Artery_Aorta	chr2:191799580	UTR3	GLS	rs60202309	8.539e-11
Artery_Aorta	chr2:191799592	UTR3	GLS	rs60202309	2.29468e-10
Artery_Aorta	chr2:20818330	UTR3	HS1BP3	rs4666441	8.90317e-09
Artery_Aorta	chr2:48831284	intronic	STON1-GTF2A1L	rs13388405	1.31526e-06
Artery_Aorta	chr2:65318808	intronic	RAB1A	rs1420184	7.34265e-10
Artery_Aorta	chr3:124378840	intronic	KALRN	rs333301	7.83101e-06
Artery_Aorta	chr3:141904010	intronic	GK5	rs4577487	4.55656e-07
Artery_Aorta	chr3:141904043	intronic	GK5	rs11925747	2.53357e-07
Artery_Aorta	chr3:14986447	ncRNA_exonic	FGD5-AS1	rs1142981	0
Artery_Aorta	chr3:14986453	ncRNA_exonic	FGD5-AS1	rs6442490	6.4726e-14
Artery_Aorta	chr3:156258286	UTR3	SSR3	rs992353	1.57522e-07
Artery_Aorta	chr3:156259340	UTR3	SSR3	rs1129094	1.85681e-07
Artery_Aorta	chr3:156259341	UTR3	SSR3	rs1129094	2.76334e-06
Artery_Aorta	chr3:156259363	UTR3	SSR3	rs1129094	1.11022e-15
Artery_Aorta	chr3:156259367	UTR3	SSR3	rs1129094	1.72851e-11
Artery_Aorta	chr3:156259406	UTR3	SSR3	rs13068904	9.10018e-07
Artery_Aorta	chr3:16272111	intronic	GALNT15	rs6776381	1.92647e-06
Artery_Aorta	chr3:16272186	intronic	GALNT15	rs6776381	2.18972e-08
Artery_Aorta	chr3:179115411	ncRNA_exonic	AC007620.3,RP11-145M9.4	rs10937003	9.65339e-13
Artery_Aorta	chr3:188601292	UTR3	LPP	rs113366269	1.45996e-06
Artery_Aorta	chr3:197339888	intergenic	BDH1,AC024560.3	rs9834939	1.28317e-09
Artery_Aorta	chr3:197339913	downstream	AC024560.3	rs9834939	6.56137e-06
Artery_Aorta	chr3:197339968	downstream	AC024560.3	rs9834939	7.66945e-08
Artery_Aorta	chr3:9860259	UTR5	TTLL3	rs6784148	1.06914e-13
Artery_Aorta	chr4:103731735	intronic	UBE2D3	rs223421	4.78369e-10
Artery_Aorta	chr4:17803616	UTR3	DCAF16	rs11723441	1.67888e-06
Artery_Aorta	chr4:39551008	ncRNA_intronic	UGDH-AS1	rs11725195	4.37707e-06
Artery_Aorta	chr4:39551031	ncRNA_intronic	UGDH-AS1	rs11725195	0
Artery_Aorta	chr4:771586	ncRNA_intronic	RP11-440L14.1	rs7683551	1.17168e-11
Artery_Aorta	chr5:131799958	intronic	C5orf56	rs3749833	7.88463e-06
Artery_Aorta	chr5:14716347	intronic	ANKH	rs58936946	9.07229e-08
Artery_Aorta	chr5:54460164	UTR3	GPX8	rs10057543	2.49326e-06
Artery_Aorta	chr6:158619712	UTR3	GTF2H5	rs582657	7.15552e-08
Artery_Aorta	chr6:160101733	UTR3	SOD2	rs4342445	4.21786e-10
Artery_Aorta	chr6:160101802	UTR3	SOD2	rs2842981	5.02843e-06
Artery_Aorta	chr6:170117168	intronic	PHF10	rs3924825	7.40744e-08
Artery_Aorta	chr6:26135506	intronic	HIST1H2AC	rs2856646	5.75118e-06
Artery_Aorta	chr6:31640495	UTR3	CSNK2B-LY6G5B-1181,LY6G5B	rs1266076	3.55271e-15
Artery_Aorta	chr6:32973519	UTR3	HLA-DOA	rs410168	5.42179e-07
Artery_Aorta	chr6:35436914	intronic	RPL10A	rs12525930	6.89448e-14
Artery_Aorta	chr7:128100489	ncRNA_intronic	RP11-155G14.6,RP11-212P7.3	rs10239919	3.01582e-06
Artery_Aorta	chr7:128293316	intergenic	RP11-274B21.1,RP11-274B21.10	rs10227728	1.56409e-09
Artery_Aorta	chr7:128293433	intergenic	RP11-274B21.1,RP11-274B21.10	rs78488366	6.30473e-12
Artery_Aorta	chr7:128294130	intergenic	RP11-274B21.1,RP11-274B21.10	rs34757247	1.44329e-15
Artery_Aorta	chr7:128299413	intergenic	RP11-274B21.1,RP11-274B21.10	rs4731492	0
Artery_Aorta	chr7:128299731	intergenic	RP11-274B21.1,RP11-274B21.10	rs58123072	6.43128e-07
Artery_Aorta	chr7:128299758	intergenic	RP11-274B21.1,RP11-274B21.10	rs4731492	1.46786e-11
Artery_Aorta	chr7:158531346	intronic	ESYT2	rs9718354	4.25514e-06
Artery_Aorta	chr7:44066904	ncRNA_exonic	RASA4CP	rs62458735	1.1242e-10
Artery_Aorta	chr7:44872899	intronic	H2AFV	rs7789162	0
Artery_Aorta	chr7:55521968	intergenic	LANCL2,VOPP1	rs815941	3.41009e-06
Artery_Aorta	chr7:55803797	intergenic	FKBP9L,RNU6-1126P	rs112421891	3.66031e-06
Artery_Aorta	chr7:75511668	intronic	RHBDD2	rs79313386	1.17765e-06
Artery_Aorta	chr7:97597137	intergenic	MIR5692C2,OCM2	rs11971168	1.97594e-06
Artery_Aorta	chr7:99810350	intronic	GATS,STAG3	rs7789890	1.54973e-07
Artery_Aorta	chr8:11700373	UTR3	CTSB	rs11786618	1.42287e-07
Artery_Aorta	chr8:11700677	UTR3	CTSB	rs17757392	9.58067e-06
Artery_Aorta	chr8:11700685	UTR3	CTSB	rs1142957	0
Artery_Aorta	chr8:11700728	UTR3	CTSB	rs1142957	0
Artery_Aorta	chr8:11700729	UTR3	CTSB	rs1142957	2.73163e-11
Artery_Aorta	chr8:11700737	UTR3	CTSB	rs1736083	3.33829e-07
Artery_Aorta	chr8:11701283	UTR3	CTSB	rs2645425	2.10942e-15
Artery_Aorta	chr8:11701295	UTR3	CTSB	rs1692821	1.99915e-06
Artery_Aorta	chr8:73974806	ncRNA_intronic	RP11-531A24.5	rs34701844	2.41002e-10
Artery_Aorta	chr9:131910802	UTR3	PPP2R4	rs4836641	1.31156e-10
Artery_Aorta	chr9:132265663	ncRNA_exonic	LINC00963	rs1320396	2.23209e-06
Artery_Aorta	chr9:139335623	UTR3	SEC16A	rs1127152	1.00942e-06
Artery_Coronary	chr10:20575693	UTR3	PLXDC2	rs1041549	9.88728e-06
Artery_Coronary	chr10:73994762	UTR3	ANAPC16	rs6480601	1.10105e-08
Artery_Coronary	chr11:64506541	intronic	RASGRP2	rs667237	1.34371e-09
Artery_Coronary	chr11:75279078	UTR5	SERPINH1	rs589203	1.07939e-07
Artery_Coronary	chr12:98943083	UTR3	TMPO	rs4762208	2.17853e-08
Artery_Coronary	chr13:111547758	ncRNA_intronic	ANKRD10-IT1	rs1134348	5.9841e-14
Artery_Coronary	chr13:111549708	ncRNA_intronic	ANKRD10-IT1	rs9521983	2.20198e-07
Artery_Coronary	chr13:111549730	ncRNA_intronic	ANKRD10-IT1	rs3205743	6.34569e-07
Artery_Coronary	chr14:74526945	ncRNA_intronic	AC005484.5	rs10047829	2.73699e-06
Artery_Coronary	chr15:65348886	intronic	RASL12	rs11071825	8.04631e-07
Artery_Coronary	chr15:90444654	UTR3	C15orf38	rs4932262	4.61686e-08
Artery_Coronary	chr16:88784379	intronic	PIEZO1	rs79311053	2.35583e-06
Artery_Coronary	chr16:88785244	ncRNA_exonic	RP5-1142A6.9	rs1061238	5.84949e-07
Artery_Coronary	chr16:89629906	UTR3	RPL13	rs3211567	1.44329e-15
Artery_Coronary	chr16:89630026	UTR3	RPL13	rs13380730	8.76293e-10
Artery_Coronary	chr16:89754697	intronic	CDK10	rs12924572	3.94951e-06
Artery_Coronary	chr17:28513190	UTR3	NSRP1	rs1128156	1.29151e-06
Artery_Coronary	chr19:1033397	intronic	CNN2	rs11671760	1.07547e-06
Artery_Coronary	chr19:13884325	ncRNA_exonic	CTB-5E10.3	rs1559152	2.60858e-12
Artery_Coronary	chr19:13884669	ncRNA_exonic	CTB-5E10.3	rs1128028	6.04477e-10
Artery_Coronary	chr19:13884727	ncRNA_exonic	CTB-5E10.3	rs1559152	5.83253e-08
Artery_Coronary	chr19:20824450	ncRNA_intronic	CTC-513N18.7	rs7256231	1.0617e-06
Artery_Coronary	chr19:53120721	UTR5	ZNF83	rs62118479	2.38417e-07
Artery_Coronary	chr19:53121570	intronic	ZNF83	rs113063121	4.8056e-12
Artery_Coronary	chr1:150281203	UTR3	MRPS21	rs471464	9.01539e-11
Artery_Coronary	chr1:1660944	ncRNA_intronic	RP1-283E3.4,RP1-283E3.8	rs1972183	1.79851e-07
Artery_Coronary	chr1:184761162	UTR3	FAM129A	rs492126	4.36318e-14
Artery_Coronary	chr1:184761188	UTR3	FAM129A	rs492126	0
Artery_Coronary	chr1:184761202	UTR3	FAM129A	rs492126	0
Artery_Coronary	chr1:184761229	UTR3	FAM129A	rs492126	0
Artery_Coronary	chr1:184761274	UTR3	FAM129A	rs7360	1.14225e-09
Artery_Coronary	chr1:184761288	UTR3	FAM129A	rs861621	5.40194e-09
Artery_Coronary	chr1:184761293	UTR3	FAM129A	rs7360	5.01594e-08
Artery_Coronary	chr1:184761312	UTR3	FAM129A	rs861617	3.69787e-08
Artery_Coronary	chr1:184761320	UTR3	FAM129A	rs14023	1.14767e-06
Artery_Coronary	chr1:184762568	UTR3	FAM129A	rs14023	3.42571e-06
Artery_Coronary	chr1:184762590	UTR3	FAM129A	rs682331	9.99201e-15
Artery_Coronary	chr1:184762627	UTR3	FAM129A	rs492126	6.6083e-10
Artery_Coronary	chr1:202551934	UTR3	PPP1R12B	rs4950857	1.83957e-06
Artery_Coronary	chr1:203459368	UTR3	PRELP	rs1077292	0
Artery_Coronary	chr1:20978457	ncRNA_exonic	PINK1-AS	rs559542	1.05351e-08
Artery_Coronary	chr1:214524434	ncRNA_intronic	RP11-176D17.3	rs35723575	1.07654e-07
Artery_Coronary	chr1:214524496	ncRNA_intronic	RP11-176D17.3	rs35723575	2.31786e-10
Artery_Coronary	chr1:214524566	ncRNA_intronic	RP11-176D17.3	rs35031581	5.09634e-06
Artery_Coronary	chr1:45281479	intergenic	BTBD19,PTCH2	rs17886118	8.6329e-06
Artery_Coronary	chr20:3909319	UTR3	RNF24	rs241598	6.15976e-09
Artery_Coronary	chr20:48121039	UTR3	PTGIS	rs492195	0
Artery_Coronary	chr20:48121096	UTR3	PTGIS	rs13039739	1.47856e-07
Artery_Coronary	chr20:48121109	UTR3	PTGIS	rs492195	1.04427e-07
Artery_Coronary	chr20:48123052	UTR3	PTGIS	rs11698535	3.07737e-10
Artery_Coronary	chr20:48123053	UTR3	PTGIS	rs11698535	3.10862e-15
Artery_Coronary	chr20:48123075	UTR3	PTGIS	rs11698535	1.69538e-08
Artery_Coronary	chr20:48123134	UTR3	PTGIS	rs492195	1.48497e-06
Artery_Coronary	chr22:39414912	UTR3	APOBEC3C	rs1883277	4.04697e-07
Artery_Coronary	chr2:65318808	intronic	RAB1A	rs6546125	3.59512e-06
Artery_Coronary	chr3:14986447	ncRNA_exonic	FGD5-AS1	rs1142981	7.54692e-11
Artery_Coronary	chr3:14986452	ncRNA_exonic	FGD5-AS1	rs55690736	5.01792e-07
Artery_Coronary	chr3:14986453	ncRNA_exonic	FGD5-AS1	rs1142981	5.55112e-16
Artery_Coronary	chr3:156258286	UTR3	SSR3	rs9830714	2.17007e-06
Artery_Coronary	chr3:156259363	UTR3	SSR3	rs3773713	8.24658e-07
Artery_Coronary	chr3:16272186	intronic	GALNT15	rs6776381	1.09932e-06
Artery_Coronary	chr3:179115411	ncRNA_exonic	AC007620.3,RP11-145M9.4	rs10937003	5.83985e-07
Artery_Coronary	chr3:9860259	UTR5	TTLL3	rs147069178	1.60743e-08
Artery_Coronary	chr4:39551031	ncRNA_intronic	UGDH-AS1	rs11725195	1.11022e-16
Artery_Coronary	chr5:54460164	UTR3	GPX8	rs62360413	5.44451e-06
Artery_Coronary	chr6:31640495	UTR3	CSNK2B-LY6G5B-1181,LY6G5B	rs805257	6.73807e-08
Artery_Coronary	chr6:35436914	intronic	RPL10A	rs12525930	1.0433e-06
Artery_Coronary	chr7:128293433	intergenic	RP11-274B21.1,RP11-274B21.10	rs71546790	2.33836e-06
Artery_Coronary	chr7:128294130	intergenic	RP11-274B21.1,RP11-274B21.10	rs35603038	4.24604e-07
Artery_Coronary	chr7:128299413	intergenic	RP11-274B21.1,RP11-274B21.10	rs4731492	1.72249e-10
Artery_Coronary	chr7:44872899	intronic	H2AFV	rs7789162	0
Artery_Coronary	chr8:11700685	UTR3	CTSB	rs12898	0
Artery_Coronary	chr8:11700728	UTR3	CTSB	rs58631438	5.08503e-08
Artery_Coronary	chr8:11700729	UTR3	CTSB	rs1142957	3.23921e-06
Artery_Coronary	chr8:11701283	UTR3	CTSB	rs1293328	9.51202e-07
Artery_Tibial	chr10:102764249	intronic	LZTS2	rs139975549	6.94166e-07
Artery_Tibial	chr10:102764809	intronic	LZTS2	rs807025	8.0863e-07
Artery_Tibial	chr10:20575693	UTR3	PLXDC2	rs1795	2.11819e-12
Artery_Tibial	chr10:20575710	UTR3	PLXDC2	rs75284508	4.94798e-06
Artery_Tibial	chr10:20575833	UTR3	PLXDC2	rs10828004	2.93666e-09
Artery_Tibial	chr10:29749724	ncRNA_intronic	PTCHD3P1	rs2281943	3.67511e-08
Artery_Tibial	chr10:70043717	UTR3	PBLD	rs61854835	4.20491e-06
Artery_Tibial	chr10:73994762	UTR3	ANAPC16	rs6480601	0
Artery_Tibial	chr10:88492398	intronic	LDB3	rs7916248	8.14528e-06
Artery_Tibial	chr10:88733534	ncRNA_intronic	RP11-96C23.5	rs4933421	1.04356e-06
Artery_Tibial	chr10:97146821	exonic	SORBS1	rs10159602	0
Artery_Tibial	chr11:33096957	intronic	TCP11L1	rs12360973	1.12187e-07
Artery_Tibial	chr11:47191314	intronic	ARFGAP2	rs12803718	9.10683e-09
Artery_Tibial	chr11:64506541	intronic	RASGRP2	rs580374	5.23653e-11
Artery_Tibial	chr11:75279078	UTR5	SERPINH1	rs605040	5.93448e-06
Artery_Tibial	chr11:85670842	intronic	PICALM	rs67282763	2.44624e-07
Artery_Tibial	chr11:8997120	ncRNA_intronic	TMEM9B-AS1	rs2653605	1.711e-06
Artery_Tibial	chr11:9311800	intronic	TMEM41B	rs10770010	3.21721e-06
Artery_Tibial	chr12:124004914	intronic	RILPL1	rs11522338	3.77864e-07
Artery_Tibial	chr12:124109990	intronic	EIF2B1	rs11615300	2.15662e-11
Artery_Tibial	chr12:133346628	UTR3	GOLGA3	rs7961030	9.07555e-08
Artery_Tibial	chr12:133346684	UTR3	GOLGA3	rs3741483	5.59222e-06
Artery_Tibial	chr12:32897596	UTR3	DNM1L	rs11052214	2.7466e-08
Artery_Tibial	chr12:63359314	intergenic	Y_RNA,LDHAL6CP	rs7311176	6.66551e-08
Artery_Tibial	chr12:63359325	intergenic	Y_RNA,LDHAL6CP	rs7975648	1.1216e-07
Artery_Tibial	chr12:63981517	intronic	DPY19L2	rs10878056	4.0376e-06
Artery_Tibial	chr12:63981526	intronic	DPY19L2	rs11561367	5.47818e-08
Artery_Tibial	chr12:63982800	intronic	DPY19L2	rs11175054	2.90462e-08
Artery_Tibial	chr12:63983646	intronic	DPY19L2	rs12228267	2.10942e-15
Artery_Tibial	chr12:98943083	UTR3	TMPO	rs28535939	3.91873e-11
Artery_Tibial	chr13:110840005	intronic	COL4A1	rs565470	1.23295e-11
Artery_Tibial	chr13:110840210	intronic	COL4A1	rs644582	1.36963e-10
Artery_Tibial	chr13:111547758	ncRNA_intronic	ANKRD10-IT1	rs11618215	0
Artery_Tibial	chr13:111549708	ncRNA_intronic	ANKRD10-IT1	rs1134348	1.06581e-14
Artery_Tibial	chr13:111549721	ncRNA_intronic	ANKRD10-IT1	rs3205743	1.11022e-16
Artery_Tibial	chr13:111549730	ncRNA_intronic	ANKRD10-IT1	rs7319481	0
Artery_Tibial	chr13:33087106	intronic	N4BP2L2	rs207633	1.87807e-07
Artery_Tibial	chr13:37420251	UTR3	SMAD9	rs9315451	8.54394e-07
Artery_Tibial	chr13:37420375	UTR3	SMAD9	rs1451934594	4.37225e-08
Artery_Tibial	chr13:41494248	ncRNA_intronic	SUGT1P3	rs12873193	1.97799e-06
Artery_Tibial	chr13:45908166	intergenic	AL138963.1,SNORA31	rs4545704	1.74892e-10
Artery_Tibial	chr13:45908172	intergenic	AL138963.1,SNORA31	rs4545704	8.38915e-07
Artery_Tibial	chr13:45908185	intergenic	AL138963.1,SNORA31	rs4545704	5.22582e-13
Artery_Tibial	chr14:100762504	UTR5	SLC25A29	rs12431901	6.95777e-13
Artery_Tibial	chr14:100762744	UTR5	SLC25A29	rs7143776	2.2138e-10
Artery_Tibial	chr14:20786594	UTR5	CCNB1IP1	rs3784244	4.15547e-07
Artery_Tibial	chr14:20919613	ncRNA_intronic	RP11-203M5.7	rs3136817	1.20574e-07
Artery_Tibial	chr14:35495629	intronic	SRP54	rs1955437	1.43786e-06
Artery_Tibial	chr14:35496714	intronic	SRP54	rs12892114	8.54376e-08
Artery_Tibial	chr14:53109732	UTR3	ERO1L	rs35738167	5.55112e-16
Artery_Tibial	chr14:53242859	ncRNA_intronic	RP11-589M4.1	rs1140039	1.49941e-08
Artery_Tibial	chr14:55834415	UTR3	ATG14	rs3783649	5.95733e-07
Artery_Tibial	chr14:55835205	UTR3	ATG14	rs11626751	3.37871e-06
Artery_Tibial	chr14:55835210	UTR3	ATG14	rs11626751	1.02901e-08
Artery_Tibial	chr14:55835233	UTR3	ATG14	rs11626751	5.48119e-07
Artery_Tibial	chr14:69823548	intergenic	GALNT16,ERH	rs45443301	6.34693e-06
Artery_Tibial	chr14:69848703	intronic	ERH	rs17836204	7.16583e-06
Artery_Tibial	chr14:74526945	ncRNA_intronic	AC005484.5	rs62005112	1.67644e-13
Artery_Tibial	chr14:92585218	UTR5	NDUFB1	rs7152429	6.05116e-06
Artery_Tibial	chr14:92585231	UTR5	NDUFB1	rs7155991	4.70503e-09
Artery_Tibial	chr15:41597669	ncRNA_exonic	OIP5-AS1	rs28643296	7.60653e-07
Artery_Tibial	chr15:42131838	intronic	JMJD7-PLA2G4B,PLA2G4B	rs11070350	4.88368e-09
Artery_Tibial	chr15:42824548	ncRNA_exonic	RP11-265N6.1	rs10518766	6.60575e-08
Artery_Tibial	chr15:50660379	downstream	GABPB1-AS1	rs677143	8.6177e-06
Artery_Tibial	chr15:50997305	intergenic	RN7SL354P,SPPL2A	rs17645935	3.48531e-06
Artery_Tibial	chr15:65348886	intronic	RASL12	rs11071825	2.3693e-10
Artery_Tibial	chr15:81268265	UTR3	MESDC2	rs7163796	8.37254e-06
Artery_Tibial	chr15:90440482	intronic	C15orf38-AP3S2	rs10459701	1.02767e-07
Artery_Tibial	chr15:90441269	intronic	C15orf38-AP3S2	rs28754854	5.36026e-06
Artery_Tibial	chr15:90444654	UTR3	C15orf38	rs17242083	1.16789e-08
Artery_Tibial	chr15:90444685	UTR3	C15orf38	rs2279848	2.85216e-06
Artery_Tibial	chr15:90444708	UTR3	C15orf38	rs2279848	9.18896e-06
Artery_Tibial	chr15:90910425	intergenic	ZNF774,IQGAP1	rs2601166	8.40246e-07
Artery_Tibial	chr15:93434066	ncRNA_intronic	AC013394.2	rs116956538	5.66991e-11
Artery_Tibial	chr16:10624926	ncRNA_intronic	RP11-27M24.1	rs9972829	7.53201e-07
Artery_Tibial	chr16:10624934	ncRNA_intronic	RP11-27M24.1	rs9937170	3.14193e-14
Artery_Tibial	chr16:10624940	ncRNA_intronic	RP11-27M24.1	rs6944	7.42206e-07
Artery_Tibial	chr16:1411128	ncRNA_exonic	LA16c-316G12.2	rs62011305	3.06422e-13
Artery_Tibial	chr16:15794372	intronic	NDE1	rs1180588	1.5099e-14
Artery_Tibial	chr16:15795035	intronic	NDE1	rs8048427	0
Artery_Tibial	chr16:19131427	ncRNA_exonic	RP11-626G11.3	rs57236534	4.34179e-06
Artery_Tibial	chr16:3728735	intronic	TRAP1	rs4786429	3.29761e-06
Artery_Tibial	chr16:4801840	ncRNA_intronic	RP11-127I20.7	rs921864	6.64977e-10
Artery_Tibial	chr16:88785189	ncRNA_exonic	RP5-1142A6.9	rs79311053	9.57231e-08
Artery_Tibial	chr16:89629906	UTR3	RPL13	rs57775530	0
Artery_Tibial	chr16:89629907	UTR3	RPL13	rs3751691	2.54903e-08
Artery_Tibial	chr17:17089926	UTR3	MPRIP	rs58169814	5.18235e-06
Artery_Tibial	chr17:25624250	intronic	WSB1	rs4795558	4.35166e-06
Artery_Tibial	chr17:25624272	intronic	WSB1	rs4795558	1.20015e-13
Artery_Tibial	chr17:25624278	intronic	WSB1	rs4795558	0
Artery_Tibial	chr17:28513190	UTR3	NSRP1	rs1906451	0
Artery_Tibial	chr17:5390997	intronic	MIS12	rs6502863	1.67644e-14
Artery_Tibial	chr17:61913199	intronic	SMARCD2	rs2859619	5.27587e-07
Artery_Tibial	chr17:61913227	intronic	SMARCD2	rs2665831	2.12287e-06
Artery_Tibial	chr17:62400240	intergenic	TEX2,MILR1	rs1050382	3.09044e-06
Artery_Tibial	chr17:62400246	intergenic	TEX2,MILR1	rs1050382	3.54041e-06
Artery_Tibial	chr17:79527676	intronic	NPLOC4	rs7501521	3.55007e-06
Artery_Tibial	chr17:80347762	UTR3	OGFOD3	rs74001661	6.245e-13
Artery_Tibial	chr17:8057581	intronic	PER1,RP11-599B13.6	rs3027160	0
Artery_Tibial	chr19:1033397	intronic	CNN2	rs11671760	9.83228e-06
Artery_Tibial	chr19:10462512	intronic	TYK2	rs28378712	3.71663e-06
Artery_Tibial	chr19:13870354	intronic	CCDC130	rs6511886	6.37071e-08
Artery_Tibial	chr19:13870362	intronic	CCDC130	rs1473197	5.76597e-08
Artery_Tibial	chr19:13870363	intronic	CCDC130	rs1473197	9.84324e-06
Artery_Tibial	chr19:13884325	ncRNA_exonic	CTB-5E10.3	rs1559152	0
Artery_Tibial	chr19:13884572	ncRNA_intronic	CTB-5E10.3	rs1128030	9.47729e-06
Artery_Tibial	chr19:13884601	ncRNA_intronic	CTB-5E10.3	rs1128028	6.33926e-07
Artery_Tibial	chr19:13884638	ncRNA_exonic	CTB-5E10.3	rs1128028	7.20535e-14
Artery_Tibial	chr19:13884669	ncRNA_exonic	CTB-5E10.3	rs1128028	1.11022e-16
Artery_Tibial	chr19:13884725	ncRNA_exonic	CTB-5E10.3	rs1128028	5.51719e-07
Artery_Tibial	chr19:13884726	ncRNA_exonic	CTB-5E10.3	rs1559152	2.56897e-10
Artery_Tibial	chr19:13884727	ncRNA_exonic	CTB-5E10.3	rs1128030	1.53499e-12
Artery_Tibial	chr19:13884748	ncRNA_exonic	CTB-5E10.3	rs1128030	5.27914e-08
Artery_Tibial	chr19:16191387	intronic	TPM4	rs17641735	7.36444e-12
Artery_Tibial	chr19:16191438	intronic	TPM4	rs10424913	7.81875e-09
Artery_Tibial	chr19:16191501	intronic	TPM4	rs10405171	7.01154e-06
Artery_Tibial	chr19:16191502	intronic	TPM4	rs3786575	6.70257e-06
Artery_Tibial	chr19:16191554	intronic	TPM4	rs3786575	3.88923e-08
Artery_Tibial	chr19:16191563	intronic	TPM4	rs10426172	4.91934e-07
Artery_Tibial	chr19:16191574	intronic	TPM4	rs10426172	0
Artery_Tibial	chr19:16192275	intronic	TPM4	rs1055886	3.75863e-08
Artery_Tibial	chr19:16192403	intronic	TPM4	rs9789272	0
Artery_Tibial	chr19:16192451	intronic	TPM4	rs17641735	1.91104e-07
Artery_Tibial	chr19:16192456	intronic	TPM4	rs1055886	1.23823e-12
Artery_Tibial	chr19:16192478	intronic	TPM4	rs3786575	2.15741e-11
Artery_Tibial	chr19:16192484	intronic	TPM4	rs9789272	3.94129e-14
Artery_Tibial	chr19:18671056	ncRNA_intronic	AC005253.2	rs28884574	7.18622e-07
Artery_Tibial	chr19:18671086	ncRNA_intronic	AC005253.2	rs11086116	8.30757e-06
Artery_Tibial	chr19:20824450	ncRNA_intronic	CTC-513N18.7	rs9917105	0
Artery_Tibial	chr19:20824585	ncRNA_intronic	CTC-513N18.7	rs8104278	9.72738e-06
Artery_Tibial	chr19:3595015	exonic	TBXA2R	rs5758	2.22045e-16
Artery_Tibial	chr19:3595031	exonic	TBXA2R	rs5758	3.97397e-09
Artery_Tibial	chr19:3595042	exonic	TBXA2R	rs5758	0
Artery_Tibial	chr19:45405518	UTR3	TOMM40	rs1038026	6.78288e-10
Artery_Tibial	chr19:53120721	UTR5	ZNF83	rs1015304	0
Artery_Tibial	chr19:53121375	intronic	ZNF83	rs1015304	5.0578e-09
Artery_Tibial	chr19:53121570	intronic	ZNF83	rs62118480	0
Artery_Tibial	chr19:53121945	intronic	ZNF83	rs62118480	2.66058e-07
Artery_Tibial	chr19:54954243	intergenic	AC008746.12,LENG8-AS1	rs13782	4.02728e-08
Artery_Tibial	chr19:56148390	intronic	ZNF581	rs643368	6.81363e-07
Artery_Tibial	chr19:6441862	UTR3	SLC25A23	rs348340	0
Artery_Tibial	chr1:10517276	UTR3	DFFA	rs12745969	5.09866e-09
Artery_Tibial	chr1:10517290	UTR3	DFFA	rs12134590	1.66533e-15
Artery_Tibial	chr1:10517300	UTR3	DFFA	rs12134590	2.60349e-08
Artery_Tibial	chr1:150281203	UTR3	MRPS21	rs580060	0
Artery_Tibial	chr1:16797495	ncRNA_intronic	CROCCP3	rs149561	2.69679e-06
Artery_Tibial	chr1:179326908	UTR3	SOAT1	rs72717523	3.11954e-06
Artery_Tibial	chr1:179326922	UTR3	SOAT1	rs112694932	1.0381e-06
Artery_Tibial	chr1:184761162	UTR3	FAM129A	rs492126	0
Artery_Tibial	chr1:184761188	UTR3	FAM129A	rs492126	0
Artery_Tibial	chr1:184761202	UTR3	FAM129A	rs492126	0
Artery_Tibial	chr1:184761219	UTR3	FAM129A	rs492126	5.80092e-13
Artery_Tibial	chr1:184761229	UTR3	FAM129A	rs492126	0
Artery_Tibial	chr1:184761270	UTR3	FAM129A	rs570441	1.54836e-11
Artery_Tibial	chr1:184761271	UTR3	FAM129A	rs682331	1.11022e-16
Artery_Tibial	chr1:184761274	UTR3	FAM129A	rs861621	0
Artery_Tibial	chr1:184761288	UTR3	FAM129A	rs682331	0
Artery_Tibial	chr1:184761293	UTR3	FAM129A	rs570441	2.02061e-13
Artery_Tibial	chr1:184761312	UTR3	FAM129A	rs682331	0
Artery_Tibial	chr1:184761320	UTR3	FAM129A	rs682331	0
Artery_Tibial	chr1:184761350	UTR3	FAM129A	rs861621	5.88127e-09
Artery_Tibial	chr1:184762486	UTR3	FAM129A	rs14023	4.65294e-12
Artery_Tibial	chr1:184762507	UTR3	FAM129A	rs14023	4.74434e-08
Artery_Tibial	chr1:184762568	UTR3	FAM129A	rs636095	5.55112e-16
Artery_Tibial	chr1:184762581	UTR3	FAM129A	rs14426	3.23673e-07
Artery_Tibial	chr1:184762590	UTR3	FAM129A	rs526024	0
Artery_Tibial	chr1:184762627	UTR3	FAM129A	rs526024	0
Artery_Tibial	chr1:184762664	UTR3	FAM129A	rs14426	0
Artery_Tibial	chr1:184762676	UTR3	FAM129A	rs861621	7.7039e-10
Artery_Tibial	chr1:201456706	intronic	CSRP1	rs12729389	1.28979e-08
Artery_Tibial	chr1:202551919	UTR3	PPP1R12B	rs747640	7.25311e-11
Artery_Tibial	chr1:202551934	UTR3	PPP1R12B	rs4950857	0
Artery_Tibial	chr1:202551954	UTR3	PPP1R12B	rs4950858	5.24293e-07
Artery_Tibial	chr1:203459368	UTR3	PRELP	rs1077292	0
Artery_Tibial	chr1:204525548	UTR3	MDM4	rs10900598	6.46733e-07
Artery_Tibial	chr1:20978457	ncRNA_exonic	PINK1-AS	rs559542	1.76483e-09
Artery_Tibial	chr1:214524434	ncRNA_intronic	RP11-176D17.3	rs7531372	8.70415e-14
Artery_Tibial	chr1:214524485	ncRNA_intronic	RP11-176D17.3	rs2780	6.34908e-08
Artery_Tibial	chr1:214524496	ncRNA_intronic	RP11-176D17.3	rs12750419	2.22045e-16
Artery_Tibial	chr1:214529136	ncRNA_intronic	RP11-176D17.3	rs17786841	5.88018e-07
Artery_Tibial	chr1:224380498	UTR3	DEGS1	rs1060386	5.59436e-08
Artery_Tibial	chr1:225974982	intronic	SRP9	rs17571004	3.20492e-09
Artery_Tibial	chr1:244585115	intronic	ADSS	rs3102460	1.66752e-11
Artery_Tibial	chr1:45281479	intergenic	BTBD19,PTCH2	rs35343809	9.88654e-13
Artery_Tibial	chr1:53382811	intronic	ECHDC2	rs562641	1.07443e-08
Artery_Tibial	chr20:35174148	ncRNA_intronic	RP5-977B1.7	rs58415912	2.20138e-06
Artery_Tibial	chr20:3909257	UTR3	RNF24	rs241596	1.08029e-07
Artery_Tibial	chr20:3909319	UTR3	RNF24	rs241599	0
Artery_Tibial	chr20:3909332	UTR3	RNF24	rs241598	3.22867e-09
Artery_Tibial	chr20:43356920	ncRNA_intronic	RP11-445H22.4	rs1061098	1.06109e-07
Artery_Tibial	chr20:44466987	intronic	SNX21	rs79486481	5.86236e-06
Artery_Tibial	chr20:48120982	UTR3	PTGIS	rs546674	1.8277e-08
Artery_Tibial	chr20:48121039	UTR3	PTGIS	rs5596	1.60595e-09
Artery_Tibial	chr20:48121096	UTR3	PTGIS	rs4647	6.83758e-09
Artery_Tibial	chr20:48123052	UTR3	PTGIS	rs11698535	0
Artery_Tibial	chr20:48123053	UTR3	PTGIS	rs11698535	0
Artery_Tibial	chr20:48123075	UTR3	PTGIS	rs35193371	2.72015e-10
Artery_Tibial	chr20:48123134	UTR3	PTGIS	rs546674	7.75981e-08
Artery_Tibial	chr20:48560545	intronic	RNF114	rs55740134	7.14137e-06
Artery_Tibial	chr21:34964710	intronic	AP000304.12,CRYZL1	rs6517181	7.4615e-07
Artery_Tibial	chr21:46932729	UTR3	COL18A1	rs12482195	1.2709e-08
Artery_Tibial	chr21:47551408	intronic	COL6A2	rs73161629	0
Artery_Tibial	chr22:39414912	UTR3	APOBEC3C	rs5757423	1.99822e-06
Artery_Tibial	chr22:45736784	UTR3	FAM118A	rs2350629	6.79844e-07
Artery_Tibial	chr22:45736881	UTR3	FAM118A	rs6007594	4.84989e-06
Artery_Tibial	chr2:100018295	intronic	REV1	rs28382977	2.17321e-06
Artery_Tibial	chr2:128601464	ncRNA_exonic	RP5-935K16.1	rs55871528	6.05917e-06
Artery_Tibial	chr2:132271532	ncRNA_intronic	AC093838.4	rs67840713	0
Artery_Tibial	chr2:132272007	ncRNA_intronic	AC093838.4	rs13025011	1.22125e-15
Artery_Tibial	chr2:132272509	ncRNA_intronic	AC093838.4	rs13384327	9.02861e-06
Artery_Tibial	chr2:132272559	ncRNA_intronic	AC093838.4	rs1815205	4.63161e-09
Artery_Tibial	chr2:132272668	ncRNA_intronic	AC093838.4	rs13389275	2.09789e-06
Artery_Tibial	chr2:191799580	UTR3	GLS	rs60202309	0
Artery_Tibial	chr2:191799592	UTR3	GLS	rs60202309	1.64535e-13
Artery_Tibial	chr2:202032045	ncRNA_intronic	AC007283.5	rs199510011	6.90166e-06
Artery_Tibial	chr2:202032107	ncRNA_intronic	AC007283.5	rs7585589	3.24307e-12
Artery_Tibial	chr2:203163955	intronic	NOP58	rs13029433	8.24636e-06
Artery_Tibial	chr2:20818330	UTR3	HS1BP3	rs35001606	5.06841e-10
Artery_Tibial	chr2:37431681	UTR3	AC007390.5	rs10865123	1.36281e-07
Artery_Tibial	chr2:65318808	intronic	RAB1A	rs1228	1.12119e-09
Artery_Tibial	chr2:74137926	intronic	ACTG2	rs1653267	4.61653e-12
Artery_Tibial	chr3:14986137	ncRNA_exonic	FGD5-AS1	rs62241810	2.71442e-08
Artery_Tibial	chr3:14986447	ncRNA_exonic	FGD5-AS1	rs1142981	0
Artery_Tibial	chr3:14986452	ncRNA_exonic	FGD5-AS1	rs1142981	1.25847e-09
Artery_Tibial	chr3:14986453	ncRNA_exonic	FGD5-AS1	rs1142981	0
Artery_Tibial	chr3:156258286	UTR3	SSR3	rs13068904	7.09513e-07
Artery_Tibial	chr3:156259288	UTR3	SSR3	rs8665	3.43345e-06
Artery_Tibial	chr3:156259331	UTR3	SSR3	rs3773713	7.24782e-06
Artery_Tibial	chr3:156259363	UTR3	SSR3	rs1129094	8.03856e-09
Artery_Tibial	chr3:156259367	UTR3	SSR3	rs1129094	3.25733e-07
Artery_Tibial	chr3:156259406	UTR3	SSR3	rs6764265	9.16804e-09
Artery_Tibial	chr3:156259407	UTR3	SSR3	rs10936027	5.59597e-08
Artery_Tibial	chr3:16272111	intronic	GALNT15	rs6776381	1.3417e-09
Artery_Tibial	chr3:16272121	intronic	GALNT15	rs6776381	1.18901e-08
Artery_Tibial	chr3:16272186	intronic	GALNT15	rs6776381	4.44089e-15
Artery_Tibial	chr3:179115411	ncRNA_exonic	AC007620.3,RP11-145M9.4	rs10937003	0
Artery_Tibial	chr3:179116285	ncRNA_exonic	AC007620.3	rs2287209	2.83472e-07
Artery_Tibial	chr3:188600570	UTR3	LPP	rs13100294	1.71007e-11
Artery_Tibial	chr3:188601292	UTR3	LPP	rs113366269	7.43425e-06
Artery_Tibial	chr3:197339888	intergenic	BDH1,AC024560.3	rs9834939	3.22203e-11
Artery_Tibial	chr3:197339913	downstream	AC024560.3	rs9834939	1.11022e-16
Artery_Tibial	chr3:197339968	downstream	AC024560.3	rs9834939	5.56999e-13
Artery_Tibial	chr3:9860259	UTR5	TTLL3	rs147069178	0
Artery_Tibial	chr3:9860263	UTR5	TTLL3	rs6784148	5.13971e-06
Artery_Tibial	chr4:156654752	upstream	RP11-588K22.2	rs1483030	2.96577e-06
Artery_Tibial	chr4:156654755	upstream	RP11-588K22.2	rs3796578	2.62728e-06
Artery_Tibial	chr4:17803616	UTR3	DCAF16	rs13116464	0
Artery_Tibial	chr4:2940364	ncRNA_intronic	NOP14-AS1	rs12651499	5.17251e-06
Artery_Tibial	chr4:373347	intronic	ZNF141	rs10026282	2.83995e-12
Artery_Tibial	chr4:373436	intronic	ZNF141	rs11725959	8.70881e-08
Artery_Tibial	chr4:39551031	ncRNA_intronic	UGDH-AS1	rs11725195	0
Artery_Tibial	chr4:76838724	UTR3	NAAA	rs2047985	9.31188e-07
Artery_Tibial	chr4:771586	ncRNA_intronic	RP11-440L14.1	rs6819857	8.30207e-08
Artery_Tibial	chr5:131799958	intronic	C5orf56	rs10067603	8.85172e-06
Artery_Tibial	chr5:14716347	intronic	ANKH	rs58936946	1.16274e-12
Artery_Tibial	chr5:148805856	ncRNA_exonic	MIR143HG	rs4705340	0
Artery_Tibial	chr5:148805942	ncRNA_exonic	MIR143HG	rs12659504	2.80332e-06
Artery_Tibial	chr5:148807321	ncRNA_exonic	MIR143HG	rs139589778	7.94746e-06
Artery_Tibial	chr5:148809148	downstream	MIR143,MIR143HG	rs55945735	3.84705e-06
Artery_Tibial	chr5:148811500	intergenic	MIR145,CSNK1A1	rs7729904	5.8295e-06
Artery_Tibial	chr5:150404643	intronic	GPX3	rs8177433	4.31377e-07
Artery_Tibial	chr5:156905396	UTR3	ADAM19	rs150613684	2.74873e-06
Artery_Tibial	chr5:156905398	UTR3	ADAM19	rs11466823	6.67275e-11
Artery_Tibial	chr5:156905560	UTR3	ADAM19	rs3822692	3.86539e-09
Artery_Tibial	chr5:176904175	intergenic	DBN1,PDLIM7	rs337414	2.07802e-06
Artery_Tibial	chr6:110108879	intronic	FIG4	rs2492979	1.78767e-06
Artery_Tibial	chr6:158619712	UTR3	GTF2H5	rs615107	6.39658e-09
Artery_Tibial	chr6:160101723	UTR3	SOD2	rs4555947	7.66397e-11
Artery_Tibial	chr6:160101733	UTR3	SOD2	rs2842981	3.54716e-13
Artery_Tibial	chr6:31640495	UTR3	CSNK2B-LY6G5B-1181,LY6G5B	rs1266076	0
Artery_Tibial	chr6:31641008	UTR3	CSNK2B-LY6G5B-1181,LY6G5B	rs62395814	2.64306e-07
Artery_Tibial	chr6:35436914	intronic	RPL10A	rs2076172	0
Artery_Tibial	chr6:46624664	intronic	SLC25A27	rs7739815	6.65426e-06
Artery_Tibial	chr6:71298753	UTR3	C6orf57	rs3763251	1.63965e-06
Artery_Tibial	chr6:71299049	UTR3	C6orf57	rs1140297	1.84965e-08
Artery_Tibial	chr7:128293316	intergenic	RP11-274B21.1,RP11-274B21.10	rs9691733	6.30018e-10
Artery_Tibial	chr7:128293433	intergenic	RP11-274B21.1,RP11-274B21.10	rs34960471	0
Artery_Tibial	chr7:128294130	intergenic	RP11-274B21.1,RP11-274B21.10	rs34757247	0
Artery_Tibial	chr7:128299413	intergenic	RP11-274B21.1,RP11-274B21.10	rs58123072	2.71538e-10
Artery_Tibial	chr7:128299731	intergenic	RP11-274B21.1,RP11-274B21.10	rs62481923	3.43553e-07
Artery_Tibial	chr7:128299758	intergenic	RP11-274B21.1,RP11-274B21.10	rs62481938	0
Artery_Tibial	chr7:130629626	ncRNA_exonic	MKLN1-AS1	rs2293748	1.01714e-07
Artery_Tibial	chr7:143084480	intronic	ZYX	rs4726616	1.47683e-07
Artery_Tibial	chr7:156763372	UTR3	NOM1	rs10260499	5.97635e-08
Artery_Tibial	chr7:156764305	UTR3	NOM1	rs2302444	9.67438e-06
Artery_Tibial	chr7:158530881	intronic	ESYT2	rs3816460	3.09342e-07
Artery_Tibial	chr7:2762178	intergenic	AMZ1,GNA12	rs798552	7.06528e-08
Artery_Tibial	chr7:44066904	ncRNA_exonic	RASA4CP	rs62458734	3.00131e-07
Artery_Tibial	chr7:44081251	ncRNA_exonic	LINC00957	rs79558788	8.02352e-07
Artery_Tibial	chr7:44841928	UTR3	PPIA	rs62460494	1.4139e-11
Artery_Tibial	chr7:44872300	intronic	H2AFV	rs12155038	6.16295e-06
Artery_Tibial	chr7:44872899	intronic	H2AFV	rs7789162	0
Artery_Tibial	chr7:44872904	intronic	H2AFV	rs7789162	6.3655e-11
Artery_Tibial	chr7:44872928	intronic	H2AFV	rs7805890	3.59187e-07
Artery_Tibial	chr7:44873098	intronic	H2AFV	rs12536807	3.12267e-11
Artery_Tibial	chr7:44873106	intronic	H2AFV	rs12155039	7.72475e-07
Artery_Tibial	chr7:5362123	intronic	TNRC18	rs4236384	9.8511e-08
Artery_Tibial	chr7:75511668	intronic	RHBDD2	rs10255642	4.5723e-08
Artery_Tibial	chr7:890047	intronic	SUN1	rs7802750	2.57388e-07
Artery_Tibial	chr8:11700685	UTR3	CTSB	rs1142957	0
Artery_Tibial	chr8:11700707	UTR3	CTSB	rs4839	6.65978e-11
Artery_Tibial	chr8:11700728	UTR3	CTSB	rs1142957	0
Artery_Tibial	chr8:11700729	UTR3	CTSB	rs1293327	3.31967e-09
Artery_Tibial	chr8:11700737	UTR3	CTSB	rs2645425	6.6731e-06
Artery_Tibial	chr8:11701283	UTR3	CTSB	rs1296028	7.1209e-10
Artery_Tibial	chr8:11701336	UTR3	CTSB	rs4841601	3.83143e-06
Artery_Tibial	chr8:121068148	ncRNA_intronic	RP11-760H22.2	rs6469894	2.0767e-06
Artery_Tibial	chr8:121068160	ncRNA_intronic	RP11-760H22.2	rs56702755	8.47094e-07
Artery_Tibial	chr8:22427609	intronic	SORBS3	rs13260287	9.65894e-15
Artery_Tibial	chr8:73974805	ncRNA_intronic	RP11-531A24.5	rs962535	2.41717e-07
Artery_Tibial	chr8:73974806	ncRNA_intronic	RP11-531A24.5	rs34701844	8.35426e-11
Artery_Tibial	chr8:73974817	ncRNA_intronic	RP11-531A24.5	rs962535	1.43081e-08
Artery_Tibial	chr9:131910802	UTR3	PPP2R4	rs4836641	8.01214e-07
Artery_Tibial	chr9:132265663	ncRNA_exonic	LINC00963	rs1235068	4.1224e-06
Artery_Tibial	chr9:139335623	UTR3	SEC16A	rs1127152	1.11022e-16
Artery_Tibial	chr9:139335882	UTR3	SEC16A	rs7851507	2.70486e-07
Breast	chr10:102764890	intronic	LZTS2	rs142582686	3.77605e-06
Breast	chr10:24828369	intronic	KIAA1217	rs12265112	9.69454e-07
Breast	chr10:73994762	UTR3	ANAPC16	rs6480601	2.80248e-09
Breast	chr10:7623128	intronic	ITIH5	rs58595835	9.38052e-06
Breast	chr10:82195359	ncRNA_exonic	RP11-137H2.6	rs10887868	3.09375e-10
Breast	chr10:82195983	ncRNA_exonic	RP11-137H2.6	rs10788620	0
Breast	chr10:82195988	ncRNA_exonic	RP11-137H2.6	rs10788620	5.54044e-06
Breast	chr10:82196010	ncRNA_exonic	RP11-137H2.6	rs10887871	4.23512e-06
Breast	chr10:82196082	ncRNA_exonic	RP11-137H2.6	rs10788620	7.59763e-07
Breast	chr11:47191317	intronic	ARFGAP2	rs12803718	5.09143e-06
Breast	chr11:47191325	intronic	ARFGAP2	rs3740690	7.27296e-07
Breast	chr11:8997120	ncRNA_intronic	TMEM9B-AS1	rs2568092	1.07215e-08
Breast	chr12:125268263	intronic	SCARB1	rs858155	7.46454e-06
Breast	chr12:51325280	UTR3	METTL7A	rs7310153	6.64219e-06
Breast	chr12:51325287	UTR3	METTL7A	rs319940	2.94951e-07
Breast	chr12:53572154	intronic	CSAD	rs10876416	8.7266e-11
Breast	chr13:111547758	ncRNA_intronic	ANKRD10-IT1	rs11618215	0
Breast	chr13:111547773	ncRNA_intronic	ANKRD10-IT1	rs116355942	4.7054e-09
Breast	chr13:24999183	intronic	PARP4	rs9318530	1.05607e-06
Breast	chr14:100762744	UTR5	SLC25A29	rs7143776	3.21965e-15
Breast	chr14:20919548	ncRNA_exonic	RP11-203M5.7	rs3120068	4.16451e-09
Breast	chr14:35495629	intronic	SRP54	rs1955437	1.5099e-14
Breast	chr14:55835233	UTR3	ATG14	rs3783648	1.59872e-13
Breast	chr14:74526945	ncRNA_intronic	AC005484.5	rs1135885	3.68352e-06
Breast	chr15:50660379	downstream	GABPB1-AS1	rs1056681	9.36683e-08
Breast	chr15:74317854	intronic	PML	rs2277599	1.00233e-06
Breast	chr15:74317861	intronic	PML	rs4886844	6.16169e-06
Breast	chr15:81268265	UTR3	MESDC2	rs7182549	8.45195e-06
Breast	chr15:90221980	intronic	PLIN1	rs4578621	4.29364e-06
Breast	chr15:90444654	UTR3	C15orf38	rs4932263	1.04361e-14
Breast	chr15:90444685	UTR3	C15orf38	rs3844575	7.38613e-08
Breast	chr15:93434046	ncRNA_intronic	AC013394.2	rs116956538	4.1432e-08
Breast	chr16:1411128	ncRNA_exonic	LA16c-316G12.2	rs62011305	5.78204e-13
Breast	chr16:714953	intronic	WDR90	rs9929652	4.97143e-06
Breast	chr16:74333381	intronic	PSMD7	rs889641	3.87893e-07
Breast	chr16:88784379	intronic	PIEZO1	rs79311053	5.36407e-08
Breast	chr16:88785189	ncRNA_exonic	RP5-1142A6.9	rs8057031	8.48816e-09
Breast	chr16:88785244	ncRNA_exonic	RP5-1142A6.9	rs113385327	2.22045e-16
Breast	chr16:89629906	UTR3	RPL13	rs57775530	0
Breast	chr16:89629907	UTR3	RPL13	rs12960	5.19493e-06
Breast	chr16:89630026	UTR3	RPL13	rs174035	3.09435e-11
Breast	chr16:89756455	intronic	CDK10	rs258321	5.80687e-06
Breast	chr17:5390997	intronic	MIS12	rs6502863	4.2523e-11
Breast	chr17:62400214	intergenic	TEX2,MILR1	rs1050382	1.54187e-07
Breast	chr17:62400240	intergenic	TEX2,MILR1	rs1050382	4.44089e-14
Breast	chr17:62400246	intergenic	TEX2,MILR1	rs1050382	2.29467e-08
Breast	chr17:62400249	intergenic	TEX2,MILR1	rs6809	5.83169e-07
Breast	chr17:62400294	intergenic	TEX2,MILR1	rs8076821	1.15281e-08
Breast	chr17:62400357	intergenic	TEX2,MILR1	rs8076821	4.32918e-11
Breast	chr17:76181808	intronic	TK1	rs2661683	9.72985e-08
Breast	chr17:76418696	intronic	PGS1	rs6501210	1.04275e-09
Breast	chr17:76418718	intronic	PGS1	rs72903319	3.99882e-10
Breast	chr17:76419056	intronic	PGS1	rs6501210	4.96896e-11
Breast	chr17:79527676	intronic	NPLOC4	rs7501521	4.73664e-06
Breast	chr19:13870306	intronic	CCDC130	rs1473197	1.98205e-07
Breast	chr19:13870354	intronic	CCDC130	rs6511887	7.31994e-06
Breast	chr19:13870362	intronic	CCDC130	rs517323	3.37476e-07
Breast	chr19:13871836	intronic	CCDC130	rs6511887	9.13306e-06
Breast	chr19:13871844	intronic	CCDC130	rs6511886	5.74369e-07
Breast	chr19:13871845	intronic	CCDC130	rs375486	3.9696e-07
Breast	chr19:13884319	ncRNA_exonic	CTB-5E10.3	rs1559152	8.99087e-06
Breast	chr19:13884325	ncRNA_exonic	CTB-5E10.3	rs1559153	4.80893e-12
Breast	chr19:13884346	ncRNA_exonic	CTB-5E10.3	rs1559153	1.58967e-07
Breast	chr19:13884572	ncRNA_intronic	CTB-5E10.3	rs1559153	1.50206e-07
Breast	chr19:13884726	ncRNA_exonic	CTB-5E10.3	rs1128030	1.55769e-09
Breast	chr19:13884727	ncRNA_exonic	CTB-5E10.3	rs1128028	7.31662e-06
Breast	chr19:13884748	ncRNA_exonic	CTB-5E10.3	rs1128030	4.34305e-09
Breast	chr19:16191438	intronic	TPM4	rs9789272	7.40919e-06
Breast	chr19:16191563	intronic	TPM4	rs2278006	3.3974e-07
Breast	chr19:16191574	intronic	TPM4	rs2278006	1.11022e-16
Breast	chr19:16192403	intronic	TPM4	rs10426172	1.10444e-06
Breast	chr19:20824450	ncRNA_intronic	CTC-513N18.7	rs9917105	1.12852e-06
Breast	chr19:45405518	UTR3	TOMM40	rs8106922	2.4147e-08
Breast	chr19:52535804	UTR3	ZNF432	rs12460118	1.49429e-06
Breast	chr19:53120721	UTR5	ZNF83	rs1015304	4.13902e-09
Breast	chr19:53120727	UTR5	ZNF83	rs67949199	3.37626e-08
Breast	chr19:53121570	intronic	ZNF83	rs67949199	1.31175e-10
Breast	chr19:53121651	intronic	ZNF83	rs67949199	3.0716e-08
Breast	chr19:53121716	intronic	ZNF83	rs10421152	1.43018e-06
Breast	chr19:53121877	intronic	ZNF83	rs1015304	1.27055e-11
Breast	chr19:55551798	ncRNA_intronic	CTC-550B14.6,CTC-550B14.7	rs8109374	2.02854e-07
Breast	chr19:58375707	UTR3	ZNF587	rs66515265	1.76479e-08
Breast	chr1:10517276	UTR3	DFFA	rs628462	1.27503e-10
Breast	chr1:10517290	UTR3	DFFA	rs11121572	9.42426e-06
Breast	chr1:150281203	UTR3	MRPS21	rs1694370	1.01968e-07
Breast	chr1:153612430	intronic	CHTOP	rs28613361	7.91585e-08
Breast	chr1:1660944	ncRNA_intronic	RP1-283E3.4,RP1-283E3.8	rs1972183	6.23502e-06
Breast	chr1:184761188	UTR3	FAM129A	rs492126	0
Breast	chr1:184761274	UTR3	FAM129A	rs14023	2.90627e-06
Breast	chr1:184762590	UTR3	FAM129A	rs861621	3.74836e-07
Breast	chr1:203459368	UTR3	PRELP	rs1077292	1.11022e-16
Breast	chr1:204525548	UTR3	MDM4	rs10900598	9.08964e-11
Breast	chr1:207943182	intronic	CD46	rs11118556	2.69132e-09
Breast	chr1:20978457	ncRNA_exonic	PINK1-AS	rs559542	4.74686e-07
Breast	chr1:214524434	ncRNA_intronic	RP11-176D17.3	rs2780	9.78398e-06
Breast	chr1:214524496	ncRNA_intronic	RP11-176D17.3	rs35031581	2.66156e-07
Breast	chr1:225974982	intronic	SRP9	rs11581798	6.9235e-09
Breast	chr1:244585115	intronic	ADSS	rs3102460	5.44842e-12
Breast	chr1:9328213	UTR3	H6PD	rs9434747	9.78662e-13
Breast	chr20:44466987	intronic	SNX21	rs73124767	8.47579e-06
Breast	chr22:29193626	intronic	XBP1	rs5762803	2.29991e-06
Breast	chr22:39414912	UTR3	APOBEC3C	rs1883277	3.04201e-14
Breast	chr22:45251813	intronic	ARHGAP8,PRR5-ARHGAP8	rs5766114	8.98593e-09
Breast	chr2:132271532	ncRNA_intronic	AC093838.4	rs13025246	0
Breast	chr2:132272007	ncRNA_intronic	AC093838.4	rs12995688	1.98874e-12
Breast	chr2:132272084	ncRNA_intronic	AC093838.4	rs13025011	1.11022e-16
Breast	chr2:132272087	ncRNA_intronic	AC093838.4	rs13006133	5.51547e-07
Breast	chr2:132272453	ncRNA_intronic	AC093838.4	rs13384327	2.02503e-06
Breast	chr2:132272471	ncRNA_intronic	AC093838.4	rs12616754	1.67011e-12
Breast	chr2:132272543	ncRNA_intronic	AC093838.4	rs13389273	9.2737e-08
Breast	chr2:191799580	UTR3	GLS	rs60202309	1.3572e-07
Breast	chr2:203163744	intronic	NOP58	rs4470328	7.43167e-08
Breast	chr2:203163787	intronic	NOP58	rs4470328	6.36168e-06
Breast	chr2:65318808	intronic	RAB1A	rs6546125	8.01008e-09
Breast	chr2:65323325	intronic	RAB1A	rs7607039	6.40124e-06
Breast	chr3:14986137	ncRNA_exonic	FGD5-AS1	rs6442490	4.95315e-07
Breast	chr3:14986447	ncRNA_exonic	FGD5-AS1	rs6442490	8.82404e-08
Breast	chr3:14986452	ncRNA_exonic	FGD5-AS1	rs6442490	2.19098e-07
Breast	chr3:14986453	ncRNA_exonic	FGD5-AS1	rs1142981	0
Breast	chr3:156258286	UTR3	SSR3	rs13068904	1.86399e-07
Breast	chr3:156259288	UTR3	SSR3	rs10936027	1.02483e-06
Breast	chr3:156259340	UTR3	SSR3	rs10936027	6.66253e-06
Breast	chr3:156259363	UTR3	SSR3	rs1129094	0
Breast	chr3:156259367	UTR3	SSR3	rs1129094	3.12665e-07
Breast	chr3:16272121	intronic	GALNT15	rs1055736	1.63669e-10
Breast	chr3:16272186	intronic	GALNT15	rs6776381	5.50524e-10
Breast	chr3:179115411	ncRNA_exonic	AC007620.3,RP11-145M9.4	rs10937003	5.88726e-08
Breast	chr3:39451533	intronic	RPSA	rs11129828	7.53526e-06
Breast	chr3:9860259	UTR5	TTLL3	rs147069178	8.53013e-09
Breast	chr4:103731698	intronic	UBE2D3	rs65671	7.56701e-07
Breast	chr4:103731740	intronic	UBE2D3	rs223417	1.06588e-09
Breast	chr4:109544801	intronic	RPL34	rs2082964	2.73295e-06
Breast	chr4:39551031	ncRNA_intronic	UGDH-AS1	rs6833806	1.55341e-10
Breast	chr5:179267387	UTR3	C5orf45	rs10061964	3.38085e-08
Breast	chr5:43381564	UTR3	CCL28	rs7706402	1.04438e-11
Breast	chr5:43381602	UTR3	CCL28	rs11950040	2.24385e-11
Breast	chr6:138732904	intronic	HEBP2	rs6919294	4.35816e-07
Breast	chr6:160101733	UTR3	SOD2	rs2495281	1.18283e-07
Breast	chr6:160101802	UTR3	SOD2	rs6917589	7.66584e-06
Breast	chr6:31640483	UTR3	CSNK2B-LY6G5B-1181,LY6G5B	rs1266076	9.79039e-07
Breast	chr6:46624625	intronic	SLC25A27	rs7739815	1.15045e-07
Breast	chr6:53158232	intronic	ELOVL5	rs1973915	3.7344e-06
Breast	chr6:53158244	intronic	ELOVL5	rs2294852	7.12063e-06
Breast	chr7:128100489	ncRNA_intronic	RP11-155G14.6,RP11-212P7.3	rs12672610	3.7819e-06
Breast	chr7:128294130	intergenic	RP11-274B21.1,RP11-274B21.10	rs71546790	1.5895e-11
Breast	chr7:128299413	intergenic	RP11-274B21.1,RP11-274B21.10	rs62481937	7.70495e-14
Breast	chr7:128299671	intergenic	RP11-274B21.1,RP11-274B21.10	rs62481938	3.17625e-08
Breast	chr7:128299731	intergenic	RP11-274B21.1,RP11-274B21.10	rs12670271	1.63607e-08
Breast	chr7:44841928	UTR3	PPIA	rs12702088	3.91511e-07
Breast	chr7:44872899	intronic	H2AFV	rs7789162	0
Breast	chr7:55803797	intergenic	FKBP9L,RNU6-1126P	rs112421891	2.1505e-13
Breast	chr7:75511668	intronic	RHBDD2	rs111467025	8.1631e-09
Breast	chr7:99566431	intronic	AZGP1	rs1386174245	3.06703e-08
Breast	chr7:99567916	intronic	AZGP1	rs2527884	2.21412e-12
Breast	chr8:11700685	UTR3	CTSB	rs12898	0
Breast	chr8:11700707	UTR3	CTSB	rs1142957	1.40175e-06
Breast	chr8:11700728	UTR3	CTSB	rs1142957	8.78186e-14
Breast	chr8:11700729	UTR3	CTSB	rs1142957	7.02387e-07
Breast	chr8:11701283	UTR3	CTSB	rs1475572803	5.46349e-09
Breast	chr8:11701295	UTR3	CTSB	rs1692821	7.18564e-07
Breast	chr8:11701296	UTR3	CTSB	rs2645417	1.06823e-06
Breast	chr8:87477724	intronic	WWP1	rs13279589	4.62711e-10
Breast	chr9:139335623	UTR3	SEC16A	rs1127152	1.08962e-06
Caudate	chr10:15117707	intergenic	OLAH,ACBD7	rs12245022	2.44409e-07
Caudate	chr10:15117710	intergenic	OLAH,ACBD7	rs12245022	1.11022e-16
Caudate	chr10:15117716	intergenic	OLAH,ACBD7	rs57393196	1.45148e-07
Caudate	chr10:15119402	downstream	ACBD7	rs7071137	5.10176e-07
Caudate	chr10:15119414	downstream	ACBD7	rs7074808	4.17198e-11
Caudate	chr10:3168706	intronic	PFKP	rs9423693	9.63187e-06
Caudate	chr10:73994762	UTR3	ANAPC16	rs6480601	1.25342e-07
Caudate	chr10:82195358	ncRNA_exonic	RP11-137H2.6	rs10887868	1.93398e-07
Caudate	chr10:82195359	ncRNA_exonic	RP11-137H2.6	rs10887868	1.64632e-06
Caudate	chr10:82195363	ncRNA_exonic	RP11-137H2.6	rs10788619	3.22474e-06
Caudate	chr10:82195983	ncRNA_exonic	RP11-137H2.6	rs10788620	0
Caudate	chr10:82195988	ncRNA_exonic	RP11-137H2.6	rs10788620	4.08837e-08
Caudate	chr10:82196010	ncRNA_exonic	RP11-137H2.6	rs1366425345	3.48897e-06
Caudate	chr10:82196043	ncRNA_exonic	RP11-137H2.6	rs10887872	2.10277e-06
Caudate	chr10:82196082	ncRNA_exonic	RP11-137H2.6	rs10887872	1.14259e-06
Caudate	chr10:91091499	intronic	IFIT3,LIPA	rs7095398	5.51783e-07
Caudate	chr11:75279078	UTR5	SERPINH1	rs605040	2.35752e-10
Caudate	chr12:132331772	intronic	MMP17	rs11246853	1.54886e-10
Caudate	chr13:41494248	ncRNA_intronic	SUGT1P3	rs9594455	8.71369e-07
Caudate	chr14:100762744	UTR5	SLC25A29	rs35022210	5.72095e-10
Caudate	chr14:20919548	ncRNA_exonic	RP11-203M5.7	rs938883	7.28763e-06
Caudate	chr14:74526945	ncRNA_intronic	AC005484.5	rs75824542	2.82581e-06
Caudate	chr14:92585218	UTR5	NDUFB1	rs10873416	5.87161e-06
Caudate	chr14:92585231	UTR5	NDUFB1	rs7152991	3.53641e-06
Caudate	chr14:92585235	UTR5	NDUFB1	rs7152429	1.62899e-08
Caudate	chr14:92585266	UTR5	NDUFB1	rs60324130	4.30542e-06
Caudate	chr15:50660379	downstream	GABPB1-AS1	rs11855995	7.23413e-09
Caudate	chr15:50662025	intergenic	GABPB1-AS1,USP8	rs111962202	8.25356e-07
Caudate	chr15:90444654	UTR3	C15orf38	rs747247460	8.09284e-07
Caudate	chr16:1411128	ncRNA_exonic	LA16c-316G12.2	rs2887538	1.63277e-09
Caudate	chr16:88785244	ncRNA_exonic	RP5-1142A6.9	rs61744010	4.53977e-06
Caudate	chr16:89629906	UTR3	RPL13	rs2280370	2.2295e-10
Caudate	chr16:89630026	UTR3	RPL13	rs3211569	2.60969e-07
Caudate	chr17:7322486	UTR3	NLGN2	rs9900691	2.09112e-08
Caudate	chr18:72243583	intronic	CNDP1	rs61562428	5.61948e-06
Caudate	chr19:1376181	intronic	MUM1	rs12608765	8.40797e-06
Caudate	chr19:13884727	ncRNA_exonic	CTB-5E10.3	rs1128030	8.21397e-06
Caudate	chr19:18892734	UTR3	CRTC1	rs10038	0
Caudate	chr19:18892789	UTR3	CRTC1	rs10038	7.32081e-12
Caudate	chr19:20824450	ncRNA_intronic	CTC-513N18.7	rs111641678	4.04035e-08
Caudate	chr19:37493594	intergenic	ZNF568,CTD-2293H3.2	rs1667370	7.19968e-07
Caudate	chr19:46970746	UTR3	PNMAL1	rs11083832	7.76046e-13
Caudate	chr19:46970756	UTR3	PNMAL1	rs11083832	3.36178e-06
Caudate	chr19:53120721	UTR5	ZNF83	rs67949199	5.68115e-06
Caudate	chr19:53120727	UTR5	ZNF83	rs62118479	7.85114e-07
Caudate	chr19:54489737	UTR3	CACNG8	rs2362381	7.59466e-06
Caudate	chr19:58375707	UTR3	ZNF587	rs66515265	2.587e-06
Caudate	chr19:6441862	UTR3	SLC25A23	rs348340	0
Caudate	chr1:10517290	UTR3	DFFA	rs628462	2.58563e-09
Caudate	chr1:1364125	downstream	TMEM88B	rs1695826	1.32407e-06
Caudate	chr1:1364126	downstream	TMEM88B	rs1695826	1.97503e-06
Caudate	chr1:150281203	UTR3	MRPS21	rs580060	0
Caudate	chr1:16797505	ncRNA_intronic	CROCCP3	rs149561	1.5836e-06
Caudate	chr1:19585553	UTR3	MRTO4	rs9426684	1.51201e-06
Caudate	chr1:204525548	UTR3	MDM4	rs10900598	3.93387e-07
Caudate	chr1:204526727	UTR3	MDM4	rs12125533	6.8459e-06
Caudate	chr1:3697057	UTR3	LRRC47	rs1891937	1.79336e-08
Caudate	chr20:5980697	intergenic	MCM8,RN7SL498P	rs236122	3.27128e-07
Caudate	chr20:61483299	intronic	TCFL5	rs6011419	1.5178e-06
Caudate	chr2:233743527	UTR3	NGEF	rs778370	2.03724e-09
Caudate	chr2:25381529	ncRNA_exonic	RP11-509E16.1	rs13428823	8.95331e-09
Caudate	chr2:37431681	UTR3	AC007390.5	rs1137453	1.52376e-08
Caudate	chr2:65318808	intronic	RAB1A	rs61758846	2.24216e-06
Caudate	chr3:125491894	intergenic	AF186996.1,RP11-379B18.6	rs2735243	5.8352e-10
Caudate	chr3:125491895	intergenic	AF186996.1,RP11-379B18.6	rs2471888	1.51977e-09
Caudate	chr3:14986137	ncRNA_exonic	FGD5-AS1	rs6442490	4.83923e-07
Caudate	chr3:14986447	ncRNA_exonic	FGD5-AS1	rs1142981	1.26732e-11
Caudate	chr3:14986452	ncRNA_exonic	FGD5-AS1	rs1142981	1.07714e-09
Caudate	chr3:14986453	ncRNA_exonic	FGD5-AS1	rs1142981	0
Caudate	chr3:156258286	UTR3	SSR3	rs3773713	1.68849e-06
Caudate	chr3:156259363	UTR3	SSR3	rs1129094	1.00597e-12
Caudate	chr3:156259367	UTR3	SSR3	rs1129094	4.25806e-11
Caudate	chr4:57327017	UTR3	PAICS	rs1140982	3.24269e-06
Caudate	chr5:125879852	UTR3	ALDH7A1	rs1138005	1.71089e-11
Caudate	chr5:132029417	ncRNA_intronic	AC004237.1	rs17510339	4.2517e-08
Caudate	chr5:132029429	ncRNA_intronic	AC004237.1	rs17510339	2.40163e-07
Caudate	chr5:132029439	ncRNA_intronic	AC004237.1	rs17510339	4.8088e-10
Caudate	chr5:150651549	intergenic	GM2A,SLC36A3	rs34768380	4.10366e-07
Caudate	chr6:12830139	intronic	PHACTR1	rs9472672	4.24824e-07
Caudate	chr6:160101733	UTR3	SOD2	rs2758329	7.27828e-06
Caudate	chr6:71298968	UTR3	C6orf57	rs759872733	7.9636e-06
Caudate	chr7:129127865	UTR3	STRIP2	rs62489119	2.9976e-15
Caudate	chr7:129127962	UTR3	STRIP2	rs62489119	4.67265e-11
Caudate	chr7:129127989	UTR3	STRIP2	rs36086855	1.38749e-08
Caudate	chr7:129127990	UTR3	STRIP2	rs35312667	1.00231e-08
Caudate	chr7:25159181	downstream	CYCS	rs12700584	4.7647e-09
Caudate	chr7:2762177	intergenic	AMZ1,GNA12	rs10950842	4.19347e-07
Caudate	chr7:2762178	intergenic	AMZ1,GNA12	rs6965989	4.24415e-10
Caudate	chr7:44066904	ncRNA_exonic	RASA4CP	rs10256923	1.46905e-07
Caudate	chr7:44872899	intronic	H2AFV	rs7789162	0
Caudate	chr7:99810350	intronic	GATS,STAG3	rs79986079	2.15829e-06
Caudate	chr8:11700685	UTR3	CTSB	rs12898	0
Caudate	chr8:11700728	UTR3	CTSB	rs1142957	0
Caudate	chr8:11700729	UTR3	CTSB	rs8005	2.74626e-08
Caudate	chr9:131910802	UTR3	PPP2R4	rs4713	2.8635e-07
Caudate	chr9:140505890	intronic	ARRDC1	rs13287726	2.24041e-09
Caudate	chr9:35766101	intergenic	RGP1,RP11-112J3.16	rs7862695	6.32131e-08
Cells_LCL	chr11:108237832	UTR3	ATM	rs227093	4.59621e-08
Cells_LCL	chr11:125526139	UTR3	CHEK1	rs567889	0
Cells_LCL	chr12:109178972	UTR3	SSH1	rs2003242	7.4721e-07
Cells_LCL	chr12:27187449	intergenic	MED21,C12orf71	rs73091136	4.2987e-09
Cells_LCL	chr13:111547758	ncRNA_intronic	ANKRD10-IT1	rs11618215	0
Cells_LCL	chr13:111547773	ncRNA_intronic	ANKRD10-IT1	rs11618215	1.11022e-16
Cells_LCL	chr13:111549743	ncRNA_intronic	ANKRD10-IT1	rs1134348	2.96368e-09
Cells_LCL	chr14:20919548	ncRNA_exonic	RP11-203M5.7	rs883037	6.78871e-10
Cells_LCL	chr14:31916782	ncRNA_intronic	CTD-2213F21.2	rs2182254	1.35807e-06
Cells_LCL	chr14:35495629	intronic	SRP54	rs1955437	8.16858e-12
Cells_LCL	chr14:35496776	intronic	SRP54	rs7155696	4.30109e-06
Cells_LCL	chr14:53109732	UTR3	ERO1L	rs35738167	6.68576e-13
Cells_LCL	chr14:64948936	UTR3	ZBTB25	rs10145005	6.24646e-11
Cells_LCL	chr14:92585266	UTR5	NDUFB1	rs61976560	8.03588e-08
Cells_LCL	chr15:41597647	ncRNA_exonic	OIP5-AS1	rs10467974	1.94465e-06
Cells_LCL	chr15:50660379	downstream	GABPB1-AS1	rs17509458	8.79297e-14
Cells_LCL	chr15:64446973	UTR3	SNX22	rs895885	2.82157e-08
Cells_LCL	chr16:15794372	intronic	NDE1	rs1180588	2.9976e-14
Cells_LCL	chr16:15794373	intronic	NDE1	rs1341104996	4.88554e-12
Cells_LCL	chr16:15795035	intronic	NDE1	rs8048427	0
Cells_LCL	chr16:29679990	UTR3	SPN	rs12928754	4.98023e-11
Cells_LCL	chr16:29680268	UTR3	SPN	rs12932957	0
Cells_LCL	chr16:29680394	UTR3	SPN	rs12929333	4.48874e-12
Cells_LCL	chr16:29681690	UTR3	SPN	rs62059023	2.59227e-08
Cells_LCL	chr16:29681780	UTR3	SPN	rs62059023	1.55874e-09
Cells_LCL	chr16:75479310	UTR3	TMEM170A	rs59347518	1.86688e-06
Cells_LCL	chr16:75479322	UTR3	TMEM170A	rs59347518	9.96295e-09
Cells_LCL	chr16:75479324	UTR3	TMEM170A	rs59347518	1.93296e-07
Cells_LCL	chr16:75479331	UTR3	TMEM170A	rs59347518	3.04039e-07
Cells_LCL	chr16:75479470	UTR3	TMEM170A	rs7186831	3.55271e-14
Cells_LCL	chr16:88785244	ncRNA_exonic	RP5-1142A6.9	rs9924236	5.96524e-07
Cells_LCL	chr16:89629906	UTR3	RPL13	rs12709089	2.01394e-13
Cells_LCL	chr16:89630026	UTR3	RPL13	rs34414057	7.10525e-11
Cells_LCL	chr16:89754697	intronic	CDK10	rs258323	5.35338e-07
Cells_LCL	chr17:37916850	ncRNA_exonic	RP11-94L15.2	rs3764354	4.57414e-07
Cells_LCL	chr17:41373874	ncRNA_intronic	LINC00854	rs13851	8.47733e-06
Cells_LCL	chr17:46971139	ncRNA_intronic	RP11-463M16.4	rs519537	1.11022e-16
Cells_LCL	chr17:5390994	intronic	MIS12	rs6502863	2.1375e-06
Cells_LCL	chr17:76418696	intronic	PGS1	rs6501210	6.26472e-07
Cells_LCL	chr17:76418720	intronic	PGS1	rs6501210	2.66119e-06
Cells_LCL	chr19:13870306	intronic	CCDC130	rs429537	2.743e-06
Cells_LCL	chr19:13884725	ncRNA_exonic	CTB-5E10.3	rs1128028	1.94058e-08
Cells_LCL	chr19:13884726	ncRNA_exonic	CTB-5E10.3	rs1559152	4.55064e-10
Cells_LCL	chr19:13884739	ncRNA_exonic	CTB-5E10.3	rs1559153	2.60202e-06
Cells_LCL	chr19:13884748	ncRNA_exonic	CTB-5E10.3	rs1559153	5.5459e-06
Cells_LCL	chr19:1459302	ncRNA_intronic	CTB-25B13.12	rs2656878	6.38983e-06
Cells_LCL	chr19:18284747	exonic	IFI30	rs2241089	8.88178e-16
Cells_LCL	chr19:20824450	ncRNA_intronic	CTC-513N18.7	rs9917105	3.64294e-08
Cells_LCL	chr19:44345640	intronic	ZNF283	rs2356432	5.96852e-06
Cells_LCL	chr19:44663395	downstream	ZNF234	rs62117770	1.56393e-06
Cells_LCL	chr19:53121651	intronic	ZNF83	rs11668015	1.07748e-06
Cells_LCL	chr19:53121899	intronic	ZNF83	rs10402789	7.82548e-07
Cells_LCL	chr19:53121945	intronic	ZNF83	rs79168208	1.841e-06
Cells_LCL	chr19:54954243	intergenic	AC008746.12,LENG8-AS1	rs10413572	7.87394e-06
Cells_LCL	chr19:58375707	UTR3	ZNF587	rs66515265	5.9789e-11
Cells_LCL	chr19:6441862	UTR3	SLC25A23	rs348340	5.88786e-09
Cells_LCL	chr19:7758398	intronic	FCER2	rs62110717	1.24672e-07
Cells_LCL	chr19:7758430	intronic	FCER2	rs12972133	4.95683e-06
Cells_LCL	chr19:7758651	intronic	FCER2	rs12974036	9.15597e-07
Cells_LCL	chr19:7758915	intronic	FCER2	rs12974036	3.79187e-06
Cells_LCL	chr19:7758924	intronic	FCER2	rs11260012	8.40277e-07
Cells_LCL	chr19:7759183	intronic	FCER2	rs34184389	8.35032e-06
Cells_LCL	chr19:7759229	intronic	FCER2	rs12972133	4.33637e-07
Cells_LCL	chr19:7760623	intronic	FCER2	rs201782305	2.21602e-07
Cells_LCL	chr19:7760751	intronic	FCER2	rs34597687	1.61004e-06
Cells_LCL	chr19:7760789	intronic	FCER2	rs11260016	4.11205e-07
Cells_LCL	chr19:7761259	intronic	FCER2	rs62110712	6.72967e-07
Cells_LCL	chr1:10517276	UTR3	DFFA	rs628462	9.14862e-09
Cells_LCL	chr1:10517300	UTR3	DFFA	rs10746494	8.24829e-06
Cells_LCL	chr1:184761188	UTR3	FAM129A	rs492126	0
Cells_LCL	chr1:204526727	UTR3	MDM4	rs10900598	4.93218e-09
Cells_LCL	chr1:38327457	UTR3	INPP5B	rs12759400	3.57035e-06
Cells_LCL	chr20:25428294	UTR3	GINS1	rs6050626	5.13667e-12
Cells_LCL	chr20:5980697	intergenic	MCM8,RN7SL498P	rs236124	3.68382e-08
Cells_LCL	chr21:42819908	intronic	MX1	rs467960	6.99441e-14
Cells_LCL	chr21:45644472	UTR3	ICOSLG	rs8127114	1.66979e-11
Cells_LCL	chr22:36662688	UTR3	APOL1	rs62233843	9.41181e-10
Cells_LCL	chr22:36662697	UTR3	APOL1	rs9610472	3.3617e-07
Cells_LCL	chr22:39414754	UTR3	APOBEC3C	rs1139721	0
Cells_LCL	chr22:39414900	UTR3	APOBEC3C	rs5757423	6.24735e-06
Cells_LCL	chr22:39414912	UTR3	APOBEC3C	rs5757423	1.88738e-15
Cells_LCL	chr22:39414923	UTR3	APOBEC3C	rs5757423	3.76779e-06
Cells_LCL	chr22:39415905	UTR3	APOBEC3C	rs5757424	3.33067e-15
Cells_LCL	chr22:39449499	UTR3	APOBEC3F	rs5757450	9.14935e-13
Cells_LCL	chr22:39449505	UTR3	APOBEC3F	rs5750734	1.88072e-13
Cells_LCL	chr22:39449540	UTR3	APOBEC3F	rs2076104	1.52383e-06
Cells_LCL	chr2:132272543	ncRNA_intronic	AC093838.4	rs13010688	8.05924e-10
Cells_LCL	chr2:191799592	UTR3	GLS	rs60202309	4.92282e-06
Cells_LCL	chr2:203163744	intronic	NOP58	rs13035723	3.67535e-09
Cells_LCL	chr2:216808330	downstream	MREG	rs34537947	4.53167e-08
Cells_LCL	chr2:224620466	intronic	AP1S3	rs62185101	2.20687e-08
Cells_LCL	chr2:37327702	UTR3	EIF2AK2	rs35978346	1.91312e-07
Cells_LCL	chr2:37431681	UTR3	AC007390.5	rs2287093	8.05614e-07
Cells_LCL	chr2:65318808	intronic	RAB1A	rs113359765	1.88444e-09
Cells_LCL	chr3:10192658	UTR3	VHL	rs1681669	2.70541e-06
Cells_LCL	chr3:14986447	ncRNA_exonic	FGD5-AS1	rs1142981	5.80269e-06
Cells_LCL	chr3:14986452	ncRNA_exonic	FGD5-AS1	rs62241810	3.90194e-08
Cells_LCL	chr3:14986453	ncRNA_exonic	FGD5-AS1	rs6442490	3.48429e-10
Cells_LCL	chr3:156258286	UTR3	SSR3	rs6764265	1.80223e-10
Cells_LCL	chr3:156259340	UTR3	SSR3	rs8665	5.45347e-07
Cells_LCL	chr3:156259341	UTR3	SSR3	rs1129094	8.12481e-09
Cells_LCL	chr3:156259363	UTR3	SSR3	rs1129094	0
Cells_LCL	chr3:156259367	UTR3	SSR3	rs1129094	1.11022e-16
Cells_LCL	chr3:156259406	UTR3	SSR3	rs3773713	5.75233e-08
Cells_LCL	chr3:156259407	UTR3	SSR3	rs8665	1.17358e-07
Cells_LCL	chr3:9860259	UTR5	TTLL3	rs147069178	3.65649e-06
Cells_LCL	chr4:17803616	UTR3	DCAF16	rs13116464	8.49683e-06
Cells_LCL	chr4:17803617	UTR3	DCAF16	rs11723441	1.35599e-06
Cells_LCL	chr4:57327017	UTR3	PAICS	rs80020548	3.07194e-09
Cells_LCL	chr5:174955189	UTR3	SFXN1	rs267398	1.1925e-06
Cells_LCL	chr5:79923430	UTR3	DHFR	rs1677666	3.03855e-09
Cells_LCL	chr6:159186382	upstream	MIR3918	rs7762579	1.73768e-06
Cells_LCL	chr6:32973519	UTR3	HLA-DOA	rs410168	0
Cells_LCL	chr6:32973631	UTR3	HLA-DOA	rs9276975	6.04961e-13
Cells_LCL	chr6:74134848	UTR3	MB21D1	rs311679	2.03393e-13
Cells_LCL	chr7:150135498	ncRNA_intronic	LINC00996	rs7807994	1.49272e-10
Cells_LCL	chr7:150135540	ncRNA_intronic	LINC00996	rs10273442	6.04383e-12
Cells_LCL	chr7:150135566	ncRNA_intronic	LINC00996	rs13228772	0
Cells_LCL	chr7:38763066	UTR3	VPS41	rs3207255	3.40199e-06
Cells_LCL	chr7:44066904	ncRNA_exonic	RASA4CP	rs62458735	3.77907e-06
Cells_LCL	chr7:44841928	UTR3	PPIA	rs12702088	1.38979e-06
Cells_LCL	chr7:44872300	intronic	H2AFV	rs12155038	2.22914e-06
Cells_LCL	chr7:44872899	intronic	H2AFV	rs7789162	0
Cells_LCL	chr7:44872904	intronic	H2AFV	rs12155038	1.58905e-07
Cells_LCL	chr7:44872928	intronic	H2AFV	rs7789162	6.36586e-08
Cells_LCL	chr7:44872929	intronic	H2AFV	rs7789162	4.14657e-08
Cells_LCL	chr9:139335623	UTR3	SEC16A	rs1127152	3.89938e-07
Cells_LCL	chr9:6718349	ncRNA_exonic	RP11-390F4.3	rs7023643	4.3763e-07
Cells_fibroblasts	chr11:108237832	UTR3	ATM	rs227091	6.83658e-06
Cells_fibroblasts	chr11:125526139	UTR3	CHEK1	rs567889	0
Cells_fibroblasts	chr11:88055690	UTR3	CTSC	rs56005632	3.67947e-06
Cells_fibroblasts	chr12:108984979	UTR3	TMEM119	rs78430140	1.15108e-10
Cells_fibroblasts	chr12:108984981	UTR3	TMEM119	rs78430140	0
Cells_fibroblasts	chr12:133346628	UTR3	GOLGA3	rs7961030	7.2421e-07
Cells_fibroblasts	chr12:60177533	intergenic	SLC16A7,AC091517.1	rs10506399	3.44169e-15
Cells_fibroblasts	chr12:60178031	intergenic	SLC16A7,AC091517.1	rs6581273	3.95931e-11
Cells_fibroblasts	chr12:64844134	UTR3	XPOT	rs12313449	5.94136e-06
Cells_fibroblasts	chr12:98943083	UTR3	TMPO	rs10860341	1.01573e-06
Cells_fibroblasts	chr12:98999093	upstream	AC013283.1	rs10777938	3.27119e-11
Cells_fibroblasts	chr12:98999107	upstream	AC013283.1	rs4277163	3.24639e-06
Cells_fibroblasts	chr12:98999113	upstream	AC013283.1	rs4277163	7.46625e-07
Cells_fibroblasts	chr13:111547758	ncRNA_intronic	ANKRD10-IT1	rs11618215	0
Cells_fibroblasts	chr14:53109732	UTR3	ERO1L	rs35738167	4.43575e-11
Cells_fibroblasts	chr14:92585206	UTR5	NDUFB1	rs4548800	1.14149e-06
Cells_fibroblasts	chr14:92585231	UTR5	NDUFB1	rs7152807	1.21681e-08
Cells_fibroblasts	chr14:92585235	UTR5	NDUFB1	rs3814833	3.04818e-09
Cells_fibroblasts	chr14:92585266	UTR5	NDUFB1	rs7152807	1.73212e-09
Cells_fibroblasts	chr15:41597647	ncRNA_exonic	OIP5-AS1	rs77500865	7.13617e-06
Cells_fibroblasts	chr15:50660224	downstream	GABPB1-AS1	rs677143	9.65831e-07
Cells_fibroblasts	chr15:50660379	downstream	GABPB1-AS1	rs28450641	4.32987e-15
Cells_fibroblasts	chr15:65442476	UTR3	CLPX	rs7171610	5.25682e-08
Cells_fibroblasts	chr15:90444654	UTR3	C15orf38	rs1321778010	0
Cells_fibroblasts	chr15:90444685	UTR3	C15orf38	rs2279848	1.15585e-12
Cells_fibroblasts	chr16:10624926	ncRNA_intronic	RP11-27M24.1	rs58030780	6.95528e-06
Cells_fibroblasts	chr16:10625266	ncRNA_intronic	RP11-27M24.1	rs1138755	8.6635e-06
Cells_fibroblasts	chr16:19131427	ncRNA_exonic	RP11-626G11.3	rs57236534	4.6712e-06
Cells_fibroblasts	chr16:88785244	ncRNA_exonic	RP5-1142A6.9	rs7186082	1.36291e-12
Cells_fibroblasts	chr16:89630026	UTR3	RPL13	rs12709088	5.13583e-11
Cells_fibroblasts	chr16:89754697	intronic	CDK10	rs12924138	3.88578e-15
Cells_fibroblasts	chr17:66421447	ncRNA_intronic	RP11-120M18.2	rs3785605	2.87511e-07
Cells_fibroblasts	chr17:76418696	intronic	PGS1	rs6501210	4.93383e-06
Cells_fibroblasts	chr17:76418720	intronic	PGS1	rs72921250	1.847e-07
Cells_fibroblasts	chr17:76419056	intronic	PGS1	rs6501209	2.04715e-06
Cells_fibroblasts	chr17:76419066	intronic	PGS1	rs72903319	6.10059e-08
Cells_fibroblasts	chr19:11560763	intronic	PRKCSH	rs8101357	6.43996e-08
Cells_fibroblasts	chr19:13884418	ncRNA_exonic	CTB-5E10.3	rs1559152	4.137e-06
Cells_fibroblasts	chr19:13884669	ncRNA_exonic	CTB-5E10.3	rs1128028	1.4032e-06
Cells_fibroblasts	chr19:13884727	ncRNA_exonic	CTB-5E10.3	rs1128030	1.50023e-06
Cells_fibroblasts	chr19:13884748	ncRNA_exonic	CTB-5E10.3	rs1128749	7.04431e-06
Cells_fibroblasts	chr19:1459302	ncRNA_intronic	CTB-25B13.12	rs2656873	8.99377e-09
Cells_fibroblasts	chr19:16191349	intronic	TPM4	rs10424913	3.1073e-06
Cells_fibroblasts	chr19:16191438	intronic	TPM4	rs1055886	1.11022e-16
Cells_fibroblasts	chr19:16191574	intronic	TPM4	rs3786576	7.4496e-14
Cells_fibroblasts	chr19:20824450	ncRNA_intronic	CTC-513N18.7	rs8110124	3.33067e-16
Cells_fibroblasts	chr19:44663395	downstream	ZNF234	rs62117770	1.42015e-11
Cells_fibroblasts	chr19:52535804	UTR3	ZNF432	rs58329304	1.63292e-12
Cells_fibroblasts	chr19:53120721	UTR5	ZNF83	rs62118479	3.17159e-07
Cells_fibroblasts	chr19:53121651	intronic	ZNF83	rs113565323	5.66037e-07
Cells_fibroblasts	chr19:53121829	intronic	ZNF83	rs7256495	5.48763e-06
Cells_fibroblasts	chr19:53121877	intronic	ZNF83	rs7256557	5.15301e-06
Cells_fibroblasts	chr19:58375707	UTR3	ZNF587	rs66515265	0
Cells_fibroblasts	chr1:150281203	UTR3	MRPS21	rs34391279	9.59177e-09
Cells_fibroblasts	chr1:1660958	ncRNA_intronic	RP1-283E3.4,RP1-283E3.8	rs1972183	4.24508e-11
Cells_fibroblasts	chr1:184761188	UTR3	FAM129A	rs492126	0
Cells_fibroblasts	chr1:19585553	UTR3	MRTO4	rs761305	3.52798e-11
Cells_fibroblasts	chr1:204525548	UTR3	MDM4	rs10900598	2.30084e-06
Cells_fibroblasts	chr1:204525593	UTR3	MDM4	rs10900598	6.68609e-07
Cells_fibroblasts	chr1:207943187	intronic	CD46	rs11118556	1.17446e-07
Cells_fibroblasts	chr1:20978457	ncRNA_exonic	PINK1-AS	rs559542	0
Cells_fibroblasts	chr1:214524496	ncRNA_intronic	RP11-176D17.3	rs138865273	3.39368e-07
Cells_fibroblasts	chr1:214524522	ncRNA_intronic	RP11-176D17.3	rs35723575	3.43629e-06
Cells_fibroblasts	chr1:214524533	ncRNA_intronic	RP11-176D17.3	rs138865273	1.09663e-06
Cells_fibroblasts	chr1:214524566	ncRNA_intronic	RP11-176D17.3	rs138865273	2.27392e-07
Cells_fibroblasts	chr1:214524576	ncRNA_intronic	RP11-176D17.3	rs35031581	8.30891e-13
Cells_fibroblasts	chr1:214529740	ncRNA_intronic	RP11-176D17.3	rs17786841	4.3216e-06
Cells_fibroblasts	chr1:45281479	intergenic	BTBD19,PTCH2	rs35343809	6.50346e-11
Cells_fibroblasts	chr1:9328082	UTR3	H6PD	rs57355294	3.80766e-07
Cells_fibroblasts	chr1:9328102	UTR3	H6PD	rs57355294	2.69317e-10
Cells_fibroblasts	chr1:9328213	UTR3	H6PD	rs9434747	5.68274e-10
Cells_fibroblasts	chr20:3851645	intergenic	MAVS,RP11-119B16.2	rs34419413	1.94523e-06
Cells_fibroblasts	chr20:44466987	intronic	SNX21	rs79486481	3.12119e-06
Cells_fibroblasts	chr20:44524313	intronic	CTSA	rs61241783	9.20748e-08
Cells_fibroblasts	chr20:44524462	intronic	CTSA	rs6104390	1.40993e-07
Cells_fibroblasts	chr20:44524463	intronic	CTSA	rs6104390	0
Cells_fibroblasts	chr22:39414912	UTR3	APOBEC3C	rs5757423	0
Cells_fibroblasts	chr22:39415905	UTR3	APOBEC3C	rs5757423	8.65752e-12
Cells_fibroblasts	chr22:45736784	UTR3	FAM118A	rs738176	9.20323e-08
Cells_fibroblasts	chr2:114466200	intergenic	AC017074.2,SLC35F5	rs9798411	3.63772e-10
Cells_fibroblasts	chr2:114467533	intergenic	AC017074.2,SLC35F5	rs62168821	8.12461e-13
Cells_fibroblasts	chr2:128048932	intronic	ERCC3	rs72845953	2.84901e-06
Cells_fibroblasts	chr2:128602365	ncRNA_exonic	RP5-935K16.1	rs12692069	3.69561e-08
Cells_fibroblasts	chr2:128602366	ncRNA_exonic	RP5-935K16.1	rs6746537	2.70734e-08
Cells_fibroblasts	chr2:132272084	ncRNA_intronic	AC093838.4	rs2313830	1.38578e-10
Cells_fibroblasts	chr2:132272543	ncRNA_intronic	AC093838.4	rs13389274	8.07332e-12
Cells_fibroblasts	chr2:203740862	UTR3	WDR12	rs3845802	9.3729e-08
Cells_fibroblasts	chr2:242000241	ncRNA_intronic	AC005237.4	rs13024191	4.9738e-14
Cells_fibroblasts	chr2:37431604	UTR3	AC007390.5	rs1137453	1.26209e-07
Cells_fibroblasts	chr2:37431681	UTR3	AC007390.5	rs2287093	1.96185e-06
Cells_fibroblasts	chr2:61369175	ncRNA_exonic	AC016747.3	rs1621048	7.59049e-06
Cells_fibroblasts	chr2:65318808	intronic	RAB1A	rs112029776	0
Cells_fibroblasts	chr3:112319425	ncRNA_exonic	RP11-572C15.6	rs2668222	2.09737e-06
Cells_fibroblasts	chr3:112320458	ncRNA_exonic	RP11-572C15.6	rs2952320	3.62617e-08
Cells_fibroblasts	chr3:112320485	ncRNA_exonic	RP11-572C15.6	rs2280066	7.98253e-07
Cells_fibroblasts	chr3:14986137	ncRNA_exonic	FGD5-AS1	rs1142981	8.43299e-10
Cells_fibroblasts	chr3:14986447	ncRNA_exonic	FGD5-AS1	rs6442490	9.80327e-14
Cells_fibroblasts	chr3:14986452	ncRNA_exonic	FGD5-AS1	rs1142981	5.63893e-12
Cells_fibroblasts	chr3:14986453	ncRNA_exonic	FGD5-AS1	rs1142981	0
Cells_fibroblasts	chr3:156258273	UTR3	SSR3	rs3773713	5.55112e-16
Cells_fibroblasts	chr3:156258283	UTR3	SSR3	rs3773713	0
Cells_fibroblasts	chr3:156258286	UTR3	SSR3	rs13068904	0
Cells_fibroblasts	chr3:156258308	UTR3	SSR3	rs2280031	1.28973e-09
Cells_fibroblasts	chr3:156259229	UTR3	SSR3	rs1129109	6.30384e-06
Cells_fibroblasts	chr3:156259288	UTR3	SSR3	rs13068904	5.43066e-12
Cells_fibroblasts	chr3:156259295	UTR3	SSR3	rs1129109	8.25429e-12
Cells_fibroblasts	chr3:156259324	UTR3	SSR3	rs8665	2.76707e-07
Cells_fibroblasts	chr3:156259331	UTR3	SSR3	rs1129094	9.44622e-06
Cells_fibroblasts	chr3:156259340	UTR3	SSR3	rs1129094	0
Cells_fibroblasts	chr3:156259341	UTR3	SSR3	rs6764265	0
Cells_fibroblasts	chr3:156259363	UTR3	SSR3	rs1129094	0
Cells_fibroblasts	chr3:156259367	UTR3	SSR3	rs1129094	0
Cells_fibroblasts	chr3:156259406	UTR3	SSR3	rs8665	0
Cells_fibroblasts	chr3:156259407	UTR3	SSR3	rs8665	0
Cells_fibroblasts	chr3:179116285	ncRNA_exonic	AC007620.3	rs9756522	3.55271e-15
Cells_fibroblasts	chr3:40505662	intergenic	RPL14,RP11-391M1.4	rs1454497	1.84939e-06
Cells_fibroblasts	chr3:9860259	UTR5	TTLL3	rs11131189	7.5288e-07
Cells_fibroblasts	chr4:39551008	ncRNA_intronic	UGDH-AS1	rs6822319	4.86421e-06
Cells_fibroblasts	chr4:39551031	ncRNA_intronic	UGDH-AS1	rs11725195	1.32627e-12
Cells_fibroblasts	chr5:130538076	UTR3	LYRM7	rs72787011	7.68041e-06
Cells_fibroblasts	chr5:179267387	UTR3	C5orf45	rs173561	8.39613e-06
Cells_fibroblasts	chr5:54460164	UTR3	GPX8	rs10057543	1.28253e-12
Cells_fibroblasts	chr5:79923430	UTR3	DHFR	rs1677666	9.24633e-09
Cells_fibroblasts	chr6:160101723	UTR3	SOD2	rs8031	8.91671e-08
Cells_fibroblasts	chr6:160101733	UTR3	SOD2	rs8031	2.23488e-13
Cells_fibroblasts	chr6:160101802	UTR3	SOD2	rs3798215	4.07914e-07
Cells_fibroblasts	chr6:160101805	UTR3	SOD2	rs8031	8.74072e-10
Cells_fibroblasts	chr6:160101811	UTR3	SOD2	rs2842981	3.82328e-09
Cells_fibroblasts	chr6:3020793	ncRNA_exonic	RP1-90J20.12	rs3823096	4.09361e-12
Cells_fibroblasts	chr6:3022181	ncRNA_exonic	RP1-90J20.12	rs4959756	3.26391e-06
Cells_fibroblasts	chr6:31640299	UTR3	CSNK2B-LY6G5B-1181,LY6G5B	rs35149168	2.85452e-07
Cells_fibroblasts	chr6:46624625	intronic	SLC25A27	rs7739815	1.29249e-06
Cells_fibroblasts	chr6:71298986	UTR3	C6orf57	rs13199529	7.25017e-06
Cells_fibroblasts	chr7:128293316	intergenic	RP11-274B21.1,RP11-274B21.10	rs10227728	6.7573e-09
Cells_fibroblasts	chr7:128299413	intergenic	RP11-274B21.1,RP11-274B21.10	rs62481940	1.06875e-10
Cells_fibroblasts	chr7:128299671	intergenic	RP11-274B21.1,RP11-274B21.10	rs4731492	3.70361e-07
Cells_fibroblasts	chr7:135415039	intronic	FAM180A	rs7795285	1.88718e-07
Cells_fibroblasts	chr7:38763212	UTR3	VPS41	rs35843038	3.66249e-08
Cells_fibroblasts	chr7:44617111	downstream	TMED4	rs217365	4.8842e-06
Cells_fibroblasts	chr7:44872899	intronic	H2AFV	rs7789162	0
Cells_fibroblasts	chr7:44872929	intronic	H2AFV	rs7805890	4.60743e-14
Cells_fibroblasts	chr7:55803797	intergenic	FKBP9L,RNU6-1126P	rs112421891	1.702e-10
Cells_fibroblasts	chr8:11700396	UTR3	CTSB	rs12898	8.15933e-07
Cells_fibroblasts	chr8:11700595	UTR3	CTSB	rs1293320	8.35032e-08
Cells_fibroblasts	chr8:11700596	UTR3	CTSB	rs4841601	2.93519e-06
Cells_fibroblasts	chr8:11700676	UTR3	CTSB	rs73209013	5.85383e-06
Cells_fibroblasts	chr8:11700682	UTR3	CTSB	rs17757392	7.86859e-11
Cells_fibroblasts	chr8:11700685	UTR3	CTSB	rs1142957	0
Cells_fibroblasts	chr8:11700707	UTR3	CTSB	rs12898	2.01786e-07
Cells_fibroblasts	chr8:11700728	UTR3	CTSB	rs1142957	0
Cells_fibroblasts	chr8:11700729	UTR3	CTSB	rs1142957	0
Cells_fibroblasts	chr8:11700737	UTR3	CTSB	rs2740592	2.44249e-15
Cells_fibroblasts	chr8:11701283	UTR3	CTSB	rs2645425	0
Cells_fibroblasts	chr8:11701295	UTR3	CTSB	rs1736089	5.38657e-10
Cells_fibroblasts	chr8:11701296	UTR3	CTSB	rs2740592	5.13887e-10
Cells_fibroblasts	chr8:11701305	UTR3	CTSB	rs1142957	2.41289e-06
Cells_fibroblasts	chr8:11701323	UTR3	CTSB	rs8898	4.72528e-10
Cells_fibroblasts	chr8:11701335	UTR3	CTSB	rs11250169	1.59618e-06
Cells_fibroblasts	chr8:11701336	UTR3	CTSB	rs11786618	1.27822e-07
Cells_fibroblasts	chr8:11701343	UTR3	CTSB	rs11786618	0
Cells_fibroblasts	chr8:11701357	UTR3	CTSB	rs1142957	4.84589e-09
Cells_fibroblasts	chr8:11701378	UTR3	CTSB	rs6731	2.70753e-06
Cells_fibroblasts	chr8:134236718	intronic	WISP1	rs2929966	5.05006e-06
Cells_fibroblasts	chr8:30536603	UTR3	GSR	rs1138054	6.21661e-08
Cells_fibroblasts	chr9:131089146	intronic	COQ4	rs76294691	1.66345e-07
Cells_fibroblasts	chrX:73417097	intergenic	RP13-36G14.4,RP3-368A4.5	rs1935048	2.04139e-06
Cells_fibroblasts	chrX:73417106	intergenic	RP13-36G14.4,RP3-368A4.5	rs1935048	3.98189e-08
Cerebellar_Hemisphere	chr10:15117710	intergenic	OLAH,ACBD7	rs12245022	9.73482e-11
Cerebellar_Hemisphere	chr10:28812152	ncRNA_exonic	WAC-AS1	rs2993992	8.41696e-06
Cerebellar_Hemisphere	chr10:3168706	intronic	PFKP	rs3816703	3.19721e-10
Cerebellar_Hemisphere	chr10:73994762	UTR3	ANAPC16	rs6480601	2.76446e-14
Cerebellar_Hemisphere	chr10:91091499	intronic	IFIT3,LIPA	rs7897619	3.94093e-09
Cerebellar_Hemisphere	chr10:95422173	intronic	PDE6C	rs6583903	8.8906e-07
Cerebellar_Hemisphere	chr11:118893877	intronic	TRAPPC4	rs11820805	3.57315e-07
Cerebellar_Hemisphere	chr11:47191325	intronic	ARFGAP2	rs4752969	1.04953e-07
Cerebellar_Hemisphere	chr11:47501894	intronic	CELF1	rs57680742	6.61282e-06
Cerebellar_Hemisphere	chr11:6513943	intronic	TIMM10B	rs2256920	3.48519e-07
Cerebellar_Hemisphere	chr12:121680746	intronic	CAMKK2	rs11065501	4.88335e-07
Cerebellar_Hemisphere	chr12:121680817	intronic	CAMKK2	rs12819431	1.42631e-06
Cerebellar_Hemisphere	chr12:124109990	intronic	EIF2B1	rs1060639	1.11985e-11
Cerebellar_Hemisphere	chr12:133298410	UTR3	PGAM5	rs61978651	4.56473e-07
Cerebellar_Hemisphere	chr12:133346628	UTR3	GOLGA3	rs56910870	6.92949e-06
Cerebellar_Hemisphere	chr12:32897596	UTR3	DNM1L	rs1020670	0
Cerebellar_Hemisphere	chr12:32897597	UTR3	DNM1L	rs1020670	1.64313e-14
Cerebellar_Hemisphere	chr12:7008605	intronic	LRRC23	rs12306707	1.2841e-11
Cerebellar_Hemisphere	chr12:95415219	UTR3	NR2C1	rs113562654	3.36042e-08
Cerebellar_Hemisphere	chr12:95415230	UTR3	NR2C1	rs113562654	4.97844e-06
Cerebellar_Hemisphere	chr12:98943083	UTR3	TMPO	rs28535939	2.94031e-10
Cerebellar_Hemisphere	chr12:98999113	upstream	AC013283.1	rs4277163	9.96858e-08
Cerebellar_Hemisphere	chr13:111547758	ncRNA_intronic	ANKRD10-IT1	rs9521982	3.5386e-07
Cerebellar_Hemisphere	chr13:25511745	intergenic	CENPJ,TPTE2P1	rs60533994	7.85495e-07
Cerebellar_Hemisphere	chr13:45966876	intergenic	TPT1-AS1,SLC25A30	rs9526065	9.42801e-13
Cerebellar_Hemisphere	chr14:20918265	UTR5	OSGEP	rs883037	8.01223e-06
Cerebellar_Hemisphere	chr14:20919092	intronic	OSGEP	rs10134741	1.04128e-06
Cerebellar_Hemisphere	chr14:20919537	ncRNA_exonic	RP11-203M5.7	rs938882	3.77668e-09
Cerebellar_Hemisphere	chr14:20919558	ncRNA_exonic	RP11-203M5.7	rs10134741	3.88134e-11
Cerebellar_Hemisphere	chr14:53242859	ncRNA_intronic	RP11-589M4.1	rs1140039	1.01261e-08
Cerebellar_Hemisphere	chr14:77728481	intergenic	TMEM63C,NGB	rs59730492	3.89165e-08
Cerebellar_Hemisphere	chr14:77728540	intergenic	TMEM63C,NGB	rs449345	2.22138e-07
Cerebellar_Hemisphere	chr14:77728818	intergenic	TMEM63C,NGB	rs10130630	1.16258e-06
Cerebellar_Hemisphere	chr14:77728834	intergenic	TMEM63C,NGB	rs59730492	1.37113e-13
Cerebellar_Hemisphere	chr14:92584298	intronic	NDUFB1	rs12232186	3.04446e-06
Cerebellar_Hemisphere	chr14:92585218	UTR5	NDUFB1	rs7160819	4.09863e-06
Cerebellar_Hemisphere	chr14:92585231	UTR5	NDUFB1	rs2896197	2.92501e-08
Cerebellar_Hemisphere	chr14:92586208	intronic	NDUFB1	rs58036446	6.02353e-08
Cerebellar_Hemisphere	chr14:92586213	intronic	NDUFB1	rs7158184	6.28926e-09
Cerebellar_Hemisphere	chr14:92587443	intronic	NDUFB1	rs7152429	3.00593e-06
Cerebellar_Hemisphere	chr14:92587480	intronic	NDUFB1	rs7151027	1.74692e-10
Cerebellar_Hemisphere	chr14:92587493	intronic	NDUFB1	rs1950811	3.62106e-08
Cerebellar_Hemisphere	chr15:23095072	intronic	NIPA1	rs28523810	2.77682e-11
Cerebellar_Hemisphere	chr15:41597647	ncRNA_exonic	OIP5-AS1	rs28643296	8.37468e-06
Cerebellar_Hemisphere	chr15:42131838	intronic	JMJD7-PLA2G4B,PLA2G4B	rs1648837	1.31381e-09
Cerebellar_Hemisphere	chr16:1411128	ncRNA_exonic	LA16c-316G12.2	rs2887538	2.87548e-14
Cerebellar_Hemisphere	chr16:22299403	ncRNA_intronic	RP11-141O15.1	rs11863455	8.32307e-06
Cerebellar_Hemisphere	chr16:49370066	upstream	RP11-491F9.6	rs194404	4.29375e-06
Cerebellar_Hemisphere	chr16:85181725	intergenic	FAM92B,CTC-786C10.1	rs8049045	8.61089e-08
Cerebellar_Hemisphere	chr16:89629906	UTR3	RPL13	rs57775530	4.61658e-07
Cerebellar_Hemisphere	chr17:28513190	UTR3	NSRP1	rs11080120	4.2916e-07
Cerebellar_Hemisphere	chr17:29121625	intronic	CRLF3	rs73269995	6.19795e-06
Cerebellar_Hemisphere	chr17:36896904	intronic	PCGF2	rs57811257	2.92468e-06
Cerebellar_Hemisphere	chr17:41106126	intronic	AARSD1,PTGES3L-AARSD1	rs12051788	4.43362e-06
Cerebellar_Hemisphere	chr17:43721442	ncRNA_intronic	RP11-105N13.4	rs434805	7.93357e-07
Cerebellar_Hemisphere	chr17:4724925	intronic	PLD2	rs9635707	3.90683e-07
Cerebellar_Hemisphere	chr17:5390997	intronic	MIS12	rs6502863	5.94771e-07
Cerebellar_Hemisphere	chr17:55075597	intronic	SCPEP1	rs1811258	6.22798e-08
Cerebellar_Hemisphere	chr17:61913227	intronic	SMARCD2	rs894414	1.83362e-07
Cerebellar_Hemisphere	chr17:66138131	ncRNA_intronic	LRRC37A16P	rs8074621	7.76953e-07
Cerebellar_Hemisphere	chr17:71171647	ncRNA_exonic	RP11-143K11.1	rs9907227	1.359e-07
Cerebellar_Hemisphere	chr17:72849025	intronic	GRIN2C	rs11869277	6.36885e-06
Cerebellar_Hemisphere	chr17:7322486	UTR3	NLGN2	rs9900691	1.03034e-08
Cerebellar_Hemisphere	chr17:76418718	intronic	PGS1	rs1540773	2.8251e-08
Cerebellar_Hemisphere	chr17:78390611	intronic	ENDOV	rs8076103	9.27378e-06
Cerebellar_Hemisphere	chr17:78390744	intronic	ENDOV	rs9893968	1.07862e-08
Cerebellar_Hemisphere	chr17:80347762	UTR3	OGFOD3	rs113286925	8.32667e-15
Cerebellar_Hemisphere	chr19:1376181	intronic	MUM1	rs4459670	1.60274e-06
Cerebellar_Hemisphere	chr19:13884325	ncRNA_exonic	CTB-5E10.3	rs1559152	0
Cerebellar_Hemisphere	chr19:13884669	ncRNA_exonic	CTB-5E10.3	rs1559152	2.50934e-10
Cerebellar_Hemisphere	chr19:14678953	intronic	NDUFB7	rs4926228	8.81815e-08
Cerebellar_Hemisphere	chr19:1533299	intronic	PLK5	rs34501382	3.08337e-06
Cerebellar_Hemisphere	chr19:18892734	UTR3	CRTC1	rs8104411	1.97061e-09
Cerebellar_Hemisphere	chr19:18892789	UTR3	CRTC1	rs8104411	1.04219e-06
Cerebellar_Hemisphere	chr19:20824450	ncRNA_intronic	CTC-513N18.7	rs4599041	7.13133e-06
Cerebellar_Hemisphere	chr19:44354853	intergenic	ZNF283,ZNF404	rs10405318	3.79168e-07
Cerebellar_Hemisphere	chr19:45405518	UTR3	TOMM40	rs1305062	0
Cerebellar_Hemisphere	chr19:46970746	UTR3	PNMAL1	rs11083832	2.22045e-16
Cerebellar_Hemisphere	chr19:46970756	UTR3	PNMAL1	rs11083832	4.39324e-11
Cerebellar_Hemisphere	chr19:47907196	intronic	MEIS3	rs76771261	1.10782e-06
Cerebellar_Hemisphere	chr19:52535168	UTR3	ZNF432	rs12460617	8.34269e-06
Cerebellar_Hemisphere	chr19:53120721	UTR5	ZNF83	rs7256557	2.14387e-09
Cerebellar_Hemisphere	chr19:53121565	intronic	ZNF83	rs67949199	8.8373e-06
Cerebellar_Hemisphere	chr19:53121570	intronic	ZNF83	rs62118480	2.66454e-14
Cerebellar_Hemisphere	chr19:55550804	ncRNA_intronic	CTC-550B14.6,CTC-550B14.7	rs12983313	4.39632e-07
Cerebellar_Hemisphere	chr19:55550808	ncRNA_intronic	CTC-550B14.6,CTC-550B14.7	rs12460185	3.39484e-07
Cerebellar_Hemisphere	chr19:58521386	UTR3	CTD-2368P22.1	rs113782954	2.09289e-08
Cerebellar_Hemisphere	chr19:6441862	UTR3	SLC25A23	rs9304938	1.72934e-06
Cerebellar_Hemisphere	chr19:7854862	intergenic	CLEC4M,EVI5L	rs6603123	1.1091e-08
Cerebellar_Hemisphere	chr19:7854888	intergenic	CLEC4M,EVI5L	rs6603123	4.31547e-09
Cerebellar_Hemisphere	chr19:7854918	intergenic	CLEC4M,EVI5L	rs6603123	5.55112e-16
Cerebellar_Hemisphere	chr19:7854991	intergenic	CLEC4M,EVI5L	rs8108133	4.6867e-12
Cerebellar_Hemisphere	chr19:7854998	intergenic	CLEC4M,EVI5L	rs8108133	5.31732e-10
Cerebellar_Hemisphere	chr1:11089429	intronic	MASP2	rs6699335	1.84394e-07
Cerebellar_Hemisphere	chr1:11089437	intronic	MASP2	rs2273347	4.44598e-08
Cerebellar_Hemisphere	chr1:144673940	intergenic	RP11-640M9.2,NBPF9	rs137864233	3.72615e-06
Cerebellar_Hemisphere	chr1:150281203	UTR3	MRPS21	rs580060	0
Cerebellar_Hemisphere	chr1:1660944	ncRNA_intronic	RP1-283E3.4,RP1-283E3.8	rs1972183	2.79862e-08
Cerebellar_Hemisphere	chr1:16797493	ncRNA_intronic	CROCCP3	rs149561	1.22149e-07
Cerebellar_Hemisphere	chr1:16797495	ncRNA_intronic	CROCCP3	rs149561	0
Cerebellar_Hemisphere	chr1:16797505	ncRNA_intronic	CROCCP3	rs149561	0
Cerebellar_Hemisphere	chr1:16824399	intergenic	CROCCP3,RNU1-1	rs1746726	7.92625e-06
Cerebellar_Hemisphere	chr1:1959229	intronic	GABRD	rs28574670	5.36477e-09
Cerebellar_Hemisphere	chr1:204525548	UTR3	MDM4	rs4252745	2.58176e-06
Cerebellar_Hemisphere	chr1:20978457	ncRNA_exonic	PINK1-AS	rs671312	9.34478e-08
Cerebellar_Hemisphere	chr1:2298220	intronic	MORN1	rs4648834	2.92908e-07
Cerebellar_Hemisphere	chr1:2298239	intronic	MORN1	rs4648834	8.15747e-12
Cerebellar_Hemisphere	chr1:24800812	intergenic	NIPAL3,RCAN3	rs195731	4.07239e-09
Cerebellar_Hemisphere	chr1:29408133	intronic	EPB41	rs6694981	2.22275e-06
Cerebellar_Hemisphere	chr1:38326661	ncRNA_exonic	RP11-109P14.10	rs1136990	3.23538e-09
Cerebellar_Hemisphere	chr1:94314685	downstream	RP4-561L24.3	rs6681169	7.49348e-06
Cerebellar_Hemisphere	chr20:3909257	UTR3	RNF24	rs6037695	6.635e-10
Cerebellar_Hemisphere	chr20:3909319	UTR3	RNF24	rs6037695	2.38076e-12
Cerebellar_Hemisphere	chr20:3909332	UTR3	RNF24	rs7270329	5.36979e-07
Cerebellar_Hemisphere	chr20:44524498	intronic	CTSA	rs6104390	8.13449e-12
Cerebellar_Hemisphere	chr20:5980697	intergenic	MCM8,RN7SL498P	rs6053817	3.05977e-13
Cerebellar_Hemisphere	chr21:34821119	downstream	TMEM50B	rs8134200	4.44089e-16
Cerebellar_Hemisphere	chr22:18284425	ncRNA_intronic	XXbac-B461K10.4	rs369081	2.74884e-07
Cerebellar_Hemisphere	chr22:19008895	ncRNA_intronic	DGCR5	rs62230772	8.45777e-06
Cerebellar_Hemisphere	chr22:23734256	ncRNA_intronic	ZDHHC8P1	rs2000465	1.17809e-08
Cerebellar_Hemisphere	chr22:24221355	intronic	AP000350.10,SLC2A11	rs1018743	1.92439e-06
Cerebellar_Hemisphere	chr22:32003036	intronic	SFI1	rs2281440	2.36508e-06
Cerebellar_Hemisphere	chr22:45736881	UTR3	FAM118A	rs2064068	8.99884e-09
Cerebellar_Hemisphere	chr22:50645664	intronic	SELO	rs5771102	2.05512e-11
Cerebellar_Hemisphere	chr22:50881255	intronic	PPP6R2	rs6010031	5.05019e-06
Cerebellar_Hemisphere	chr2:128601461	ncRNA_exonic	RP5-935K16.1	rs11688522	1.06554e-08
Cerebellar_Hemisphere	chr2:128601583	ncRNA_exonic	RP5-935K16.1	rs11688522	2.21589e-08
Cerebellar_Hemisphere	chr2:132271532	ncRNA_intronic	AC093838.4	rs13025246	0
Cerebellar_Hemisphere	chr2:132272007	ncRNA_intronic	AC093838.4	rs12995872	3.29017e-10
Cerebellar_Hemisphere	chr2:132272084	ncRNA_intronic	AC093838.4	rs13384327	5.09637e-12
Cerebellar_Hemisphere	chr2:132272087	ncRNA_intronic	AC093838.4	rs2872427	3.73381e-08
Cerebellar_Hemisphere	chr2:132272119	ncRNA_intronic	AC093838.4	rs2622007	2.6365e-07
Cerebellar_Hemisphere	chr2:132272543	ncRNA_intronic	AC093838.4	rs13384327	0
Cerebellar_Hemisphere	chr2:132272559	ncRNA_intronic	AC093838.4	rs2178042	6.42097e-12
Cerebellar_Hemisphere	chr2:203163757	intronic	NOP58	rs6753156	1.90191e-06
Cerebellar_Hemisphere	chr2:203163955	intronic	NOP58	rs11886394	6.59971e-08
Cerebellar_Hemisphere	chr2:99854283	intergenic	MRPL30,LYG2	rs13031919	4.20023e-06
Cerebellar_Hemisphere	chr3:14986447	ncRNA_exonic	FGD5-AS1	rs1142981	0
Cerebellar_Hemisphere	chr3:40505662	intergenic	RPL14,RP11-391M1.4	rs28536038	1.30435e-09
Cerebellar_Hemisphere	chr4:1000096	intergenic	IDUA,FGFRL1	rs6829296	3.92576e-07
Cerebellar_Hemisphere	chr4:1001717	intergenic	IDUA,FGFRL1	rs10018140	2.71615e-08
Cerebellar_Hemisphere	chr4:1001806	intergenic	IDUA,FGFRL1	rs10010999	1.32185e-10
Cerebellar_Hemisphere	chr4:103731735	intronic	UBE2D3	rs223418	5.64835e-08
Cerebellar_Hemisphere	chr4:17803616	UTR3	DCAF16	rs11723441	1.88859e-09
Cerebellar_Hemisphere	chr4:39551031	ncRNA_intronic	UGDH-AS1	rs2125312	1.12574e-11
Cerebellar_Hemisphere	chr4:48859915	ncRNA_intronic	OCIAD1-AS1	rs12512637	7.44461e-07
Cerebellar_Hemisphere	chr4:48859937	ncRNA_intronic	OCIAD1-AS1	rs2883562	7.47599e-09
Cerebellar_Hemisphere	chr4:68301433	ncRNA_intronic	RP11-584P21.2	rs6834849	5.65308e-06
Cerebellar_Hemisphere	chr4:771586	ncRNA_intronic	RP11-440L14.1	rs6819857	9.87654e-13
Cerebellar_Hemisphere	chr4:771588	ncRNA_intronic	RP11-440L14.1	rs6819857	3.63498e-06
Cerebellar_Hemisphere	chr4:772568	ncRNA_intronic	RP11-440L14.1	rs7696341	2.96526e-06
Cerebellar_Hemisphere	chr4:91854419	intronic	CCSER1	rs13135875	5.44344e-06
Cerebellar_Hemisphere	chr5:132029417	ncRNA_intronic	AC004237.1	rs17510339	4.58807e-07
Cerebellar_Hemisphere	chr5:132029429	ncRNA_intronic	AC004237.1	rs17510339	2.83362e-06
Cerebellar_Hemisphere	chr5:132029439	ncRNA_intronic	AC004237.1	rs4705963	5.9841e-14
Cerebellar_Hemisphere	chr5:136977088	intronic	KLHL3	rs2882064	2.53682e-07
Cerebellar_Hemisphere	chr5:149575710	intronic	SLC6A7	rs2240784	2.61547e-08
Cerebellar_Hemisphere	chr5:149575718	intronic	SLC6A7	rs2240784	2.62009e-08
Cerebellar_Hemisphere	chr5:175557486	ncRNA_intronic	RP11-844P9.1	rs11134961	1.02279e-06
Cerebellar_Hemisphere	chr5:176502630	intronic	ZNF346	rs183686	8.01772e-06
Cerebellar_Hemisphere	chr5:179218559	intergenic	MAML1,LTC4S	rs2890060	4.77673e-12
Cerebellar_Hemisphere	chr5:179267387	UTR3	C5orf45	rs248245	1.59345e-07
Cerebellar_Hemisphere	chr6:158619712	UTR3	GTF2H5	rs628039	5.54783e-10
Cerebellar_Hemisphere	chr6:3020776	ncRNA_exonic	RP1-90J20.12	rs6920375	2.1339e-06
Cerebellar_Hemisphere	chr6:3025492	ncRNA_exonic	RP1-90J20.11	rs57826671	0
Cerebellar_Hemisphere	chr6:3025514	ncRNA_exonic	RP1-90J20.11	rs6907734	5.37937e-07
Cerebellar_Hemisphere	chr6:31640302	UTR3	CSNK2B-LY6G5B-1181,LY6G5B	rs59345959	6.94476e-09
Cerebellar_Hemisphere	chr6:31640483	UTR3	CSNK2B-LY6G5B-1181,LY6G5B	rs1266076	1.31406e-09
Cerebellar_Hemisphere	chr6:31640495	UTR3	CSNK2B-LY6G5B-1181,LY6G5B	rs1266076	3.33067e-15
Cerebellar_Hemisphere	chr6:71299049	UTR3	C6orf57	rs13199529	5.43529e-06
Cerebellar_Hemisphere	chr6:90070032	intergenic	UBE2J1,RRAGD	rs1145719	0
Cerebellar_Hemisphere	chr6:90070037	intergenic	UBE2J1,RRAGD	rs1145719	1.6301e-07
Cerebellar_Hemisphere	chr6:90070038	intergenic	UBE2J1,RRAGD	rs1145719	1.74931e-09
Cerebellar_Hemisphere	chr7:128144814	UTR3	METTL2B	rs4728117	1.87163e-07
Cerebellar_Hemisphere	chr7:128293433	intergenic	RP11-274B21.1,RP11-274B21.10	rs78488366	3.00303e-06
Cerebellar_Hemisphere	chr7:128299413	intergenic	RP11-274B21.1,RP11-274B21.10	rs11977129	1.02363e-13
Cerebellar_Hemisphere	chr7:128299731	intergenic	RP11-274B21.1,RP11-274B21.10	rs62481923	1.69094e-06
Cerebellar_Hemisphere	chr7:128299758	intergenic	RP11-274B21.1,RP11-274B21.10	rs62481937	8.44664e-11
Cerebellar_Hemisphere	chr7:128299761	intergenic	RP11-274B21.1,RP11-274B21.10	rs58123072	1.95416e-09
Cerebellar_Hemisphere	chr7:129127865	UTR3	STRIP2	rs62489113	2.10616e-07
Cerebellar_Hemisphere	chr7:25159181	downstream	CYCS	rs4719799	2.90593e-07
Cerebellar_Hemisphere	chr7:44066904	ncRNA_exonic	RASA4CP	rs62458738	8.21565e-15
Cerebellar_Hemisphere	chr7:44872899	intronic	H2AFV	rs7789162	0
Cerebellar_Hemisphere	chr7:5362123	intronic	TNRC18	rs3935624	5.93944e-09
Cerebellar_Hemisphere	chr7:55803797	intergenic	FKBP9L,RNU6-1126P	rs56291789	3.03448e-06
Cerebellar_Hemisphere	chr7:76251130	ncRNA_intronic	AC004980.7	rs1799226	2.31054e-06
Cerebellar_Hemisphere	chr7:888718	intronic	SUN1	rs900192391	2.8383e-08
Cerebellar_Hemisphere	chr7:99810350	intronic	GATS,STAG3	rs74774557	4.44089e-16
Cerebellar_Hemisphere	chr8:104495152	downstream	RP11-1C8.4	rs10955317	1.87302e-10
Cerebellar_Hemisphere	chr8:11700685	UTR3	CTSB	rs1293320	2.09618e-10
Cerebellar_Hemisphere	chr8:11700728	UTR3	CTSB	rs1692811	1.4786e-09
Cerebellar_Hemisphere	chr8:11701283	UTR3	CTSB	rs1296028	2.6717e-08
Cerebellar_Hemisphere	chr8:117800541	intronic	UTP23	rs7814084	1.29529e-07
Cerebellar_Hemisphere	chr8:117800551	intronic	UTP23	rs12675074	2.0292e-06
Cerebellar_Hemisphere	chr8:12880272	UTR3	KIAA1456	rs475181	9.81082e-06
Cerebellar_Hemisphere	chr8:12881603	UTR3	KIAA1456	rs78003159	2.13408e-07
Cerebellar_Hemisphere	chr8:12881678	UTR3	KIAA1456	rs78003159	1.23664e-10
Cerebellar_Hemisphere	chr8:12881751	UTR3	KIAA1456	rs184223946	1.17273e-06
Cerebellar_Hemisphere	chr8:12886189	UTR3	KIAA1456	rs60362859	4.45481e-10
Cerebellar_Hemisphere	chr8:12886202	UTR3	KIAA1456	rs60362859	0
Cerebellar_Hemisphere	chr8:12886224	UTR3	KIAA1456	rs184223946	1.30433e-06
Cerebellar_Hemisphere	chr8:146065457	intronic	ZNF7	rs1735166	1.64313e-14
Cerebellar_Hemisphere	chr8:146065458	intronic	ZNF7	rs2242650	1.96509e-14
Cerebellar_Hemisphere	chr8:21895696	intergenic	NPM2,FGF17	rs11992609	4.73662e-06
Cerebellar_Hemisphere	chr8:21896985	intergenic	NPM2,FGF17	rs13253213	4.66356e-06
Cerebellar_Hemisphere	chr8:21897189	intergenic	NPM2,FGF17	rs7818373	2.26584e-06
Cerebellar_Hemisphere	chr9:130874261	ncRNA_exonic	RP11-395P17.3	rs7860396	1.22149e-09
Cerebellar_Hemisphere	chr9:130990734	intronic	DNM1	rs951478214	2.10857e-08
Cerebellar_Hemisphere	chr9:131910802	UTR3	PPP2R4	rs1177682327	9.40754e-06
Cerebellar_Hemisphere	chr9:139101560	intronic	QSOX2	rs3758197	2.64848e-06
Cerebellar_Hemisphere	chr9:139101600	intronic	QSOX2	rs62578989	4.41869e-13
Cerebellar_Hemisphere	chr9:139101601	intronic	QSOX2	rs11103378	5.58445e-06
Cerebellar_Hemisphere	chr9:140505789	intronic	ARRDC1	rs2987618	1.12858e-06
Cerebellar_Hemisphere	chr9:140505880	intronic	ARRDC1	rs67499662	6.66134e-16
Cerebellar_Hemisphere	chr9:140505890	intronic	ARRDC1	rs67499662	0
Cerebellar_Hemisphere	chr9:140505900	intronic	ARRDC1	rs11137147	1.41669e-10
Cerebellum	chr10:15117710	intergenic	OLAH,ACBD7	rs12245022	6.9833e-14
Cerebellum	chr10:3168694	intronic	PFKP	rs9423693	4.06475e-12
Cerebellum	chr10:3168706	intronic	PFKP	rs4881099	1.34576e-09
Cerebellum	chr10:73994762	UTR3	ANAPC16	rs6480601	2.4463e-08
Cerebellum	chr10:82195983	ncRNA_exonic	RP11-137H2.6	rs6585994	2.72089e-08
Cerebellum	chr10:91091494	intronic	IFIT3,LIPA	rs11203066	8.15267e-06
Cerebellum	chr10:91091499	intronic	IFIT3,LIPA	rs7897619	5.73825e-08
Cerebellum	chr10:91091540	intronic	IFIT3,LIPA	rs11203070	2.12776e-06
Cerebellum	chr10:95422173	intronic	PDE6C	rs6583903	1.77698e-06
Cerebellum	chr11:118892751	intronic	TRAPPC4	rs117289748	2.34119e-07
Cerebellum	chr11:118893877	intronic	TRAPPC4	rs8192696	1.16401e-06
Cerebellum	chr11:66451984	downstream	SPTBN2	rs3867133	3.906e-06
Cerebellum	chr11:781069	intronic	AP006621.5	rs7952569	2.29261e-06
Cerebellum	chr12:124109990	intronic	EIF2B1	rs1060639	0
Cerebellum	chr12:133298410	UTR3	PGAM5	rs76891258	4.98422e-06
Cerebellum	chr12:32897596	UTR3	DNM1L	rs10844336	0
Cerebellum	chr12:7293428	intronic	CLSTN3	rs10845598	4.31027e-06
Cerebellum	chr12:98943083	UTR3	TMPO	rs28535939	6.90174e-07
Cerebellum	chr13:111547758	ncRNA_intronic	ANKRD10-IT1	rs7332528	2.7393e-11
Cerebellum	chr13:111549730	ncRNA_intronic	ANKRD10-IT1	rs1134348	8.0096e-07
Cerebellum	chr13:25511745	intergenic	CENPJ,TPTE2P1	rs73462958	2.10073e-06
Cerebellum	chr13:45966876	intergenic	TPT1-AS1,SLC25A30	rs3210286	2.37559e-09
Cerebellum	chr14:100762744	UTR5	SLC25A29	rs7143776	5.67101e-09
Cerebellum	chr14:20917973	UTR5	OSGEP	rs8015086	3.8357e-07
Cerebellum	chr14:20919092	intronic	OSGEP	rs3120065	6.46772e-07
Cerebellum	chr14:20919109	intronic	OSGEP	rs1878703	6.59513e-06
Cerebellum	chr14:51459284	intronic	TRIM9	rs12434339	1.01194e-06
Cerebellum	chr14:53242859	ncRNA_intronic	RP11-589M4.1	rs1140039	1.26871e-07
Cerebellum	chr14:77728481	intergenic	TMEM63C,NGB	rs59730492	2.3442e-10
Cerebellum	chr14:77728510	intergenic	TMEM63C,NGB	rs59730492	1.33203e-08
Cerebellum	chr14:77728511	intergenic	TMEM63C,NGB	rs59730492	2.12345e-06
Cerebellum	chr14:77728818	intergenic	TMEM63C,NGB	rs61990261	4.24776e-07
Cerebellum	chr14:77728834	intergenic	TMEM63C,NGB	rs61990261	0
Cerebellum	chr14:92584230	intronic	NDUFB1	rs12586785	7.22879e-09
Cerebellum	chr14:92584256	intronic	NDUFB1	rs7155991	2.64221e-06
Cerebellum	chr14:92584298	intronic	NDUFB1	rs3814833	2.97344e-06
Cerebellum	chr14:92585206	UTR5	NDUFB1	rs7152991	5.92903e-07
Cerebellum	chr14:92585218	UTR5	NDUFB1	rs7152991	5.70787e-08
[truncated: 4,704 more rows]
