# Supplementary material for: Genetic variation and microRNA targeting of A-to-I RNA editing fine tune human tissue transcriptomes
Source: Genome Biol. 2021 Mar 9;22:77. doi: 10.1186/s13059-021-02287-1 (PMC7942016; doi:10.1186/s13059-021-02287-1)
Supplement: Supplementary file 5 — Additional file 5: Table S4. List of edQTL sites with effect sizes correlated (R2 ≥ 0.5) to median ADARB1 levels across the 49 tissues. [file 13059_2021_2287_MOESM5_ESM.xlsx]

## Sheet: Table S4
RNA editing site	Location	Gene	R^2
chr7:66205046	ncRNA_exonic	RP11-792A8.4	0.82455
chr1:20978381	ncRNA_exonic	PINK1-AS	0.756992
chr1:204526804	UTR3	MDM4	0.721077
chr12:133298145	UTR3	PGAM5	0.717231
chr1:225974662	exonic	SRP9	0.673012
chr1:19585674	UTR3	MRTO4	0.665215
chr1:38327376	UTR3	INPP5B	0.659384
chr22:51062453	downstream	ARSA	0.649358
chr6:35436914	intronic	RPL10A	0.548213
chr1:1660872	ncRNA_intronic	RP1-283E3.4,RP1-283E3.8	0.516197
chr22:51062529	downstream	ARSA	0.513064
