# Supplementary material for: Genetic variation and microRNA targeting of A-to-I RNA editing fine tune human tissue transcriptomes
Source: Genome Biol. 2021 Mar 9;22:77. doi: 10.1186/s13059-021-02287-1 (PMC7942016; doi:10.1186/s13059-021-02287-1)
Supplement: Supplementary file 6 — Additional file 6: Table S5. List of nonsynonymous edQTL sites. [file 13059_2021_2287_MOESM6_ESM.xlsx]

## Sheet: Table S5
RNA editing site	Gene	AA change
chr1:207268815	C4BPB	Thr->Ala
chr1:225974614	SRP9	Ile->Met
chr10:97146871	SORBS1	Lys->Glu
chr10:123721611	NSMCE4A	Thr->Ala
chr14:106134726	ELK2AP	Asn->Asp
chr15:75646086	NEIL1	Lys->Arg
chr17:420790	VPS53	Gln->Arg
chr17:15406498	FAM18B2	Arg->Gly
chr19:3595042	TBXA2R	Tyr->Cys
chr19:19288204	MEF2BNB	Gln->Arg
chr19:46841490	HIF3A	His->Arg
chr6:33648330	ITPR3	Gln->Arg
chr6:42094542	C6orf132	Met->Val
chr7:56146707	SUMF2	Gln->Arg
chr9:735722	KANK1	Gln->Arg
