# Supplementary material for: Genetic variation and microRNA targeting of A-to-I RNA editing fine tune human tissue transcriptomes
Source: Genome Biol. 2021 Mar 9;22:77. doi: 10.1186/s13059-021-02287-1 (PMC7942016; doi:10.1186/s13059-021-02287-1)
Supplement: Supplementary file 7 — Additional file 7: Table S6. List of edQTL sites associated with GWAS traits. [file 13059_2021_2287_MOESM7_ESM.xlsx]

## Sheet: Table S6
Gene symbol	Editing site(s)	edQTL SNP(s)	Linked GWAS SNP	GWAS Gene Symbol	GWAS disease/trait	Reference (PMID)
LZTS2	chr10:102764317	rs807029	rs807029	LZTS2	Ejection fraction in Tripanosoma cruzi seropositivity	24324551
AS3MT,C10orf32-AS3MT	chr10:104661224,chr10:104661227	rs11191416	rs17115100	CYP17A1,WBP1L	Parkinson's disease	19915575
AS3MT,C10orf32-AS3MT	chr10:104661224,chr10:104661227	rs11191416	rs1004467	CYP17A1	Depressive symptoms	30643256
AS3MT,C10orf32-AS3MT	chr10:104661224,chr10:104661227	rs11191416	rs1004467	CYP17A1	Diastolic blood pressure	27841878
AS3MT,C10orf32-AS3MT	chr10:104661224,chr10:104661227	rs11191416	rs1004467	CYP17A1	Hypertension	30487518
AS3MT,C10orf32-AS3MT	chr10:104661224,chr10:104661227	rs11191416	rs1004467	CYP17A1	Mean arterial pressure	27618448
AS3MT,C10orf32-AS3MT	chr10:104661224,chr10:104661227	rs11191416	rs1004467	CYP17A1	Mean arterial pressure	30487518
AS3MT,C10orf32-AS3MT	chr10:104661224,chr10:104661227	rs11191416	rs1004467	CYP17A1	Myocardial infarction	26343387
AS3MT,C10orf32-AS3MT	chr10:104661224,chr10:104661227	rs11191416	rs1004467	CYP17A1	Neuroticism	30643256
AS3MT,C10orf32-AS3MT	chr10:104661224,chr10:104661227	rs11191416	rs1004467	CYP17A1	Pulse pressure	27841878
AS3MT,C10orf32-AS3MT	chr10:104661224,chr10:104661227	rs11191416	rs1004467	CYP17A1	Pulse pressure	30487518
AS3MT,C10orf32-AS3MT	chr10:104661224,chr10:104661227	rs11191416	rs1004467	CYP17A1	Systolic blood pressure	19430479
AS3MT,C10orf32-AS3MT	chr10:104661224,chr10:104661227	rs11191416	rs1004467	CYP17A1	Systolic blood pressure	27736895
AS3MT,C10orf32-AS3MT	chr10:104661224,chr10:104661227	rs11191416	rs1004467	CYP17A1	Systolic blood pressure	27841878
AS3MT,C10orf32-AS3MT	chr10:104661224,chr10:104661227	rs11191416	rs1004467	CYP17A1	Systolic blood pressure	30487518
AS3MT,C10orf32-AS3MT	chr10:104661224,chr10:104661227	rs11191416	rs3824755	CYP17A1	Blood pressure	24001895
AS3MT,C10orf32-AS3MT	chr10:104661224,chr10:104661227	rs11191416	rs3824755	CYP17A1	Red blood cell count	30595370
AS3MT,C10orf32-AS3MT	chr10:104661224,chr10:104661227	rs11191416	rs11191416	PFN1P11	Coronary artery disease	26343387
AS3MT,C10orf32-AS3MT	chr10:104661224,chr10:104661227	rs11191416	rs11191416	PFN1P11	Coronary artery disease (myocardial infarction, percutaneous transluminal coronary angioplasty, coronary artery bypass grafting, angina or chromic ischemic heart disease)	28714975
C10orf32	chr10:104623105	rs11191421	rs12775431	AL358790.1	Age of smoking initiation (MTAG)	30643251
C10orf32	chr10:104623105	rs11191421	rs9527	BORCS7,BORCS7-ASMT	Arsenic metabolism	22383894
C10orf32	chr10:104623105	rs11191421	rs12416687	BORCS7-ASMT	Blood pressure	24954895
AS3MT,C10orf32-AS3MT	chr10:104660655	rs11191454	rs3740390	AS3MT,BORCS7-ASMT	Coronary artery disease	29212778
C10orf32	chr10:104623105	rs11191421	rs11191442	AS3MT,BORCS7-ASMT	General risk tolerance (MTAG)	30643258
AS3MT,C10orf32-AS3MT	chr10:104660655	rs11191454	rs11191454	AS3MT,BORCS7-ASMT	Autism spectrum disorder, attention deficit-hyperactivity disorder, bipolar disorder, major depressive disorder, and schizophrenia (combined)	23453885
AS3MT,C10orf32-AS3MT	chr10:104660655	rs11191454	rs12413409	CNNM2	Coronary artery disease	24262325
AS3MT,C10orf32-AS3MT	chr10:104660655	rs11191454	rs12413409	CNNM2	Coronary artery disease or large artery stroke	24262325
AS3MT,C10orf32-AS3MT	chr10:104660655	rs11191454	rs12413409	CNNM2	Coronary heart disease	21378988
AS3MT,C10orf32-AS3MT	chr10:104660655	rs11191454	rs12413409	CNNM2	Coronary heart disease	21378990
AS3MT,C10orf32-AS3MT	chr10:104660655	rs11191454	rs12413409	CNNM2	Intracranial aneurysm	20364137
AS3MT,C10orf32-AS3MT	chr10:104660655	rs11191454	rs11191514	CNNM2	Body mass index	26426971
AS3MT,C10orf32-AS3MT	chr10:104660655	rs11191454	rs943037	CNNM2	Diastolic blood pressure	27618452
AS3MT,C10orf32-AS3MT	chr10:104660655	rs11191454	rs943037	CNNM2	Systolic blood pressure	27618452
AS3MT,C10orf32-AS3MT	chr10:104660655	rs11191454	rs11191548	CNNM2	Blood pressure	21572416
AS3MT,C10orf32-AS3MT	chr10:104660655	rs11191454	rs11191548	CNNM2	Blood pressure	21909110
AS3MT,C10orf32-AS3MT	chr10:104660655	rs11191454	rs11191548	CNNM2	Diastolic blood pressure	28739976
AS3MT,C10orf32-AS3MT	chr10:104660655	rs11191454	rs11191548	CNNM2	Diastolic blood pressure	30487518
AS3MT,C10orf32-AS3MT	chr10:104660655	rs11191454	rs11191548	CNNM2	Diastolic blood pressure (cigarette smoking interaction)	29455858
AS3MT,C10orf32-AS3MT	chr10:104660655	rs11191454	rs11191548	CNNM2	Hypertension	30487518
AS3MT,C10orf32-AS3MT	chr10:104660655	rs11191454	rs11191548	CNNM2	Mean arterial pressure	30487518
AS3MT,C10orf32-AS3MT	chr10:104660655	rs11191454	rs11191548	CNNM2	Pulse pressure	28739976
AS3MT,C10orf32-AS3MT	chr10:104660655	rs11191454	rs11191548	CNNM2	Pulse pressure	30487518
AS3MT,C10orf32-AS3MT	chr10:104660655	rs11191454	rs11191548	CNNM2	Systolic blood pressure	19430483
AS3MT,C10orf32-AS3MT	chr10:104660655	rs11191454	rs11191548	CNNM2	Systolic blood pressure	21909115
AS3MT,C10orf32-AS3MT	chr10:104660655	rs11191454	rs11191548	CNNM2	Systolic blood pressure	26390057
AS3MT,C10orf32-AS3MT	chr10:104660655	rs11191454	rs11191548	CNNM2	Systolic blood pressure	27618447
AS3MT,C10orf32-AS3MT	chr10:104660655	rs11191454	rs11191548	CNNM2	Systolic blood pressure	28739976
AS3MT,C10orf32-AS3MT	chr10:104660655	rs11191454	rs11191548	CNNM2	Systolic blood pressure	30487518
AS3MT,C10orf32-AS3MT	chr10:104660655	rs11191454	rs11191548	CNNM2	Systolic blood pressure (cigarette smoking interaction)	29455858
AS3MT,C10orf32-AS3MT	chr10:104660655	rs11191454	rs11191560	NT5C2	BMI (adjusted for smoking behaviour)	28443625
AS3MT,C10orf32-AS3MT	chr10:104660655	rs11191454	rs11191560	NT5C2	BMI in non-smokers	28443625
AS3MT,C10orf32-AS3MT	chr10:104660655	rs11191454	rs11191560	NT5C2	Body mass index	25673413
AS3MT,C10orf32-AS3MT	chr10:104660655	rs11191454	rs11191560	NT5C2	Body mass index	30108127
AS3MT,C10orf32-AS3MT	chr10:104660655	rs11191454	rs11191560	NT5C2	Body mass index (joint analysis main effects and smoking interaction)	28443625
AS3MT,C10orf32-AS3MT	chr10:104660655	rs11191454	rs10883832	NT5C2	Schizophrenia	26198764
AS3MT,C10orf32-AS3MT	chr10:104660655	rs11191454	rs11191580	NT5C2	Autism spectrum disorder, attention deficit-hyperactivity disorder, bipolar disorder, major depressive disorder, and schizophrenia (combined)	23453885
AS3MT,C10orf32-AS3MT	chr10:104660655	rs11191454	rs11191580	NT5C2	Body mass index	24861553
AS3MT,C10orf32-AS3MT	chr10:104660655	rs11191454	rs11191580	NT5C2	Body mass index	26426971
AS3MT,C10orf32-AS3MT	chr10:104660655	rs11191454	rs11191580	NT5C2	Cardiovascular disease	30595370
AS3MT,C10orf32-AS3MT	chr10:104660655	rs11191454	rs11191580	NT5C2	Diastolic blood pressure	30487518
AS3MT,C10orf32-AS3MT	chr10:104660655	rs11191454	rs11191580	NT5C2	Hypertension	30487518
AS3MT,C10orf32-AS3MT	chr10:104660655	rs11191454	rs11191580	NT5C2	Mean arterial pressure	30487518
AS3MT,C10orf32-AS3MT	chr10:104660655	rs11191454	rs11191580	NT5C2	Pulse pressure	30487518
AS3MT,C10orf32-AS3MT	chr10:104660655	rs11191454	rs11191580	NT5C2	Schizophrenia	21926974
AS3MT,C10orf32-AS3MT	chr10:104660655	rs11191454	rs11191580	NT5C2	Schizophrenia	22688191
AS3MT,C10orf32-AS3MT	chr10:104660655	rs11191454	rs11191580	NT5C2	Systolic blood pressure	30487518
AS3MT,C10orf32-AS3MT	chr10:104660655	rs11191454	rs11191580	NT5C2	Systolic blood pressure	30595370
AS3MT,C10orf32-AS3MT	chr10:104660655	rs11191454	rs11191580	NT5C2	Systolic blood pressure (long-term average)	28348047
AS3MT,C10orf32-AS3MT	chr10:104660655	rs11191454	rs11191582	NT5C2	Autism spectrum disorder or schizophrenia	28540026
AS3MT,C10orf32-AS3MT	chr10:104660655	rs11191454	rs74233809	NT5C2	Birth weight	27680694
AS3MT,C10orf32-AS3MT	chr10:104660655	rs11191454	rs201740017	NT5C2	Mean arterial pressure	30487518
AS3MT,C10orf32-AS3MT	chr10:104660655	rs11191454	rs201740017	NT5C2	Pulse pressure	30578418
AS3MT,C10orf32-AS3MT	chr10:104660655	rs11191454	rs201740017	NT5C2	Schizophrenia	29483656
AS3MT,C10orf32-AS3MT	chr10:104660655	rs11191454	rs12219304	NT5C2	Hypertension	30487518
AS3MT,C10orf32-AS3MT	chr10:104660655	rs11191454	rs11191593	NT5C2	Blood pressure	21909110
AS3MT,C10orf32-AS3MT	chr10:104660655	rs11191454	rs11191593	NT5C2	Blood pressure	24001895
AS3MT,C10orf32-AS3MT	chr10:104660655	rs11191454	rs11191593	NT5C2	Diastolic blood pressure	30487518
AS3MT,C10orf32-AS3MT	chr10:104660655	rs11191454	rs11191593	NT5C2	Hypertension	30487518
AS3MT,C10orf32-AS3MT	chr10:104660655	rs11191454	rs11191593	NT5C2	Mean arterial pressure	26390057
AS3MT,C10orf32-AS3MT	chr10:104660655	rs11191454	rs11191593	NT5C2	Mean arterial pressure	30487518
AS3MT,C10orf32-AS3MT	chr10:104660655	rs11191454	rs11191593	NT5C2	Pulse pressure	30487518
AS3MT,C10orf32-AS3MT	chr10:104660655	rs11191454	rs11191593	NT5C2	Systolic blood pressure	30487518
AS3MT,C10orf32-AS3MT	chr10:104660655	rs11191454	rs77420391	NT5C2	Systolic blood pressure	30487518
AS3MT,C10orf32-AS3MT	chr10:104660655	rs11191454	rs77420391	NT5C2	Worry	29942085
AS3MT,C10orf32-AS3MT	chr10:104660655	rs11191454	rs112913898	NT5C2 - ST13P13	Diastolic blood pressure	30487518
AS3MT,C10orf32-AS3MT	chr10:104660655	rs11191454	rs112913898	NT5C2 - ST13P13	Hypertension	30487518
AS3MT,C10orf32-AS3MT	chr10:104660655	rs11191454	rs112913898	NT5C2 - ST13P13	Mean arterial pressure	29403010
AS3MT,C10orf32-AS3MT	chr10:104660655	rs11191454	rs112913898	NT5C2 - ST13P13	Mean arterial pressure	30487518
AS3MT,C10orf32-AS3MT	chr10:104660655	rs11191454	rs112913898	NT5C2 - ST13P13	Pulse pressure	29403010
AS3MT,C10orf32-AS3MT	chr10:104660655	rs11191454	rs112913898	NT5C2 - ST13P13	Pulse pressure	30487518
AS3MT,C10orf32-AS3MT	chr10:104660655	rs11191454	rs112913898	NT5C2 - ST13P13	Systolic blood pressure	29403010
AS3MT,C10orf32-AS3MT	chr10:104660655	rs11191454	rs112913898	NT5C2 - ST13P13	Systolic blood pressure	30487518
AS3MT,C10orf32-AS3MT	chr10:104660655	rs11191454	rs11191607	NT5C2 - ST13P13	Depressive symptoms	30643256
AS3MT,C10orf32-AS3MT	chr10:104660655	rs11191454	rs11191607	NT5C2 - ST13P13	Neuroticism	30643256
CYP2E1	chr10:135348727,chr10:135348731	rs1165405615,rs2864985	rs2070676	CYP2E1	Gout	22179738
CYP2E1	chr10:135348727,chr10:135348731	rs1165405615,rs2864985	rs2070677	CYP2E1	Gout	22179738
PLXDC2,MIR4675	chr10:20573497	rs955429	rs57624458	PLXDC2	Nicotine dependence and major depression (severity of comorbidity)	30287806
AK129672,ANKRD16	chr10:5903400	rs4748018	rs10128251	ASB13	Childhood ear infection	28928442
AK129672	chr10:5904003,chr10:5904062	rs12246907,rs12253826	rs2380205	GDI2 - ANKRD16	Breast cancer	20453838
CCAR1	chr10:70518080	rs10823233	rs2298117	TET1	Chronotype	30696823
CCAR1	chr10:70518080	rs10823233	rs2298117	TET1	Triglycerides	30275531
MIR1256	chr10:74272279	rs2394861	rs7075993	DDIT4 - DNAJB12	Blond vs. brown/black hair color	30531825
MIR1256	chr10:74272279	rs2394861	rs10740399	DDIT4 - DNAJB12	Menarche (age at onset)	30595370
MIR1256	chr10:74272279	rs2394861	rs4300326	DDIT4 - DNAJB12	Hair color	30595370
MIR1256	chr10:74272279	rs2394861	rs9415064	DDIT4 - DNAJB12	Cognitive performance (MTAG)	30038396
MIR1256	chr10:74272279	rs2394861	rs9416018	DNAJB12	Educational attainment (MTAG)	30038396
MIR1256	chr10:74272279	rs2394861	rs9416018	DNAJB12	Highest math class taken (MTAG)	30038396
PPIF	chr10:81109644,chr10:81110343	rs1316313	rs1463598	PPIF - ZCCHC24	Heel bone mineral density	30048462
PPIF	chr10:81109644,chr10:81110343	rs1316313	rs1463598	PPIF - ZCCHC24	Heel bone mineral density	30595370
PPIF	chr10:81109644,chr10:81110343	rs1316313	rs1463598	PPIF - ZCCHC24	Heel bone mineral density	30598549
FAM213A,TSPAN14	chr10:82193768,chr10:82194849,chr10:82194890,chr10:82195257,chr10:82195363,chr10:82195372,chr10:82195929,chr10:82195983,chr10:82195988,chr10:82196010,chr10:82196043	rs10788620,rs10887865,rs10887868,rs10887871,rs1366425345,rs1870143,rs3195899,rs66586255	rs10887868	PRXL2A	Blood protein levels	29875488
FAM213A,TSPAN14	chr10:82194891,chr10:82195928	rs7096715,rs7902460	rs7096715	PRXL2A	Systolic blood pressure	30578418
FAM213A,TSPAN14	chr10:82194891,chr10:82195928	rs7096715,rs7902460	rs7902460	PRXL2A - TSPAN14	Heel bone mineral density	30048462
FAM213A,TSPAN14	chr10:82194891,chr10:82195928	rs7096715,rs7902460	rs7902460	PRXL2A - TSPAN14	Heel bone mineral density	30595370
FAM213A,TSPAN14	chr10:82194891,chr10:82195928	rs7096715,rs7902460	rs7902460	PRXL2A - TSPAN14	Heel bone mineral density	30598549
ATM	chr11:108237832,chr11:108237854	rs170547,rs7395528	rs594153	ATM	Red blood cell count	29403010
ATM	chr11:108236635,chr11:108237832,chr11:108237844,chr11:108237854	rs11212619,rs170547,rs172896,rs2028155,rs227076,rs227092,rs228601,rs425061,rs592955,rs682131,rs7395528	rs637064	ATM	Eosinophil counts	30595370
ATM	chr11:108236635,chr11:108237832,chr11:108237844,chr11:108237854	rs11212619,rs170547,rs172896,rs2028155,rs227076,rs227092,rs228601,rs425061,rs592955,rs682131,rs7395528	rs372306442	ATM	Eosinophil counts	27863252
ATM	chr11:108236635,chr11:108237832,chr11:108237844,chr11:108237854	rs11212619,rs170547,rs172896,rs2028155,rs227076,rs227092,rs228601,rs425061,rs592955,rs682131,rs7395528	rs372306442	ATM	Eosinophil percentage of white cells	27863252
ATM	chr11:108236635,chr11:108237832,chr11:108237844,chr11:108237854	rs11212619,rs170547,rs172896,rs2028155,rs227076,rs227092,rs228601,rs425061,rs592955,rs682131,rs7395528	rs372306442	ATM	Sum eosinophil basophil counts	27863252
ATM	chr11:108236635,chr11:108237832,chr11:108237844,chr11:108237854	rs11212619,rs170547,rs172896,rs2028155,rs227076,rs227092,rs228601,rs425061,rs592955,rs682131,rs7395528	rs4237579	C11orf65	Mean corpuscular volume	29403010
ATM	chr11:108236635,chr11:108237832,chr11:108237844,chr11:108237854	rs11212619,rs172896,rs2028155,rs227076,rs227092,rs228601,rs425061,rs592955,rs682131,rs7395528	rs11212617	C11orf65	Response to metformin in type 2 diabetes (glycemic)	21186350
ATM	chr11:108236635,chr11:108237832,chr11:108237844,chr11:108237854	rs170547,rs172896,rs2028155,rs227076,rs227092,rs228601,rs425061,rs592955,rs7395528	rs7943607	C11orf65	Mean corpuscular hemoglobin	29403010
LOH11CR1I	chr11:111599465	rs4534611	rs11213941	LAYN - SIK2	Eczema	30595370
RPS25	chr11:118886832	rs7941696	rs638893	AP004609.2 - SETP16	Vitiligo	22951725
CLMP	chr11:122943085	rs1461494,rs4936770	rs4936767	RPL34P23 - RPS26P43	Time-dependent creatinine clearance change response to tenofovir treatment in HIV infection (time and treatment arm interaction)	26148204
CLMP	chr11:122943085	rs1461494,rs4936770	rs1461494	RPL31P47 - HSPA8	Time-dependent creatinine clearance change response to tenofovir treatment in HIV infection (time and treatment arm interaction)	26148204
CLMP	chr11:122943085	rs1461494,rs4936770	rs4802	HSPA8	Time-dependent creatinine clearance change response to tenofovir treatment in HIV infection (time and treatment arm interaction)	26148204
CLMP	chr11:122943085	rs1461494,rs4936770	rs4936770	HSPA8	Time-dependent creatinine clearance change response to tenofovir treatment in HIV infection (time and treatment arm interaction)	26148204
CLMP	chr11:122943085	rs1461494,rs4936770	rs7941144	CLMP	Time-dependent creatinine clearance change response to tenofovir treatment in HIV infection (time and treatment arm interaction)	26148204
C11orf58	chr11:16778063	rs10766333	rs4757417	SOX6	Hair color	30595370
RPS13	chr11:17098192,chr11:17098233	rs11024116,rs11529602,rs7117166	rs7130826	OR7E14P	Smoking status (ever vs never smokers)	30643258
HSD17B12	chr11:43878985	rs35521277	rs35521277	HSD17B12,AC068205.2	Cardiovascular disease	30595370
F2	chr11:46759663,chr11:46759668	rs3136487	rs61884307	F2	Autism spectrum disorder or schizophrenia	28540026
ARFGAP2	chr11:47190788	rs7108902	rs7128325	C11orf49	Depressed affect	29942085
ARFGAP2	chr11:47190788	rs7108902	rs7128325	C11orf49	Feeling miserable	29500382
ARFGAP2	chr11:47190788	rs7108902	rs7118546	C11orf49	Total body bone mineral density	29304378
ARFGAP2	chr11:47190788	rs2087215	rs12417519	C11orf49	Feeling fed-up	29500382
ARFGAP2	chr11:47190788	rs7108902	rs747650	C11orf49	Acne (severe)	24399259
MS4A8	chr11:60480192	rs2868222	rs2847212	MS4A13 - AP003399.1	Osteoarthritis of the hip or knee	29436472
FADS1	chr11:61567758	rs174530	rs174529	MYRF,TMEM258	HDL cholesterol	25961943
FADS1	chr11:61567758	rs174530	rs174529	MYRF,TMEM258	Heel bone mineral density	30048462
FADS1	chr11:61567758	rs174530	rs174529	MYRF,TMEM258	Heel bone mineral density	30595370
FADS1	chr11:61567758	rs174530	rs174529	MYRF,TMEM258	High density lipoprotein cholesterol levels	29507422
FADS1	chr11:61567758	rs174530	rs174529	MYRF,TMEM258	Iron status biomarkers (total iron binding capacity)	28334935
FADS1	chr11:61567758	rs174530	rs174529	MYRF,TMEM258	Low density lipoprotein cholesterol levels	29507422
FADS1	chr11:61567758	rs174530	rs174529	MYRF,TMEM258	Total cholesterol levels	29507422
FADS1	chr11:61567758	rs174530	rs174529	MYRF,TMEM258	Triglycerides	25961943
FADS1	chr11:61567758	rs174530	rs174529	MYRF,TMEM258	Triglycerides	29507422
FADS1	chr11:61567758	rs174530,rs174541	rs174530	MYRF,TMEM258	Serum metabolite ratios in chronic kidney disease	29545352
FADS1	chr11:61567758	rs174530,rs174541	rs174530	MYRF,TMEM258	Serum total protein level	29403010
FADS1	chr11:61567758	rs174530	rs108499	MYRF,TMEM258	Trans fatty acid levels	25646338
FADS1	chr11:61567758	rs174530,rs174541,rs174544	rs174533	MYRF,TMEM258	Hematocrit	27863252
FADS1	chr11:61567758	rs174530,rs174541,rs174544	rs174533	MYRF,TMEM258	Hemoglobin concentration	27863252
FADS1	chr11:61567758	rs174530,rs174541,rs174544	rs174533	MYRF,TMEM258	LDL cholesterol levels	28334899
FADS1	chr11:61567758	rs174530,rs174541,rs174544	rs174533	MYRF,TMEM258	Red blood cell count	27863252
FADS1	chr11:61567758	rs174530,rs174541,rs174544	rs174533	MYRF,TMEM258	Serum metabolite ratios in chronic kidney disease	29545352
FADS1	chr11:61567758	rs174530,rs174541,rs174544	rs174533	MYRF,TMEM258	Total cholesterol levels	28334899
FADS1	chr11:61567758	rs174530	rs174534	MYRF,TMEM258	Heel bone mineral density	30598549
FADS1	chr11:61567758	rs174530	rs174534	MYRF,TMEM258	Plasma omega-6 polyunsaturated fatty acid levels (dihomo-gamma-linolenic acid)	26584805
FADS1	chr11:61567758	rs174530	rs174534	MYRF,TMEM258	Trans fatty acid levels	25646338
FADS1	chr11:61567758	rs174530,rs174541	rs174535	MYRF,TMEM258	Blood metabolite levels	24816252
FADS1	chr11:61567758	rs174530,rs174541	rs174535	MYRF,TMEM258	Chronic inflammatory diseases (ankylosing spondylitis, Crohn's disease, psoriasis, primary sclerosing cholangitis, ulcerative colitis) (pleiotropy)	26974007
FADS1	chr11:61567758	rs174530,rs174541	rs174535	MYRF,TMEM258	Nasal polyps	30643255
FADS1	chr11:61567758	rs174530,rs174541	rs174535	MYRF,TMEM258	Plasma omega-3 polyunsaturated fatty acid level (eicosapentaenoic acid)	21829377
FADS1	chr11:61567758	rs174530,rs174541	rs174535	MYRF,TMEM258	Plasma omega-3 polyunsaturated fatty acid levels (docosapentaenoic acid)	21829377
FADS1	chr11:61567758	rs174530,rs174541	rs174535	MYRF,TMEM258	Red blood cell fatty acid levels	25500335
FADS1	chr11:61567758	rs174530,rs174541	rs174535	MYRF,TMEM258	Respiratory diseases	30595370
FADS1	chr11:61567758	rs174530,rs174541	rs174535	MYRF,TMEM258	Trans fatty acid levels	25646338
FADS1	chr11:61567758	rs174530,rs174541,rs174544	rs174536	MYRF,TMEM258	Glycerophospholipid levels	26068415
FADS1	chr11:61567758	rs174530,rs174541,rs174544	rs174536	MYRF,TMEM258	Plasma omega-3 polyunsaturated fatty acid levels (alphalinolenic acid)	21829377
FADS1	chr11:61567758	rs174530,rs174541,rs174544	rs174536	MYRF,TMEM258	Plasma omega-3 polyunsaturated fatty acid levels (alphalinolenic acid)	26584805
FADS1	chr11:61567758	rs174530,rs174541,rs174544	rs174536	MYRF,TMEM258	Resting heart rate	27798624
FADS1	chr11:61567758	rs174530,rs174541,rs174544	rs174536	MYRF,TMEM258	Resting heart rate	29769521
FADS1	chr11:61567758	rs174530,rs174541,rs174544	rs174536	MYRF,TMEM258	Trans fatty acid levels	25646338
FADS1	chr11:61567758	rs174530,rs174541,rs174544	rs174537	MYRF,TMEM258	Colorectal cancer	24836286
FADS1	chr11:61567758	rs174530,rs174541,rs174544	rs174537	MYRF,TMEM258	Colorectal cancer	26965516
FADS1	chr11:61567758	rs174530,rs174541,rs174544	rs174537	MYRF,TMEM258	Colorectal cancer	29471430
FADS1	chr11:61567758	rs174530,rs174541,rs174544	rs174537	MYRF,TMEM258	Colorectal cancer	30529582
FADS1	chr11:61567758	rs174530,rs174541,rs174544	rs174537	MYRF,TMEM258	Glycerophospholipid levels	26068415
FADS1	chr11:61567758	rs174530,rs174541,rs174544	rs174537	MYRF,TMEM258	HDL cholesterol	30275531
FADS1	chr11:61567758	rs174530,rs174541,rs174544	rs174537	MYRF,TMEM258	Plasma omega-6 polyunsaturated fatty acid levels (gamma-linolenic acid)	26584805
FADS1	chr11:61567758	rs174530,rs174541,rs174544	rs174537	MYRF,TMEM258	Serum metabolite concentrations in chronic kidney disease	29545352
FADS1	chr11:61567758	rs174530,rs174541,rs174544	rs174537	MYRF,TMEM258	Serum metabolite ratios in chronic kidney disease	29545352
FADS1	chr11:61567758	rs174530,rs174541,rs174544	rs174537	MYRF,TMEM258	Trans fatty acid levels	25646338
FADS1	chr11:61567758	rs174530,rs174541,rs174544	rs174537	MYRF,TMEM258	Triglycerides	30275531
FADS1	chr11:61567758	rs174530,rs174541,rs174544	rs102274	TMEM258	Serum metabolite concentrations in chronic kidney disease	29545352
FADS1	chr11:61567758	rs174541	rs174538	TMEM258	Blood metabolite levels	24816252
FADS1	chr11:61567758	rs174541	rs174538	TMEM258	Plasma omega-3 polyunsaturated fatty acid level (eicosapentaenoic acid)	21829377
FADS1	chr11:61567758	rs174541	rs174538	TMEM258	Trans fatty acid levels	25646338
FADS1	chr11:61567758	rs174530,rs174541,rs174544	rs4246215	FADS2,FEN1	Crohn's disease	28067908
FADS1	chr11:61567758	rs174530,rs174541,rs174544	rs4246215	FADS2,FEN1	Inflammatory bowel disease	23128233
FADS1	chr11:61567758	rs174530,rs174541,rs174544	rs4246215	FADS2,FEN1	Plasma omega-3 polyunsaturated fatty acid level (eicosapentaenoic acid)	21829377
FADS1	chr11:61567758	rs174530,rs174541,rs174544	rs4246215	FADS2,FEN1	Plasma omega-3 polyunsaturated fatty acid levels (alphalinolenic acid)	21829377
FADS1	chr11:61567758	rs174530,rs174541,rs174544	rs4246215	FADS2,FEN1	Plasma omega-3 polyunsaturated fatty acid levels (docosapentaenoic acid)	21829377
FADS1	chr11:61567758	rs174530,rs174541,rs174544	rs4246215	FADS2,FEN1	Platelet count	22139419
FADS1	chr11:61567758	rs174530,rs174541,rs174544	rs4246215	FADS2,FEN1	Red blood cell fatty acid levels	25500335
FADS1	chr11:61567758	rs174530,rs174541,rs174544	rs4246215	FADS2,FEN1	Trans fatty acid levels	25646338
FADS1	chr11:61567758	rs174530,rs174541,rs174544	rs174541	FADS2	Metabolite levels	23378610
FADS1	chr11:61567758	rs174530,rs174541,rs174544	rs174541	FADS2	Red blood cell fatty acid levels	25500335
FADS1	chr11:61567758	rs174530,rs174541,rs174544	rs174541	FADS2	Serum metabolite ratios in chronic kidney disease	29545352
FADS1	chr11:61567758	rs174530,rs174541,rs174544	rs174541	FADS2	Trans fatty acid levels	25646338
FADS1	chr11:61567758	rs174541,rs174544	rs174544	FADS1,FADS2	Monocyte percentage of white cells	27863252
FADS1	chr11:61567758	rs174530,rs174541,rs174544	rs174545	FADS1,FADS2	Delta-6 desaturase activity	26584805
FADS1	chr11:61567758	rs174530,rs174541,rs174544	rs174545	FADS1,FADS2	Red blood cell fatty acid levels	25500335
FADS1	chr11:61567758	rs174530,rs174541,rs174544	rs174545	FADS1,FADS2	Serum metabolite ratios in chronic kidney disease	29545352
FADS1	chr11:61567758	rs174530,rs174541,rs174544	rs174545	FADS1,FADS2	Trans fatty acid levels	25646338
FADS1	chr11:61567758	rs174530,rs174541,rs174544	rs174546	FADS1,FADS2	C-reactive protein levels or HDL-cholesterol levels (pleiotropy)	27286809
FADS1	chr11:61567758	rs174530,rs174541,rs174544	rs174546	FADS1,FADS2	C-reactive protein levels or triglyceride levels (pleiotropy)	27286809
FADS1	chr11:61567758	rs174530,rs174541,rs174544	rs174546	FADS1,FADS2	Cholesterol, total	20686565
FADS1	chr11:61567758	rs174530,rs174541,rs174544	rs174546	FADS1,FADS2	Cholesterol, total	24097068
FADS1	chr11:61567758	rs174530,rs174541,rs174544	rs174546	FADS1,FADS2	Glycerophospholipid levels	26068415
FADS1	chr11:61567758	rs174530,rs174541,rs174544	rs174546	FADS1,FADS2	HDL cholesterol	20686565
FADS1	chr11:61567758	rs174530,rs174541,rs174544	rs174546	FADS1,FADS2	HDL cholesterol	24097068
FADS1	chr11:61567758	rs174530,rs174541,rs174544	rs174546	FADS1,FADS2	High density lipoprotein cholesterol levels	29507422
FADS1	chr11:61567758	rs174530,rs174541,rs174544	rs174546	FADS1,FADS2	LDL cholesterol	19060910
FADS1	chr11:61567758	rs174530,rs174541,rs174544	rs174546	FADS1,FADS2	LDL cholesterol	20686565
FADS1	chr11:61567758	rs174530,rs174541,rs174544	rs174546	FADS1,FADS2	LDL cholesterol	24097068
FADS1	chr11:61567758	rs174530,rs174541,rs174544	rs174546	FADS1,FADS2	Low density lipoprotein cholesterol levels	29507422
FADS1	chr11:61567758	rs174530,rs174541,rs174544	rs174546	FADS1,FADS2	Metabolic syndrome	20694148
FADS1	chr11:61567758	rs174530,rs174541,rs174544	rs174546	FADS1,FADS2	Plasma omega-6 polyunsaturated fatty acid levels (gamma-linolenic acid)	26584805
FADS1	chr11:61567758	rs174530,rs174541,rs174544	rs174546	FADS1,FADS2	QT interval	30679814
FADS1	chr11:61567758	rs174530,rs174541,rs174544	rs174546	FADS1,FADS2	Total cholesterol levels	29507422
FADS1	chr11:61567758	rs174530,rs174541,rs174544	rs174546	FADS1,FADS2	Trans fatty acid levels	25646338
FADS1	chr11:61567758	rs174530,rs174541,rs174544	rs174546	FADS1,FADS2	Triglycerides	20686565
FADS1	chr11:61567758	rs174530,rs174541,rs174544	rs174546	FADS1,FADS2	Triglycerides	24097068
FADS1	chr11:61567758	rs174530,rs174541,rs174544	rs174546	FADS1,FADS2	Triglycerides	29507422
FADS1	chr11:61567758	rs174530,rs174541,rs174544	rs174547	FADS1,FADS2	Age-related disease endophenotypes	27790247
FADS1	chr11:61567758	rs174530,rs174541,rs174544	rs174547	FADS1,FADS2	Age-related diseases, mortality and associated endophenotypes	27790247
FADS1	chr11:61567758	rs174530,rs174541,rs174544	rs174547	FADS1,FADS2	Comprehensive strength and appendicular lean mass	22960237
FADS1	chr11:61567758	rs174530,rs174541,rs174544	rs174547	FADS1,FADS2	Glycerophospholipid levels	26068415
FADS1	chr11:61567758	rs174530,rs174541,rs174544	rs174547	FADS1,FADS2	HDL cholesterol	19060906
FADS1	chr11:61567758	rs174530,rs174541,rs174544	rs174547	FADS1,FADS2	Height	25429064
FADS1	chr11:61567758	rs174530,rs174541,rs174544	rs174547	FADS1,FADS2	High density lipoprotein cholesterol levels	29615537
FADS1	chr11:61567758	rs174530,rs174541,rs174544	rs174547	FADS1,FADS2	Lipid metabolism phenotypes	22286219
FADS1	chr11:61567758	rs174530,rs174541,rs174544	rs174547	FADS1,FADS2	Metabolic traits	21886157
FADS1	chr11:61567758	rs174530,rs174541,rs174544	rs174547	FADS1,FADS2	Metabolite levels	20037589
FADS1	chr11:61567758	rs174530,rs174541,rs174544	rs174547	FADS1,FADS2	Metabolite levels (lipid measures)	27005778
FADS1	chr11:61567758	rs174530,rs174541,rs174544	rs174547	FADS1,FADS2	Plasma omega-3 polyunsaturated fatty acid levels (alphalinolenic acid)	21829377
FADS1	chr11:61567758	rs174530,rs174541,rs174544	rs174547	FADS1,FADS2	Plasma omega-3 polyunsaturated fatty acid levels (docosapentaenoic acid)	21829377
FADS1	chr11:61567758	rs174530,rs174541,rs174544	rs174547	FADS1,FADS2	Plasma omega-6 polyunsaturated fatty acid levels (arachidonic acid)	24823311
FADS1	chr11:61567758	rs174530,rs174541,rs174544	rs174547	FADS1,FADS2	Plasma omega-6 polyunsaturated fatty acid levels (gamma-linolenic acid)	24823311
FADS1	chr11:61567758	rs174530,rs174541,rs174544	rs174547	FADS1,FADS2	Plasma omega-6 polyunsaturated fatty acid levels (linoleic acid)	26584805
FADS1	chr11:61567758	rs174530,rs174541,rs174544	rs174547	FADS1,FADS2	Resting heart rate	20639392
FADS1	chr11:61567758	rs174530,rs174541,rs174544	rs174547	FADS1,FADS2	Serum metabolite levels	23093944
FADS1	chr11:61567758	rs174530,rs174541,rs174544	rs174547	FADS1,FADS2	Sphingolipid levels	26068415
FADS1	chr11:61567758	rs174530,rs174541,rs174544	rs174547	FADS1,FADS2	Total cholesterol levels	29615537
FADS1	chr11:61567758	rs174530,rs174541,rs174544	rs174547	FADS1,FADS2	Trans fatty acid levels	25646338
FADS1	chr11:61567758	rs174530,rs174541,rs174544	rs174547	FADS1,FADS2	Triglycerides	19060906
FADS1	chr11:61567758	rs174544	rs174548	FADS1,FADS2	Blood metabolite levels	24816252
FADS1	chr11:61567758	rs174544	rs174548	FADS1,FADS2	Blood metabolite ratios	24816252
FADS1	chr11:61567758	rs174544	rs174548	FADS1,FADS2	Delta-6 desaturase activity	26584805
FADS1	chr11:61567758	rs174544	rs174548	FADS1,FADS2	Eosinophil counts	30595370
FADS1	chr11:61567758	rs174544	rs174548	FADS1,FADS2	HDL cholesterol	20864672
FADS1	chr11:61567758	rs174544	rs174548	FADS1,FADS2	Hematology traits	23303382
FADS1	chr11:61567758	rs174544	rs174548	FADS1,FADS2	Metabolite levels	19043545
FADS1	chr11:61567758	rs174544	rs174548	FADS1,FADS2	Plasma omega-6 polyunsaturated fatty acid levels (dihomo-gamma-linolenic acid)	26584805
FADS1	chr11:61567758	rs174544	rs174548	FADS1,FADS2	Platelet count	27863252
FADS1	chr11:61567758	rs174544	rs174548	FADS1,FADS2	Serum metabolite levels	23093944
FADS1	chr11:61567758	rs174544	rs174548	FADS1,FADS2	Serum metabolite ratios in chronic kidney disease	29545352
FADS1	chr11:61567758	rs174544	rs174548	FADS1,FADS2	Sum eosinophil basophil counts	27863252
FADS1	chr11:61567758	rs174544	rs174548	FADS1,FADS2	Trans fatty acid levels	25646338
FADS1	chr11:61567758	rs174544	rs174548	FADS1,FADS2	Triglycerides	20864672
FADS1	chr11:61567758	rs174541,rs174544	rs174549	FADS1,FADS2	Comprehensive strength and appendicular lean mass	22960237
FADS1	chr11:61567758	rs174541,rs174544	rs174549	FADS1,FADS2	Eosinophil counts	27863252
FADS1	chr11:61567758	rs174541,rs174544	rs174549	FADS1,FADS2	Fatty acid desaturase activity (adipose tissue)	30453627
FADS1	chr11:61567758	rs174541,rs174544	rs174549	FADS1,FADS2	Fatty acid desaturase activity (serum)	30453627
FADS1	chr11:61567758	rs174541,rs174544	rs174549	FADS1,FADS2	Heart rate	23583979
FADS1	chr11:61567758	rs174541,rs174544	rs174549	FADS1,FADS2	LDL cholesterol	30275531
FADS1	chr11:61567758	rs174541,rs174544	rs174549	FADS1,FADS2	Laryngeal squamous cell carcinoma	25194280
FADS1	chr11:61567758	rs174541,rs174544	rs174549	FADS1,FADS2	Metabolite levels	23281178
FADS1	chr11:61567758	rs174541,rs174544	rs174549	FADS1,FADS2	Red blood cell fatty acid levels	25500335
FADS1	chr11:61567758	rs174541,rs174544	rs174549	FADS1,FADS2	Serum metabolite ratios in chronic kidney disease	29545352
FADS1	chr11:61567758	rs174541,rs174544	rs174549	FADS1,FADS2	Trans fatty acid levels	25646338
FADS1	chr11:61567758	rs174541,rs174544	rs174549	FADS1,FADS2	White blood cell count	27863252
FADS1	chr11:61567758	rs174541,rs174544	rs174549	FADS1,FADS2	White blood cell count	30595370
FADS1	chr11:61567758	rs174530,rs174541,rs174544	rs174550	FADS1,FADS2	Blood metabolite levels	24816252
FADS1	chr11:61567758	rs174530,rs174541,rs174544	rs174550	FADS1,FADS2	Fasting blood glucose	20081858
FADS1	chr11:61567758	rs174530,rs174541,rs174544	rs174550	FADS1,FADS2	Fasting blood glucose	22581228
FADS1	chr11:61567758	rs174530,rs174541,rs174544	rs174550	FADS1,FADS2	Fasting blood glucose (BMI interaction)	22581228
FADS1	chr11:61567758	rs174530,rs174541,rs174544	rs174550	FADS1,FADS2	Glycerophospholipid levels	26068415
FADS1	chr11:61567758	rs174530,rs174541,rs174544	rs174550	FADS1,FADS2	HDL cholesterol levels	28334899
FADS1	chr11:61567758	rs174530,rs174541,rs174544	rs174550	FADS1,FADS2	High density lipoprotein cholesterol levels	29507422
FADS1	chr11:61567758	rs174530,rs174541,rs174544	rs174550	FADS1,FADS2	Homeostasis model assessment of beta-cell function	20081858
FADS1	chr11:61567758	rs174530,rs174541,rs174544	rs174550	FADS1,FADS2	Low density lipoprotein cholesterol levels	29507422
FADS1	chr11:61567758	rs174530,rs174541,rs174544	rs174550	FADS1,FADS2	Plasma omega-3 polyunsaturated fatty acid level (eicosapentaenoic acid)	21829377
FADS1	chr11:61567758	rs174530,rs174541,rs174544	rs174550	FADS1,FADS2	Plasma omega-6 polyunsaturated fatty acid levels (adrenic acid)	24823311
FADS1	chr11:61567758	rs174530,rs174541,rs174544	rs174550	FADS1,FADS2	Plasma omega-6 polyunsaturated fatty acid levels (linoleic acid)	24823311
FADS1	chr11:61567758	rs174530,rs174541,rs174544	rs174550	FADS1,FADS2	Red blood cell fatty acid levels	25500335
FADS1	chr11:61567758	rs174530,rs174541,rs174544	rs174550	FADS1,FADS2	Total cholesterol levels	29507422
FADS1	chr11:61567758	rs174530,rs174541,rs174544	rs174550	FADS1,FADS2	Trans fatty acid levels	25646338
FADS1	chr11:61567758	rs174530,rs174541,rs174544	rs174550	FADS1,FADS2	Triglyceride levels	28334899
FADS1	chr11:61567758	rs174530,rs174541,rs174544	rs174550	FADS1,FADS2	Triglycerides	29507422
FADS1	chr11:61567758	rs174530,rs174541,rs174544	rs174554	FADS1,FADS2	Cholesterol, total	25961943
FADS1	chr11:61567758	rs174530,rs174541,rs174544	rs174554	FADS1,FADS2	High density lipoprotein cholesterol levels	29507422
FADS1	chr11:61567758	rs174530,rs174541,rs174544	rs174554	FADS1,FADS2	Low density lipoprotein cholesterol levels	29507422
FADS1	chr11:61567758	rs174530,rs174541,rs174544	rs174554	FADS1,FADS2	Serum metabolite ratios in chronic kidney disease	29545352
FADS1	chr11:61567758	rs174530,rs174541,rs174544	rs174554	FADS1,FADS2	Total cholesterol levels	29507422
FADS1	chr11:61567758	rs174530,rs174541,rs174544	rs174554	FADS1,FADS2	Triglycerides	29507422
FADS1	chr11:61567758	rs174541,rs174544	rs1340782938	FADS1,FADS2	Glycerophospholipid levels	26068415
FADS1	chr11:61567758	rs174541,rs174544	rs1340782938	FADS1,FADS2	Granulocyte count	27863252
FADS1	chr11:61567758	rs174541,rs174544	rs1340782938	FADS1,FADS2	Myeloid white cell count	27863252
FADS1	chr11:61567758	rs174541,rs174544	rs1340782938	FADS1,FADS2	Plasma omega-6 polyunsaturated fatty acid levels (dihomo-gamma-linolenic acid)	24823311
FADS1	chr11:61567758	rs174541,rs174544	rs1340782938	FADS1,FADS2	Sum neutrophil eosinophil counts	27863252
FADS1	chr11:61567758	rs174541,rs174544	rs1340782938	FADS1,FADS2	Trans fatty acid levels	25646338
FADS1	chr11:61567758	rs174541,rs174544	rs174556	FADS1,FADS2	Blood metabolite levels	24816252
FADS1	chr11:61567758	rs174541,rs174544	rs174556	FADS1,FADS2	Breast milk fatty acid composition (infant genotype effect)	29514873
FADS1	chr11:61567758	rs174541,rs174544	rs174556	FADS1,FADS2	Breast milk fatty acid composition (maternal genotype effect)	29514873
FADS1	chr11:61567758	rs174541,rs174544	rs174556	FADS1,FADS2	Granulocyte percentage of myeloid white cells	27863252
FADS1	chr11:61567758	rs174541,rs174544	rs174556	FADS1,FADS2	Trans fatty acid levels	25646338
FADS1	chr11:61567758	rs174541,rs174544	rs375569409	FADS1,FADS2	Serum metabolite ratios in chronic kidney disease	29545352
FADS1	chr11:61567758	rs174544	rs174559	FADS1,FADS2	Red cell distribution width	28957414
FADS1	chr11:61567758	rs174544	rs174559	FADS1,FADS2	Red cell distribution width	30595370
FADS1	chr11:61567758	rs174544	rs174560	FADS1,FADS2	Serum metabolite concentrations in chronic kidney disease	29545352
FADS1	chr11:61567758	rs174544	rs174560	FADS1,FADS2	Serum metabolite ratios in chronic kidney disease	29545352
FADS1	chr11:61567758	rs174544	rs174560	FADS1,FADS2	Sleep duration	30846698
FADS1	chr11:61567758	rs174541,rs174544	rs174561	FADS1,FADS2,MIR1908	Serum metabolite ratios in chronic kidney disease	29545352
FADS1	chr11:61567758	rs174530,rs174541,rs174544	rs174562	FADS1,FADS2	Serum metabolite ratios in chronic kidney disease	29545352
FADS1	chr11:61567758	rs174541,rs174544	rs174564	FADS1,FADS2	Pulse pressure	30578418
FADS1	chr11:61567758	rs174541,rs174544	rs174564	FADS1,FADS2	Serum metabolite ratios in chronic kidney disease	29545352
FADS1	chr11:61567758	rs174544	rs28456	FADS1,FADS2	Bipolar disorder	28115744
FADS1	chr11:61567758	rs174544	rs28456	FADS1,FADS2	Serum metabolite ratios in chronic kidney disease	29545352
FADS1	chr11:61567758	rs174541	rs174566	FADS1,FADS2	Delta-5 desaturase activity response to n3-polyunsaturated fat supplement	29246731
FADS1	chr11:61567758	rs174541	rs174566	FADS1,FADS2	Serum metabolite concentrations in chronic kidney disease	29545352
FADS1	chr11:61567758	rs174541	rs174566	FADS1,FADS2	Serum metabolite ratios in chronic kidney disease	29545352
FADS1	chr11:61567758	rs174541	rs174567	FADS1,FADS2	Gallstone disease	30504769
FADS1	chr11:61567758	rs174541	rs174567	FADS1,FADS2	Serum metabolite ratios in chronic kidney disease	29545352
FADS1	chr11:61567758	rs174530,rs174541,rs174544	rs174568	FADS1,FADS2	LDL cholesterol x physical activity interaction (2df test)	30670697
FADS1	chr11:61567758	rs174530,rs174541,rs174544	rs174568	FADS1,FADS2	Serum metabolite concentrations in chronic kidney disease	29545352
FADS1	chr11:61567758	rs174530,rs174541,rs174544	rs174568	FADS1,FADS2	Serum metabolite ratios in chronic kidney disease	29545352
FADS1	chr11:61567758	rs174541	rs1535	FADS2	Balding type 1	30595370
FADS1	chr11:61567758	rs174541	rs1535	FADS2	Colorectal cancer	29917119
FADS1	chr11:61567758	rs174541	rs1535	FADS2	Glycerophospholipid levels	26068415
FADS1	chr11:61567758	rs174541	rs1535	FADS2	Inflammatory bowel disease	26192919
FADS1	chr11:61567758	rs174541	rs1535	FADS2	LDL cholesterol levels	28334899
FADS1	chr11:61567758	rs174541	rs1535	FADS2	Metabolic syndrome	20694148
FADS1	chr11:61567758	rs174541	rs1535	FADS2	Plasma omega-3 polyunsaturated fatty acid levels (alphalinolenic acid)	21829377
FADS1	chr11:61567758	rs174541	rs1535	FADS2	Plasma omega-3 polyunsaturated fatty acid levels (docosapentaenoic acid)	21829377
FADS1	chr11:61567758	rs174541	rs1535	FADS2	Response to statin therapy	20339536
FADS1	chr11:61567758	rs174541	rs1535	FADS2	Serum metabolite ratios in chronic kidney disease	29545352
FADS1	chr11:61567758	rs174541	rs1535	FADS2	Total cholesterol levels	28334899
FADS1	chr11:61567758	rs174541	rs1535	FADS2	Trans fatty acid levels	25646338
TTC9C,ZBTB3	chr11:62507188	rs7126912	rs56135662	HNRNPUL2-BSCL2,BSCL2	Smoking initiation (ever regular vs never regular) (MTAG)	30643251
TTC9C,ZBTB3	chr11:62507188	rs7126912	rs7929194	TTC9C - ZBTB3	Adolescent idiopathic scoliosis	30019117
PDDC1	chr11:769883	rs12289645	rs7929541	SCT - DRD4	Systemic seropositive rheumatic diseases (Systemic sclerosis or systemic lupus erythematosus or rheumatoid arthritis or idiopathic inflammatory myopathies)	30573655
TIGD3,SLC25A45	chr11:65140488	rs2904978	rs239260	SLC22A20P	Mean corpuscular hemoglobin	29403010
TIGD3,SLC25A45	chr11:65140488	rs2904978	rs239260	SLC22A20P	Mean corpuscular volume	29403010
NEAT1	chr11:65207472	rs72643570	rs72643570	AP000944.1	Heel bone mineral density	30595370
NEAT1	chr11:65208818	rs1616810	rs587080	AP000769.1 - AP000769.3	Plateletcrit	27863252
NEAT1	chr11:65208818	rs1616810	rs111665273	AP000769.3 - MALAT1	Femoral neck bone mineral density	22504420
AP5B1	chr11:65542015,chr11:65542020,chr11:65544567	rs1054975410,rs10896041,rs1193496,rs517115	rs478304	RNASEH2C - KRT8P26	Acne (severe)	24927181
AP5B1	chr11:65542015,chr11:65542020,chr11:65544567	rs1054975410,rs10896041,rs1193496,rs517115	rs478304	RNASEH2C - KRT8P26	Spherical equivalent or myopia (age of diagnosis)	29808027
AP5B1	chr11:65542015	rs489574	rs489574	AP001266.2 - AP5B1	Systemic lupus erythematosus	28714469
SERPINH1	chr11:75279268	rs645935	rs606452	SERPINH1	Coronary artery disease	29212778
SERPINH1	chr11:75279268	rs645935	rs606452	SERPINH1	Height	22021425
SERPINH1	chr11:75279268	rs645935	rs606452	SERPINH1	Height	25282103
SERPINH1	chr11:75279268	rs645935	rs606452	SERPINH1	Height	25429064
SERPINH1	chr11:75279268	rs645935	rs606452	SERPINH1	Hip circumference adjusted for BMI	25673412
SERPINH1	chr11:75279268	rs645935	rs606452	SERPINH1	Waist circumference adjusted for BMI (joint analysis main effects and physical activity interaction)	28448500
SERPINH1	chr11:75279268	rs645935	rs606452	SERPINH1	Waist circumference adjusted for BMI in active individuals	28448500
SERPINH1	chr11:75279268	rs645935	rs606452	SERPINH1	Waist circumference adjusted for body mass index	28448500
SERPINH1	chr11:75279268	rs645935	rs634552	SERPINH1	Height	20881960
SERPINH1	chr11:75279268	rs645935	rs634552	SERPINH1	Height	28270201
SERPINH1	chr11:75279268	rs645935	rs659418	SERPINH1 - AP001922.5	Coronary artery disease	29212778
BC048998	chr11:767854	rs3901233	rs1284537139	GATD1	Fuchs's corneal dystrophy	28358029
AL832007	chr11:86622984	rs7925623	rs10898553	AP001528.2,PRSS23	Suicide attempts	30145303
CABP1	chr12:121097356,chr12:121097364	rs2673617,rs568489,rs569499	rs2686555	CABP1	C-reactive protein levels or triglyceride levels (pleiotropy)	27286809
SPPL3,HNF1A-AS1	chr12:121401107	rs12824150	rs12367037	SPPL3	Highest math class taken (MTAG)	30038396
HPD	chr12:122290827	rs2620340	rs4760099	AC069503.3 - PSMD9	Urinary metabolites	26352407
HPD	chr12:122290827	rs2620340	rs7314056	AC069503.2,PSMD9	Urinary metabolites (H-NMR features)	24586186
RSRC2	chr12:122990614,chr12:122998567	rs12314537,rs7972832,rs9788228	rs61021925	CLIP1	Schizophrenia	26198764
MMP17	chr12:132331534	rs11246851	rs11246851	MMP17	Self-reported math ability (MTAG)	30038396
PGAM5	chr12:133298095,chr12:133298121,chr12:133298145,chr12:133298254,chr12:133298255,chr12:133298423	rs10781630,rs10870496,rs11147017,rs11147018,rs11147020,rs4883607,rs4883608	rs7138235	ANKLE2	Eosinophil counts	30595370
KLHL42	chr12:27947461	rs7960190	rs11049131	MANSC4	Blood protein levels	30072576
KLHL42	chr12:27947461	rs7960190	rs1478278268	MANSC4 - AC009511.2	Blood protein levels	29875488
KLHL42	chr12:27947461	rs7960190	rs10842991	RN7SKP15 - RF02271	Pulse pressure	30224653
KLHL42	chr12:27947461	rs7960190	rs3751237	RN7SKP15 - RF02271	Type 2 diabetes	26818947
KLHL42	chr12:27947461	rs7960190	rs10842994	RN7SKP15 - RF02271	Type 2 diabetes	22885922
KLHL42	chr12:27947461	rs7960190	rs10842994	RN7SKP15 - RF02271	Type 2 diabetes	24509480
KLHL42	chr12:27947461	rs7960190	rs10842994	RN7SKP15 - RF02271	Type 2 diabetes	28869590
KLHL42	chr12:27947461	rs7960190	rs10842994	RN7SKP15 - RF02271	Type 2 diabetes	30054458
LIMA1	chr12:50597064	rs1314753538	rs10747570	COX14,AC074032.1	Diastolic blood pressure	27841878
LIMA1	chr12:50597064	rs1314753538	rs10747570	COX14,AC074032.1	Systolic blood pressure	27841878
LIMA1	chr12:50597064	rs1314753538	rs10747570	COX14,AC074032.1	Systolic blood pressure	30578418
LIMA1	chr12:50597064	rs1314753538	rs7302981	CERS5,AC074032.1	Diastolic blood pressure	27618447
LIMA1	chr12:50597064	rs1314753538	rs7302981	CERS5,AC074032.1	Diastolic blood pressure	27618448
LIMA1	chr12:50597064	rs1314753538	rs7302981	CERS5,AC074032.1	Hypertension	27618447
LIMA1	chr12:50597064	rs1314753538	rs7302981	CERS5,AC074032.1	Hypertension	27618448
LIMA1	chr12:50597064	rs1314753538	rs7302981	CERS5,AC074032.1	Mean arterial pressure	27618448
LIMA1	chr12:50597064	rs1314753538	rs7302981	CERS5,AC074032.1	Systolic blood pressure	27618447
LIMA1	chr12:50597064	rs1314753538	rs7302981	CERS5,AC074032.1	Systolic blood pressure	27618448
LIMA1	chr12:50597064	rs1314753538	rs7302981	CERS5,AC074032.1	Systolic blood pressure	28739976
LIMA1	chr12:50597064	rs1314753538	rs4883481	LIMA1	Systolic blood pressure	30595370
LIMA1	chr12:50597064	rs1314753538	rs4883482	LIMA1	Cardiovascular disease	30595370
LIMA1	chr12:50597064	rs2004283	rs4459386	LIMA1	Schizophrenia	26198764
LIMA1	chr12:50595699	rs11169315,rs2009072	rs2302900	LIMA1	White blood cell count	30595370
CSAD	chr12:53570247	rs35014624	rs1241591321	ITGB7	Highest math class taken	30038396
HNRNPA1,NFE2	chr12:54682457,chr12:54682517	rs35979828	rs35979828	AC078778.1	Eosinophil counts	30595370
HNRNPA1,NFE2	chr12:54682457,chr12:54682517	rs35979828	rs35979828	AC078778.1	Granulocyte percentage of myeloid white cells	27863252
HNRNPA1,NFE2	chr12:54682457,chr12:54682517	rs35979828	rs35979828	AC078778.1	Mean corpuscular hemoglobin	27863252
HNRNPA1,NFE2	chr12:54682457,chr12:54682517	rs35979828	rs35979828	AC078778.1	Mean corpuscular hemoglobin	30595370
HNRNPA1,NFE2	chr12:54682457,chr12:54682517	rs35979828	rs35979828	AC078778.1	Mean corpuscular volume	27863252
HNRNPA1,NFE2	chr12:54682457,chr12:54682517	rs35979828	rs35979828	AC078778.1	Mean platelet volume	27863252
HNRNPA1,NFE2	chr12:54682457,chr12:54682517	rs35979828	rs35979828	AC078778.1	Monocyte count	27863252
HNRNPA1,NFE2	chr12:54682457,chr12:54682517	rs35979828	rs35979828	AC078778.1	Monocyte percentage of white cells	27863252
HNRNPA1,NFE2	chr12:54682457,chr12:54682517	rs35979828	rs35979828	AC078778.1	Red blood cell count	30595370
HNRNPA1,NFE2	chr12:54682457,chr12:54682517	rs35979828	rs35979828	AC078778.1	Red cell distribution width	27863252
HNRNPA1,NFE2	chr12:54682457,chr12:54682517	rs35979828	rs35979828	AC078778.1	Red cell distribution width	28957414
CS,CNPY2	chr12:56702161	rs2695788	rs808919	ANKRD52	Blood protein levels	30072576
CS,CNPY2	chr12:56702161	rs2695788	rs2066808	STAT2	Height	25429064
CS,CNPY2	chr12:56702161	rs2695788	rs2066808	STAT2	Psoriasis	19169254
CS,CNPY2	chr12:56702161	rs2695788	rs2066808	STAT2	Psoriasis	20953190
CS,CNPY2	chr12:56702161	rs2695788	rs2066808	STAT2	Psoriasis	25574825
CS,CNPY2	chr12:56702161	rs2695788	rs2020854	STAT2	Psoriatic arthritis	26626624
CS,CNPY2	chr12:56702161	rs2695788	rs11575234	STAT2	Inflammatory skin disease	25574825
CS,CNPY2	chr12:56702161	rs2695788	rs11575234	STAT2	Proliferative diabetic retinopathy (vs no DR)	30487263
SLC16A7	chr12:60178031	rs17122985,rs61933848	rs7976838	SLC16A7	Response to zileuton treatment in asthma (FEV1 change interaction)	26031901
SLC16A7	chr12:60178031	rs61933848	rs7956657	AC079905.1 - AC080011.1	Takayasu arteritis	25604533
CD9	chr12:6346524	rs10849432	rs10849432	ATP5MFP5 - PLEKHG6	Colorectal cancer	24836286
CD9	chr12:6346524	rs10849432	rs10849432	ATP5MFP5 - PLEKHG6	Colorectal cancer	26965516
SRGAP1	chr12:64537448	rs10878106	rs10878106	SRGAP1	Educational attainment (MTAG)	30038396
SCNN1A	chr12:6467112	rs4491294	rs3782724	SCNN1A	Obesity (early onset extreme)	23563609
MDM2	chr12:69237509,chr12:69237529,chr12:69237534	rs1625525,rs1690916,rs1795481,rs2088577,rs61927838	rs1333588101	MDM2	Mean corpuscular hemoglobin	30595370
MDM2	chr12:69237509,chr12:69237529,chr12:69237534	rs1625525,rs1690916,rs1795481,rs2088577,rs61927838	rs1333588101	MDM2	Red blood cell count	30595370
MDM2	chr12:69237509,chr12:69237529,chr12:69237534	rs1625525,rs1690916,rs1795481,rs2088577,rs61927838	rs73144210	MDM2,CPM	White blood cell count	30595370
ANKRD10	chr13:111547712,chr13:111547758,chr13:111547764,chr13:111549743	rs1134348,rs11618215,rs116355942,rs1547178,rs3205743,rs6492325,rs75533516,rs9521983	rs9521987	ANKRD10	Neuroticism	29942085
ANKRD10	chr13:111547712,chr13:111547758,chr13:111547764,chr13:111549743	rs1134348,rs11618215,rs116355942,rs1887199,rs3180286,rs3205743,rs6492325,rs7332214,rs75533516,rs9521983	rs7987467	ANKRD10	Worry too long after an embarrassing experience	29500382
ANKRD10	chr13:111547712,chr13:111547758,chr13:111547764,chr13:111549743	rs1134348,rs11618215,rs116355942,rs1887199,rs3180286,rs3205743,rs6492325,rs7332214,rs75533516,rs9521983	rs60868252	ANKRD10	Red blood cell count	30595370
MIPEPP3	chr13:21948502,chr13:21949161	rs3759472,rs9580094	rs9316337	ZDHHC20	Schizophrenia	26198764
N4BP2L2	chr13:33099690	rs206097	rs4942486	BRCA2	LDL cholesterol	24097068
N4BP2L2	chr13:33099690	rs206097	rs4942486	BRCA2	LDL cholesterol levels	28334899
N4BP2L2	chr13:33099690	rs206097	rs4942486	BRCA2	Low density lipoprotein cholesterol levels	29507422
N4BP2L2	chr13:33099690	rs206097	rs4942486	BRCA2	Total cholesterol levels	29507422
N4BP2L2	chr13:33097445	rs798269	rs703212	N4BP2L2	LDL cholesterol	30275531
SMAD9	chr13:37420235,chr13:37420237,chr13:37420251,chr13:37420361,chr13:37420375,chr13:37420385	rs1980881,rs609418,rs642866,rs7983276,rs9315450	rs609418	RFXAP - SMAD9	Perioperative myocardial infarction in coronary artery bypass surgery	25948407
MEG3	chr14:101312647,chr14:101318040	rs1054013,rs3783357	rs2295389	MEG3,AL117190.2,AL117190.1	Breast cancer	29059683
KLC1	chr14:104148470	rs8003090	rs709400	KLC1,AL139300.1,AL049840.1	Body mass index	25673413
KLC1	chr14:104148470	rs8003090	rs709400	KLC1,AL139300.1,AL049840.1	Body mass index	26426971
KLC1	chr14:104148470	rs8003090	rs709400	KLC1,AL139300.1,AL049840.1	Body mass index	28892062
KLC1	chr14:104148470	rs8003090	rs709400	KLC1,AL139300.1,AL049840.1	Body mass index	30108127
AX746968	chr14:104150305	rs12884809	rs35011804	KLC1,AL139300.1	Smoking cessation (MTAG)	30643251
AX746968	chr14:104150305	rs12884809	rs11846838	ZFYVE21	Cigarettes smoked per day (MTAG)	30643251
AX746968	chr14:104150305	rs12884809	rs11846838	ZFYVE21	Smoking behaviour (cigarettes smoked per day)	30643251
ELK2AP	chr14:106134726	rs61986182	rs11621145	IGHA1	Immunoglobulin G index levels in multiple sclerosis	25616667
C14orf23	chr14:29263562	rs61984621	rs4981676	FOXG1-AS1	Takayasu arteritis	25604533
SRP54	chr14:35495573,chr14:35495629	rs12878970,rs1955437	rs8004237	SRP54-AS1	Heel bone mineral density	30048462
SRP54	chr14:35496436	rs35875778	rs2273156	SRP54-AS1	Immunoglobulin light chain (AL) amyloidosis	28025584
SRP54	chr14:35495573,chr14:35495629	rs12878970,rs1955437	rs3759549	SRP54-AS1	Heel bone mineral density	30598549
SRP54	chr14:35496436	rs7155696	rs79403677	FAM177A1	Bipolar disorder lithium response (continuous) or schizophrenia	29121268
GNPNAT1	chr14:53242859	rs2147973,rs2296494	rs12589690	AL139317.5,AL139317.1	Blood protein levels	30072576
ATG14	chr14:55834204,chr14:55834296,chr14:55834361,chr14:55834376,chr14:55835066	rs10131562,rs2026633,rs372367278,rs3825614,rs67588230,rs78205412,rs79163357,rs8003279,rs9919923	rs10146637	FBXO34	White blood cell count	30595370
ATG14	chr14:55834204	rs1952087	rs6573020	ATG14	Eosinophil counts	30595370
ZBTB25	chr14:64948936,chr14:64948977	rs10145001,rs10147522,rs3783727,rs8022545	rs3783727	AL122035.1,MTHFD1	Heel bone mineral density	30595370
ZBTB25	chr14:64948936	rs10145005,rs11627387,rs61985668	rs6573559	MTHFD1,ZBTB25	Educational attainment (years of education)	30038396
ZBTB25	chr14:64948936	rs10145001,rs10145005,rs10147522,rs11627387,rs61985668	rs3742608	AKAP5,ZBTB25	Educational attainment (MTAG)	30038396
ZBTB25	chr14:64948936,chr14:64948977	rs10145001,rs10145005,rs10147522,rs3783727,rs61985668,rs8022545	rs10147522	ZBTB25	Heel bone mineral density	30598549
ZBTB25	chr14:64948936	rs10145001,rs10145005,rs10147522,rs11627387,rs61985668	rs1453007	ZBTB1	Educational attainment (years of education)	30038396
ENTPD5	chr14:74432304	rs56334127	rs11621523	AC005520.4	Serum uric acid levels	29559957
CCDC176	chr14:74524841	rs62005115	rs72725929	BBOF1,ALDH6A1	Red blood cell count	30595370
ALDH6A1,CCDC176	chr14:74525544,chr14:74526945	rs7150815,rs9652369	rs7160336	LIN52	Blood protein levels	28240269
CCDC176	chr14:74524841	rs62005115	rs62006791	LIN52	Mean corpuscular hemoglobin	30595370
FCF1	chr14:75202532	rs4903242	rs61980882	AC013451.1,LTBP2	Lung function (FVC)	30595370
ATXN3,NDUFB1	chr14:92524790,chr14:92584091	rs112412073,rs8005484	rs7158300	TRIP11	Height	25429064
ATXN3,NDUFB1	chr14:92524790,chr14:92584091	rs112412073,rs8005484	rs12588287	ATXN3	Coronary artery calcification	23870195
ATXN3,NDUFB1	chr14:92524790,chr14:92584091	rs112412073,rs8005484	rs7493524	ATXN3	Heel bone mineral density	30595370
KNSTRN	chr15:40680837,chr15:40681419	rs77531164,rs78604110	rs78153629	DISP2 - KNSTRN	Heschl's gyrus morphology	25130324
KNSTRN	chr15:40681515	rs8034859	rs62018005	KNSTRN - IVD	Male-pattern baldness	30573740
BC067230	chr15:41597669	rs7173196	rs561821	INO80 - AC021753.1	Menarche (age at onset)	30595370
BC067230	chr15:41597669	rs7173196	rs111684993	INO80 - AC021753.1	Coronary artery disease	29212778
BC067230	chr15:41597669	rs7173196	rs28880687	INO80 - AC021753.1	Age at menopause	30595370
BC067230	chr15:41597484	rs55782852	rs2777491	RTF1	Ulcerative colitis	26192919
BC067230	chr15:41597484	rs55782852	rs111371454	RTF1	Allergic rhinitis	30013184
JMJD7	chr15:42131838	rs16972136	rs11855017	MAPKBP1	Body mass index	30595370
JMJD7	chr15:42131838	rs16972136	rs11855017	MAPKBP1	Fat-free mass	30593698
SNAP23	chr15:42824495	rs1062038	rs1703755	AC036103.1,TMEM87A	Fibrinogen levels	28107422
SNAP23	chr15:42824495	rs1062038	rs8026198	AC012651.1,CAPN3	Fibrinogen levels	28107422
TRPM7,SPPL2A	chr15:50996277	rs8029073	rs3131586	TRPM7	Fat-free mass	30593698
TRPM7,SPPL2A	chr15:50995355,chr15:50996456,chr15:50996495	rs12900430,rs8035451	rs12900430	SPPL2A	Educational attainment (MTAG)	30038396
TRPM7,SPPL2A	chr15:50995355,chr15:50996456,chr15:50996495	rs12900430,rs8035451	rs12900430	SPPL2A	Educational attainment (years of education)	30038396
TRPM7,SPPL2A	chr15:50995656	rs12913657	rs12912192	SPPL2A	Red blood cell count	30595370
DAPK2	chr15:64211849	rs72752906	rs11630290	HERC1	Iris characteristics	21835309
ANKDD1A	chr15:65249561	rs1002311	rs1522744	AC069368.1	Eosinophil counts	30595370
ANKDD1A	chr15:65249561	rs1002311	rs1522744	AC069368.1	Platelet count	29403010
C15orf61	chr15:67818323	rs4776943	rs2286664	IQCH-AS1,IQCH	Neuroticism	30595370
C15orf61	chr15:67818323	rs4776943	rs28399271	IQCH-AS1,IQCH	Body fat percentage	30593698
C15orf61	chr15:67818323	rs4776943	rs4776361	IQCH-AS1,IQCH	General risk tolerance (MTAG)	30643258
NEIL1	chr15:75645225,chr15:75645231,chr15:75645615,chr15:75645712,chr15:75645819	rs11072542,rs3809547,rs4462560,rs5745920,rs7402293	rs4886707	SIN3A - PTPN9	Height	20189936
NEIL1	chr15:75645225,chr15:75645231,chr15:75645615,chr15:75645712,chr15:75645819	rs11072542,rs3809547,rs4462560,rs5745920,rs7402293	rs4886707	SIN3A - PTPN9	Height	29782485
NEIL1	chr15:75645225,chr15:75645231,chr15:75645615	rs11072542,rs4462560,rs5745920	rs8027365	PTPN9	Breast cancer	29059683
NEIL1	chr15:75645225,chr15:75645231,chr15:75645615,chr15:75645712,chr15:75645819	rs11072542,rs3809547,rs4462560,rs5745920,rs7402293	rs7184046	PTPN9,AC105036.3	Height	25429064
WDR73	chr15:85185184	rs7176527	rs7176527	LINC00933 - AC048382.5	Waist circumference adjusted for BMI (joint analysis main effects and physical activity interaction)	28448500
WDR73	chr15:85185184	rs7176527	rs7176527	LINC00933 - AC048382.5	Waist circumference adjusted for BMI in active individuals	28448500
WDR73	chr15:85185184	rs7176527	rs7176527	LINC00933 - AC048382.5	Waist circumference adjusted for body mass index	28448500
WDR73	chr15:85185391	rs6496284	rs7180952	AC048382.5,ZSCAN2	Diastolic blood pressure	30224653
WDR73	chr15:85185391	rs6496284	rs6496284	SCAND2P	Eosinophil counts	30595370
WDR73	chr15:85185391	rs6496284	rs2292462	NMB	Creatine kinase levels	29403010
SCAND2P,WDR73	chr15:85183805	rs1061737	rs12908161	NMB - SEC11A	Schizophrenia	26198764
SCAND2P,WDR73	chr15:85183805	rs1061737	rs12908161	NMB - SEC11A	Schizophrenia	29483656
SCAND2P,WDR73	chr15:85183805	rs1061737	rs35828350	ZNF592 - ALPK3	Autism spectrum disorder or schizophrenia	28540026
C15orf38,C15orf38-AP3S2	chr15:90440569,chr15:90442606,chr15:90444654,chr15:90444685	rs12440156,rs1371135,rs1966720,rs3759831,rs4932144,rs7111	rs4932143	ANPEP - AP3S2	Type 2 diabetes	30054458
C15orf38,C15orf38-AP3S2	chr15:90440569,chr15:90441086,chr15:90442606,chr15:90444654,chr15:90444685,chr15:90444693	rs12440156,rs1371135,rs1866476,rs1966720,rs3759831,rs4932144,rs4932261,rs7111,rs7174477,rs9920421	rs2028299	AP3S2	Type 2 diabetes	21874001
C15orf38,C15orf38-AP3S2	chr15:90440569,chr15:90441086,chr15:90442606,chr15:90444654,chr15:90444685,chr15:90444693	rs12440156,rs1371135,rs1866476,rs1966720,rs3759831,rs4932144,rs4932261,rs7111,rs7174477,rs9920421	rs2028299	AP3S2	Type 2 diabetes	23945395
C15orf38,C15orf38-AP3S2	chr15:90440569,chr15:90441086,chr15:90442606,chr15:90444654,chr15:90444685,chr15:90444693	rs12440156,rs1371135,rs1866476,rs1966720,rs3759831,rs4932144,rs4932261,rs7111,rs7174477,rs9920421	rs2028299	AP3S2	Type 2 diabetes	24509480
C15orf38,C15orf38-AP3S2	chr15:90440569,chr15:90441086,chr15:90442606,chr15:90444654,chr15:90444685,chr15:90444693	rs12440156,rs1371135,rs1866476,rs1966720,rs3759831,rs4932144,rs4932261,rs7111,rs7174477,rs9920421	rs2028299	AP3S2	Type 2 diabetes	28869590
C15orf38,C15orf38-AP3S2	chr15:90440569,chr15:90442606,chr15:90444654,chr15:90444685,chr15:90444693	rs1371135,rs1966720,rs4932144,rs7111,rs7174477,rs9920421	rs8031576	AP3S2,C15orf38-AP3S2	Type 2 diabetes	30595370
C15orf38,C15orf38-AP3S2	chr15:90440569,chr15:90441086,chr15:90442554,chr15:90442606,chr15:90444654,chr15:90444685	rs11629791,rs1371135,rs1866476,rs1966720,rs4932144,rs4932261,rs7111,rs7163629,rs7174477	rs12912009	AP3S2,C15orf38-AP3S2	Type 2 diabetes	29358691
C15orf38-AP3S2	chr15:90440499	rs3853640	rs7178909	ARPIN,C15orf38-AP3S2	Common traits (Other)	20585627
ZNF710	chr15:90619825	rs34560261	rs34560261	SEMA4B	Acne (severe)	30542056
LOC100507217	chr15:93434046,chr15:93434097,chr15:93434147,chr15:93434160,chr15:93434616	rs1439620,rs35812522,rs4778055,rs8043280	rs1439620	AC013394.1,LINC01578	Body mass index	25673413
LOC100507217	chr15:93434046,chr15:93434097,chr15:93434147,chr15:93434160,chr15:93434616	rs1439620,rs35812522,rs4778055,rs8043280	rs1439620	AC013394.1,LINC01578	Body mass index	30108127
EMP2	chr16:10623741,chr16:10623750,chr16:10625255,chr16:10625266	rs1138755,rs2062892,rs2354410,rs58030780,rs6944	rs4780934	LINC01290	Heel bone mineral density	30595370
EMP2	chr16:10623741,chr16:10623750,chr16:10625255,chr16:10625266	rs1138755,rs2062892,rs2354410,rs58030780,rs6944	rs9937170	EMP2,AC027277.1	Red blood cell count	30595370
RSL1D1	chr16:11928859	rs8061972	rs4561483	BCAR4	Testicular germ cell tumor	26503584
RSL1D1	chr16:11928859	rs8061972	rs4561483	BCAR4	Testicular germ cell tumor	28604728
RSL1D1	chr16:11928859	rs8061972	rs4561483	BCAR4	Testicular germ cell tumor	28604732
GNPTG	chr16:1411600	rs2050114	rs2050114	CACNA1H	Highest math class taken	30038396
UNKL	chr16:1418840	rs4984769	rs10438679	CACNA1H	Blood protein levels	29875488
PKD1	chr16:2145370,chr16:2145891	rs3087632,rs7203729,rs7206195	rs34123233	PKD1,AC009065.2	Heel bone mineral density	30048462
PKD1	chr16:2145370,chr16:2145891	rs3087632,rs7203729,rs7206195	rs34123233	PKD1,AC009065.2	Heel bone mineral density	30595370
PKD1	chr16:2145370,chr16:2145891	rs3087632,rs7203729,rs7206195	rs34123233	PKD1,AC009065.2	Heel bone mineral density	30598549
PKD1	chr16:2146760,chr16:2146797	rs74002781	rs74002781	PKD1,AC009065.5	Major depressive disorder	29317602
MVP	chr16:29845721,chr16:29845723	rs12932310,rs13331733,rs62056371	rs34286592	AC009133.5,MAZ,AC009133.1	Multiple sclerosis	27386562
KAT8	chr16:31133286	rs35675346	rs72799341	FBXL19	Diastolic blood pressure	27841878
KAT8	chr16:31133286	rs35675346	rs72799341	FBXL19	Diastolic blood pressure	28135244
KAT8	chr16:31133286	rs35675346	rs72799341	FBXL19	Pulse pressure	27841878
KAT8	chr16:31133097	rs2303223	rs12917722	FBXL19	Heel bone mineral density	30595370
KAT8	chr16:31133286	rs4889526	rs12445568	STX1B	Neuroticism	29255261
KAT8	chr16:31133286	rs4889526	rs12445568	STX1B	Psoriasis	23143594
KAT8	chr16:31133286	rs4889526	rs12445568	STX1B	Psoriasis vulgaris	26626624
KAT8	chr16:31133286	rs4889526	rs2199036	STX1B	Lung function (FVC)	30595370
KAT8	chr16:31133286	rs4889526	rs2199036	STX1B	Neuroticism	30595370
KAT8	chr16:31133286	rs4889526	rs2199036	STX1B	Self-reported math ability (MTAG)	30038396
KAT8	chr16:31133097	rs2303223,rs4889606	rs4889606	STX1B	Body mass index	30595370
KAT8	chr16:31133097	rs2303223,rs4889606	rs4889606	STX1B	Hip circumference	25673412
BC039500,KAT8	chr16:31052291,chr16:31052293,chr16:31134015,chr16:31134384	rs138213568,rs141926311,rs148119987,rs150319029,rs55731737,rs72785525,rs72799368,rs72800841,rs72800854,rs72800858,rs8048228,rs9927295	rs55908605	STX1B	Eosinophil counts	30595370
KAT8	chr16:31133286,chr16:31134081	rs4889526,rs59924013	rs4889609	STX1B - STX4	Response to metformin (IC50)	28173075
KAT8	chr16:31133097	rs2303223,rs4889606,rs7187995	rs10871454	STX4	Warfarin maintenance dose	18535201
BC039500,KAT8	chr16:31052291,chr16:31052293,chr16:31134384	rs141926311,rs148119987,rs150319029,rs72785525,rs72800841,rs72800854,rs72800858,rs8048228,rs9927295	rs9927295	ZNF668,AC135050.4	Highest math class taken (MTAG)	30038396
KAT8	chr16:31133097	rs2303223,rs4889606,rs7187995	rs749671	ZNF646	Warfarin maintenance dose	26265036
KAT8	chr16:31133286,chr16:31134081	rs4889526,rs59924013	rs3751855	ZNF646	Feeling tense	29500382
KAT8	chr16:31133286,chr16:31134081	rs4889526,rs59924013	rs3751855	ZNF646	Neurociticism	29500382
KAT8	chr16:31133286,chr16:31134081	rs4889526,rs59924013	rs3751855	ZNF646	Neuroticism	29942085
KAT8	chr16:31133286,chr16:31134081	rs4889526,rs59924013	rs3751855	ZNF646	Worry	29942085
KAT8	chr16:31133286,chr16:31134081	rs4889526,rs59924013	rs11865038	ZNF646,AC135050.2,PRSS53	Parkinson's disease	22451204
KAT8	chr16:31133286,chr16:31134081	rs4889526,rs59924013	rs11864839	ZNF646,AC135050.2,PRSS53	Self-reported math ability	30038396
KAT8	chr16:31133097	rs2303223,rs4889606	rs8050894	AC135050.2,VKORC1	Body fat distribution (arm fat ratio)	30664634
KAT8	chr16:31133097	rs2303223,rs4889606,rs7187995	rs9923231	VKORC1 - BCKDK	Warfarin maintenance dose	19300499
KAT8	chr16:31133097	rs2303223,rs4889606,rs7187995	rs9923231	VKORC1 - BCKDK	Warfarin maintenance dose	20833655
KAT8	chr16:31133097	rs2303223,rs4889606,rs7187995	rs2032915	VKORC1 - BCKDK	Triglyceride levels	28334899
KAT8	chr16:31133097	rs2303223,rs4889606,rs7187995	rs14235	BCKDK	Parkinson's disease	25064009
KAT8	chr16:31133097	rs2303223,rs4889606,rs7187995	rs14235	BCKDK	Parkinson's disease	28892059
KAT8	chr16:31132575,chr16:31133202,chr16:31133234,chr16:31133324,chr16:31134015,chr16:31134055,chr16:31134081,chr16:31134087,chr16:31134851,chr16:31134962,chr16:31135042	rs1060506,rs11865499,rs1471311016,rs2884738,rs59735493,rs61320757,rs958805560	rs889555	BCKDK	Alzheimer's disease or family history of Alzheimer's disease	29777097
KAT8	chr16:31133097	rs2303223,rs4889606,rs7187995	rs9925964	KAT8,AC135050.5	BMI (adjusted for smoking behaviour)	28443625
KAT8	chr16:31133097	rs2303223,rs4889606,rs7187995	rs9925964	KAT8,AC135050.5	BMI in non-smokers	28443625
KAT8	chr16:31133097	rs2303223,rs4889606,rs7187995	rs9925964	KAT8,AC135050.5	Body mass index	25673413
KAT8	chr16:31133097	rs2303223,rs4889606,rs7187995	rs9925964	KAT8,AC135050.5	Body mass index	26426971
KAT8	chr16:31133097	rs2303223,rs4889606,rs7187995	rs9925964	KAT8,AC135050.5	Body mass index	30108127
KAT8	chr16:31133097	rs2303223,rs4889606,rs7187995	rs9925964	KAT8,AC135050.5	Body mass index (joint analysis main effects and smoking interaction)	28443625
KAT8	chr16:31132575,chr16:31133202,chr16:31133234,chr16:31133324,chr16:31134015,chr16:31134055,chr16:31134081,chr16:31134087,chr16:31134851,chr16:31134962,chr16:31135042	rs1060506,rs11865499,rs1471311016,rs2884738,rs59735493,rs61320757,rs958805560	rs59735493	KAT8	Alzheimer's disease or family history of Alzheimer's disease	30617256
KAT8	chr16:31132575,chr16:31133202,chr16:31133234,chr16:31133324,chr16:31134015,chr16:31134055,chr16:31134081,chr16:31134087,chr16:31134851,chr16:31134962,chr16:31135042	rs1060506,rs11865499,rs1471311016,rs2884738,rs59735493,rs61320757,rs958805560	rs59735493	KAT8	Family history of Alzheimer's disease	30617256
KAT8	chr16:31132575,chr16:31133202,chr16:31133234,chr16:31133324,chr16:31134015,chr16:31134055,chr16:31134081,chr16:31134087,chr16:31134851,chr16:31134962,chr16:31135042	rs1060506,rs11865499,rs1471311016,rs2884738,rs59735493,rs61320757,rs958805560	rs59735493	KAT8	Worry	29942085
KAT8	chr16:31133097	rs2303223,rs4889606,rs7187995	rs1549293	KAT8	Waist circumference	25673412
KAT8	chr16:31133097	rs7187995	rs9972727	PRSS8 - PRSS36	Cardiovascular disease	30595370
ITGAX	chr16:31370251	rs4889647	rs11150610	ITGAM	Systemic lupus erythematosus	19165918
ITGAX	chr16:31370239	rs138258116	rs11150612	ITGAM - ITGAX	IgA nephropathy	25305756
ITGAX	chr16:31369732	rs1106398	rs7190997	ITGAX	IgA nephropathy	26028593
ITGAX	chr16:31369802	rs11150615	rs11574637	ITGAX	IgA nephropathy	25305756
ITGAX	chr16:31369802	rs11150615	rs11574637	ITGAX	Systemic lupus erythematosus	18204098
AF086132	chr16:50139483	rs12918457,rs2041918,rs2058815,rs4785375	rs12599260	AC007610.1	Mean corpuscular hemoglobin	30595370
AF086132	chr16:50139483	rs12918457,rs2041918,rs2058815,rs4785375	rs2287197	HEATR3	Red cell distribution width	30595370
AF086132	chr16:50139483	rs12918457	rs10852606	HEATR3	Glioblastoma	28346443
AF086132	chr16:50139483	rs12918457	rs10852606	HEATR3	Glioma	28346443
AF086132	chr16:50139556	rs12934889	rs8046148	AC007610.2	Testicular germ cell tumor	23666239
AF086132	chr16:50139556	rs12934889	rs8046148	AC007610.2	Testicular germ cell tumor	23666240
AF086132	chr16:50139556	rs12934889	rs8046148	AC007610.2	Testicular germ cell tumor	28604728
AF086132	chr16:50139556	rs12934889	rs8046148	AC007610.2	Testicular germ cell tumor	28604732
GINS3,NDRG4	chr16:58475521	rs9931547	rs4784934	LINC02137	QT interval	24952745
GFOD2	chr16:67715476	rs7187476	rs12449157	GFOD2	HDL cholesterol	20864672
GFOD2	chr16:67715476	rs7187476	rs8060686	EDC4	HDL cholesterol	21347282
GFOD2	chr16:67715476	rs7187476	rs8060686	EDC4	Metabolic syndrome	22399527
GFOD2	chr16:67715476	rs7187476	rs7187289	AC040162.1	Red blood cell count	30595370
GFOD2	chr16:67715476	rs7187476	rs1109166	SLC12A4,LCAT	HDL cholesterol levels	28334899
GFOD2	chr16:67715476	rs7187476	rs7195605	SLC12A4	Highest math class taken (MTAG)	30038396
NFAT5	chr16:69736547	rs12232410	rs11641050	NFAT5	Estimated glomerular filtration rate	30604766
NFAT5	chr16:69736547	rs12447326,rs920191	rs11643240	NFAT5	Heel bone mineral density	30048462
NFAT5	chr16:69736547	rs12447326,rs920191	rs11643240	NFAT5	Heel bone mineral density	30595370
NFAT5	chr16:69736547	rs12447326,rs920191	rs11643240	NFAT5	Heel bone mineral density	30598549
NFAT5	chr16:69736547	rs12232410	rs77944668	NFAT5	Blood protein levels	29875488
WDR90	chr16:713188,chr16:713209,chr16:714708,chr16:714878	rs1044662,rs11865670,rs3752494	rs9932866	WDR90,AL022341.2	Diastolic blood pressure	30224653
IST1	chr16:71959348	rs72801789	rs16973500	PKD1L3	Attention deficit hyperactivity disorder and conduct disorder	18951430
IST1	chr16:71959348	rs72801789	rs16973500	PKD1L3	Response to anti-TNF therapy in rheumatoid arthritis	26776603
WDR90	chr16:714953	rs11642546,rs34775748	rs1139897	RHOT2	Age of smoking initiation (MTAG)	30643251
WDR90	chr16:714953	rs11642546,rs34775748	rs1139897	RHOT2	Smoking initiation (ever regular vs never regular)	30643251
WDR90	chr16:714953	rs11642546,rs34775748	rs1139897	RHOT2	Smoking initiation (ever regular vs never regular) (MTAG)	30643251
TMEM170A	chr16:75479421,chr16:75479470,chr16:75480021	rs10431974,rs10871312,rs62062567,rs7198873,rs8054769	rs10781976	BCAR1 - RNU6-758P	Systolic blood pressure	30595370
TMEM170A	chr16:75479421,chr16:75479470,chr16:75480021	rs10431974,rs10871312,rs62062567,rs7198873,rs8054769	rs1011121	RNU6-758P - CFDP1	Headache	29397368
TMEM170A	chr16:75479310	rs11639783	rs11640018	CFDP1	Moyamoya disease	29273593
TMEM170A	chr16:75479421,chr16:75479470,chr16:75480021	rs10431974,rs10871312,rs62062567,rs7198873,rs8054769	rs4888378	CFDP1	Coronary artery disease	29212778
TMEM170A	chr16:75479421,chr16:75479470,chr16:75480021	rs10431974,rs10871312,rs62062567,rs7198873,rs8054769	rs4888379	CFDP1	Chronic obstructive pulmonary disease	30804561
TMEM170A	chr16:75477934,chr16:75479421,chr16:75479470,chr16:75480021	rs10431974,rs10871312,rs12918797,rs62062567,rs7198873,rs8054769	rs2865531	CFDP1	Pulmonary function	21946350
TMEM170A	chr16:75477934,chr16:75479421,chr16:75479470,chr16:75480021	rs10431974,rs10871312,rs12918797,rs62062567,rs7198873,rs8054769	rs2865531	CFDP1	Pulmonary function (smoking interaction)	23284291
TMEM170A	chr16:75477934,chr16:75479421,chr16:75479470,chr16:75480021	rs10431974,rs10871312,rs12918797,rs62062567,rs7198873,rs8054769	rs17696696	CFDP1	Aortic root size	28394258
TMEM170A	chr16:75477934,chr16:75479421,chr16:75479470,chr16:75480021	rs10431974,rs10871312,rs12918797,rs62062567,rs7198873,rs8054769	rs11858992	CFDP1	FEV1	30804560
TMEM170A	chr16:75477934,chr16:75479421,chr16:75479470,chr16:75480021	rs10431974,rs10871312,rs12918797,rs62062567,rs7198873,rs8054769	rs11858992	CFDP1	Lung function (FEV1/FVC)	30804560
TMEM170A	chr16:75477934,chr16:75479421,chr16:75479470,chr16:75480021	rs10431974,rs10871312,rs12918797,rs62062567,rs7198873,rs8054769	rs11858992	CFDP1	Peak expiratory flow	30804560
TMEM170A	chr16:75477934,chr16:75479421,chr16:75479470,chr16:75480021	rs10431974,rs10871312,rs12918797,rs62062567,rs7198873,rs8054769	rs1549306	CFDP1	Chronic obstructive pulmonary disease or high blood pressure (pleiotropy)	30940143
TMEM170A	chr16:75479324,chr16:75479331	rs12445813,rs12922897	rs766522	CFDP1	Cardiovascular disease	30595370
TMEM170A	chr16:75477934,chr16:75479421,chr16:75479470,chr16:75480021	rs10431974,rs10871312,rs12918797,rs62062567,rs7198873,rs8054769	rs8046696	CFDP1	Coronary artery disease	29212778
TMEM170A	chr16:75477934,chr16:75479421,chr16:75479470,chr16:75480021	rs10431974,rs10871312,rs12918797,rs62062567,rs7198873,rs8054769	rs8046696	CFDP1	Migraine	27322543
TMEM170A	chr16:75477934,chr16:75479421,chr16:75479470,chr16:75480021	rs10431974,rs10871312,rs12918797,rs62062567,rs7198873,rs8054769	rs66915701	CFDP1	Chronic obstructive pulmonary disease or coronary artery disease (pleiotropy)	30940143
TMEM170A	chr16:75477934,chr16:75479421,chr16:75479470,chr16:75480021	rs10431974,rs10871312,rs12918797,rs62062567,rs7198873,rs8054769	rs4888411	CFDP1	Diastolic blood pressure x smoking status (current vs non-current) interaction (2df test)	29455858
TMEM170A	chr16:75477934,chr16:75479421,chr16:75479470,chr16:75480021	rs10431974,rs10871312,rs12918797,rs62062567,rs7198873,rs8054769	rs4888411	CFDP1	Diastolic blood pressure x smoking status (ever vs never) interaction (2df test)	29455858
TMEM170A	chr16:75477934,chr16:75479421,chr16:75479470,chr16:75480021	rs10431974,rs10871312,rs12918797,rs62062567,rs7198873,rs8054769	rs4888411	CFDP1	Systolic blood pressure x smoking status (current vs non-current) interaction (2df test)	29455858
TMEM170A	chr16:75477934,chr16:75479421,chr16:75479470,chr16:75480021	rs10431974,rs10871312,rs12918797,rs62062567,rs7198873,rs8054769	rs4888411	CFDP1	Systolic blood pressure x smoking status (ever vs never) interaction (2df test)	29455858
TMEM170A	chr16:75477934,chr16:75479421,chr16:75479470,chr16:75480021	rs10431974,rs10871312,rs12918797,rs62062567,rs7198873,rs8054769	rs35261357	CFDP1	Pulse pressure	27841878
TMEM170A	chr16:75477934,chr16:75479421,chr16:75479470,chr16:75480021	rs10431974,rs10871312,rs12918797,rs62062567,rs7198873,rs8054769	rs35261357	CFDP1	Systolic blood pressure	27841878
TMEM170A	chr16:75477934,chr16:75479421,chr16:75479470,chr16:75480021	rs10431974,rs10871312,rs12918797,rs62062567,rs7198873,rs8054769	rs12930452	AC009163.4,CFDP1	Coronary artery disease	29212778
TMEM170A	chr16:75477934,chr16:75479421,chr16:75479470,chr16:75480021	rs10431974,rs10871312,rs12918797,rs62062567,rs7198873,rs8054769	rs4888420	AC009163.4,CFDP1	Lung function (FEV1/FVC)	30595370
TMEM170A	chr16:75477934,chr16:75479421,chr16:75479470,chr16:75480021	rs10431974,rs10871312,rs12918797,rs62062567,rs7198873,rs8054769	rs3743609	AC009163.4,CFDP1	Lung function (FEV1)	28166213
TMEM170A	chr16:75477934,chr16:75479421,chr16:75479470,chr16:75480021	rs10431974,rs10871312,rs12918797,rs62062567,rs7198873,rs8054769	rs3743609	AC009163.4,CFDP1	Lung function (FEV1/FVC)	28166213
TMEM170A	chr16:75477934,chr16:75479421,chr16:75479470,chr16:75480021	rs10431974,rs10871312,rs12918797,rs62062567,rs7198873,rs8054769	rs7186831	AC009163.4	Chronic obstructive pulmonary disease	28166215
TMEM170A	chr16:75477934,chr16:75479421,chr16:75479470,chr16:75480021	rs10431974,rs10871312,rs12918797,rs62062567,rs7198873,rs8054769	rs12933281	TMEM170A,AC009163.4	Moyamoya disease	29273593
TMEM170A	chr16:75477934,chr16:75480021	rs12918797,rs8054769	rs977987	CHST6	Dupuytren's disease	28886342
FBXO31	chr16:87396452	rs9933873	rs56059702	FBXO31	Experiencing mood swings	29500382
PIEZO1	chr16:88784477	rs61744010	rs61744010	CTU2,AC138028.6	Feeling fed-up	29500382
PIEZO1	chr16:88784367	rs7186082	rs7186082	PIEZO1	Aspartate aminotransferase levels in low alcohol consumption	30589442
CDK10	chr16:89754097,chr16:89754675,chr16:89755323,chr16:89756455	rs12920969,rs12929965,rs34404057,rs459920	rs2460449	DPEP1	Estimated glomerular filtration rate	30604766
CDK10	chr16:89754097	rs12920969	rs2460448	DPEP1	Cardiovascular disease	30595370
CDK10	chr16:89754097,chr16:89754675,chr16:89754697,chr16:89755323,chr16:89756455	rs12920969,rs12929965,rs2115401,rs258321,rs258323,rs34404057,rs459920,rs464873,rs648548	rs154657	DPEP1 - CHMP1A	Homocysteine levels	23824729
CDK10	chr16:89754097,chr16:89754675,chr16:89754697,chr16:89755323,chr16:89756455	rs12920969,rs12929965,rs258321,rs258323,rs34404057,rs459920,rs464873,rs648548	rs164748	DPEP1 - CHMP1A	Glomerular filtration rate	27588450
CDK10	chr16:89754097,chr16:89754675,chr16:89754697,chr16:89755323,chr16:89756455	rs12920969,rs12929965,rs258321,rs258323,rs34404057,rs459920,rs464873,rs648548	rs164748	DPEP1 - CHMP1A	Glomerular filtration rate in non diabetics (creatinine)	26831199
CDK10	chr16:89754097,chr16:89754675,chr16:89754697,chr16:89755323,chr16:89756455	rs12920969,rs12929965,rs258321,rs258323,rs34404057,rs459920,rs464873,rs648548	rs164746	DPEP1 - CHMP1A	Plasma homocysteine levels	30339177
CDK10	chr16:89754097,chr16:89754675,chr16:89754697,chr16:89755323,chr16:89756455	rs12920969,rs12929965,rs2115401,rs258321,rs258323,rs34404057,rs459920,rs464873,rs648548	rs447735	SPATA33	Hemoglobin concentration	27863252
CDK10	chr16:89754098	rs9937322	rs2377058	SPATA33	Hip circumference adjusted for BMI	25673412
CDK10	chr16:89754675,chr16:89754697,chr16:89755323,chr16:89756455	rs12929965,rs258321,rs258323,rs34404057,rs459920,rs464873,rs648548	rs258321	CDK10	Smoking behaviour (cigarettes smoked per day)	30643251
AK057657	chr16:9204788	rs112431913,rs9039	rs9039	AC087190.3,C16orf72	Menopause (age at onset)	26414677
AK057657	chr16:9204883	rs1048687	rs3743832	C16orf72	Behavioural disinhibition (generation interaction)	23942779
AK057657	chr16:9204883	rs1048687	rs3743832	C16orf72	Non-substance related behavioral disinhibition	23942779
SERPINF2	chr17:1649491,chr17:1654928,chr17:1655612	rs12939051,rs7212936	rs7212936	SERPINF2	Serum albumin level	29403010
SERPINF2	chr17:1655488	rs36062241	rs8074026	SERPINF2	Adolescent idiopathic scoliosis	30019117
TOM1L2	chr17:17762251	rs11654081	rs4925114	RAI1	Body mass index	28892062
TOM1L2	chr17:17762251	rs11654081	rs4925114	RAI1	General cognitive ability	29844566
TOM1L2	chr17:17762251	rs11654081	rs4925114	RAI1	Schizophrenia	29483656
LRRC48,TOM1L2	chr17:17763157,chr17:17906542	rs11078399,rs4534911	rs7501812	TOM1L2	TB-LM or TBLH-BMD (pleiotropy)	28743860
TOM1L2	chr17:17762251,chr17:17762453,chr17:17763157	rs11078399,rs11658309	rs9893690	TOM1L2	Alcohol consumption (drinks per week) (MTAG)	30643251
LRRC48,TOM1L2	chr17:17762251,chr17:17762453,chr17:17763157,chr17:17906542	rs11078399,rs11658309,rs4534911	rs11658309	AC122129.1,TOM1L2	Strep throat	28928442
LRRC48,TOM1L2	chr17:17762251,chr17:17762453,chr17:17763157,chr17:17906542	rs11078399,rs11658309,rs4534911	rs9908017	TOM1L2	Smoking initiation (ever regular vs never regular) (MTAG)	30643251
LRRC48,TOM1L2	chr17:17762251,chr17:17762453,chr17:17763157,chr17:17906542	rs11078399,rs11658309,rs4534911	rs8080061	TOM1L2	Lung function (FVC)	30595370
LRRC48,TOM1L2	chr17:17762251,chr17:17762453,chr17:17763157,chr17:17906542	rs11078399,rs11658309,rs4534911	rs8070128	TOM1L2	Total body bone mineral density	29304378
LRRC48	chr17:17906542	rs4534911	rs8070624	TOM1L2	Total body bone mineral density	29304378
LRRC48	chr17:17906542	rs4534911	rs62072049	ATPAF2,DRC3	Total body bone mineral density	29304378
LRRC48	chr17:17906542	rs7219324	rs8082590	GID4	Schizophrenia	25056061
LRRC48	chr17:17906542	rs7219324	rs8082590	GID4	Schizophrenia	26198764
LRRC48	chr17:17906542	rs7219324	rs8082590	GID4	Schizophrenia	28991256
LRRC48	chr17:17906542	rs7219324	rs8082590	GID4	Schizophrenia	30285260
SMCR7,TOP3A	chr17:18175562	rs3889402	rs68165736	FLII	Hair color	30595370
SMCR7,TOP3A	chr17:18175396	rs12946752	rs4925166	TOP3A	Multiple sclerosis	27386562
DPH1	chr17:1941601	rs3752962	rs3752962	DPH1	Itch intensity from mosquito bite	28199695
DPH1	chr17:1941601,chr17:1942537	rs11078780,rs12451788,rs3803806	rs12451788	DPH1	Diisocyanate-induced asthma	25918132
CRLF3	chr17:29122463,chr17:29122464	rs1808257,rs1979507,rs8068504	rs7504112	SUZ12P1	Red cell distribution width	30595370
CRLF3	chr17:29122464	rs113900126	rs11080134	ATAD5,AC130324.2	Diastolic blood pressure	30224653
CRLF3	chr17:29122464	rs113900126	rs11080134	ATAD5,AC130324.2	Systolic blood pressure	30595370
C17orf75	chr17:30655728,chr17:30657057	rs1974605,rs7224742	rs2344976	ZNF207,AC005899.4	Smoking initiation (ever regular vs never regular)	30643251
C17orf75	chr17:30655728,chr17:30657057	rs1974605,rs7224742	rs9896320	ZNF207	Smoking initiation (ever regular vs never regular) (MTAG)	30643251
C17orf75	chr17:30655728,chr17:30657057	rs1974605,rs7224742	rs4794923	AC005899.8	Systolic blood pressure	30595370
GSDMA	chr17:38134856	rs3859191,rs3907022	rs3859192	GSDMA	White blood cell count	22037903
GSDMA,MED24	chr17:38134843,chr17:38180621	rs11078930,rs12453341,rs3744245	rs35272691	PSMD3 - AC090844.3	White blood cell count (neutrophil)	28158719
GSDMA,MED24	chr17:38134843,chr17:38180621	rs11078930,rs12453341,rs3744245	rs25645	CSF3	Myeloid white cell count	27863252
GSDMA,MED24	chr17:38134843,chr17:38180621	rs11078930,rs12453341,rs3744245	rs2302777	MED24	Multiple myeloma (hyperdiploidy)	23502783
MED24	chr17:38180621	rs12453341	rs12601333	MED24	Neuroticism	30595370
MED24	chr17:38180621	rs12453341	rs35982947	MED24	Neurociticism	29500382
MED24	chr17:38180621	rs12453341	rs35982947	MED24	Neuroticism	29942085
CYB5D2,ANKFY1	chr17:4065612	rs8070159	rs2278524	ANKFY1,CYB5D2	Type 2 diabetes	30595370
CYB5D2,ANKFY1	chr17:4065612	rs8070159	rs12943517	ANKFY1,CYB5D2	Diastolic blood pressure	30578418
AK027091,LINC00854	chr17:41381722	rs35312672	rs1799949	BRCA1	Menarche (age at onset)	29773799
AK027091,LINC00854	chr17:41381722	rs35312672	rs1799949	BRCA1	Menopause (age at onset)	26414677
AK027091,LINC00854	chr17:41381722	rs35312672	rs74252763	CCDC200 - AC109326.1	Blood protein levels	30072576
ASB16-AS1	chr17:42256702	rs7089	rs227584	C17orf53	Bone mineral density (hip)	19079262
ASB16-AS1	chr17:42256702	rs7089	rs227584	C17orf53	Femoral neck bone mineral density	22504420
CRHR1-IT1	chr17:43720680	rs4485406	rs62065453	PLEKHM1 - LRRC37A4P	Feeling nervous	29500382
CRHR1-IT1	chr17:43720680	rs4485406	rs62065453	PLEKHM1 - LRRC37A4P	Irritable mood	29500382
CRHR1-IT1	chr17:43720680	rs4485406	rs62065453	PLEKHM1 - LRRC37A4P	Neuroticism	29255261
CRHR1-IT1	chr17:43720680	rs4485406	rs62064364	AC091132.4 - DND1P1	Macular thickness	30535121
CRHR1-IT1	chr17:43720680	rs4485406	rs444967	MAPK8IP1P2 - RPS26P8	Lung function (FEV1)	30061609
CRHR1-IT1	chr17:43720680	rs4485406	rs444967	MAPK8IP1P2 - RPS26P8	Lung function (FVC)	30061609
CRHR1-IT1	chr17:43720680	rs4485406	rs2942168	LINC02210-CRHR1,LINC02210	Parkinson's disease	21292315
CRHR1-IT1	chr17:43720680	rs4485406	rs241036	LINC02210-CRHR1,LINC02210	Experiencing mood swings	29500382
CRHR1-IT1	chr17:43720680	rs4485406	rs241036	LINC02210-CRHR1,LINC02210	Menarche (age at onset)	30595370
CRHR1-IT1	chr17:43720680	rs4485406	rs62055701	LINC02210-CRHR1	Irritable mood	29500382
CRHR1-IT1	chr17:43720680	rs4485406	rs76761706	LINC02210-CRHR1	Neurociticism	29500382
CRHR1-IT1	chr17:43720680	rs4485406	rs17688916	LINC02210-CRHR1	Feeling worry	29500382
CRHR1-IT1	chr17:43720680	rs4485406	rs17688916	LINC02210-CRHR1	Sleep duration (long sleep)	30846698
CRHR1-IT1	chr17:43720680	rs4485406	rs75022332	AC217774.2,LINC02210-CRHR1	Worry too long after an embarrassing experience	29500382
CRHR1-IT1	chr17:43720680	rs4485406	rs77804065	AC217774.2,LINC02210-CRHR1	Feeling guilty	29500382
CRHR1-IT1	chr17:43720680	rs4485406	rs77804065	AC217774.2,LINC02210-CRHR1	Headache	29397368
CRHR1-IT1	chr17:43720680	rs4485406	rs77804065	AC217774.2,LINC02210-CRHR1	Neuroticism	29255261
CRHR1-IT1	chr17:43720680	rs4485406	rs77804065	AC217774.2,LINC02210-CRHR1	Neuroticism	29942085
CRHR1-IT1	chr17:43720680	rs4485406	rs17563683	AC217774.2,LINC02210-CRHR1	Hematocrit	27863252
CRHR1-IT1	chr17:43720680	rs4485406	rs17563683	AC217774.2,LINC02210-CRHR1	Hemoglobin concentration	27863252
CRHR1-IT1	chr17:43720680	rs4485406	rs12150672	LINC02210-CRHR1	Red blood cell count	28017375
CRHR1-IT1	chr17:43720680	rs4485406	rs17426174	LINC02210-CRHR1	Intelligence (MTAG)	29326435
CRHR1-IT1	chr17:43720680	rs4485406	rs56214516	LINC02210-CRHR1	Feeling fed-up	29500382
CRHR1-IT1	chr17:43720680	rs4485406	rs55657917	LINC02210-CRHR1	Accelerometer-based physical activity measurement (average acceleration)	29899525
CRHR1-IT1	chr17:43720680	rs4485406	rs55657917	LINC02210-CRHR1	Experiencing mood swings	29500382
CRHR1-IT1	chr17:43720680	rs4485406	rs55657917	LINC02210-CRHR1	Feeling hurt	29500382
CRHR1-IT1	chr17:43720680	rs4485406	rs55657917	LINC02210-CRHR1	Physical activity (overall physical activity time)	30531941
CRHR1-IT1	chr17:43720680	rs4485406	rs62055935	LINC02210-CRHR1	Feeling nervous	29500382
CRHR1-IT1	chr17:43720680	rs4485406	rs79730878	LINC02210-CRHR1	Heel bone mineral density	30598549
CRHR1-IT1	chr17:43720680	rs4485406	rs56303031	LINC02210-CRHR1	Heel bone mineral density	30595370
CRHR1-IT1	chr17:43720680	rs4485406	rs62057061	LINC02210-CRHR1	Depressed affect	29942085
CRHR1-IT1	chr17:43720680	rs4485406	rs111433752	LINC02210-CRHR1	Neuroticism	27067015
CRHR1-IT1	chr17:43720680	rs4485406	rs56319902	LINC02210-CRHR1,CRHR1	Educational attainment (years of education)	30038396
CRHR1-IT1	chr17:43720680	rs4485406	rs8072451	MAPT-AS1,LINC02210-CRHR1,CRHR1	Subcortical brain region volumes	25607358
CRHR1-IT1	chr17:43720680	rs4485406	rs62057107	MAPT-AS1,LINC02210-CRHR1,CRHR1	Educational attainment (MTAG)	30038396
CRHR1-IT1	chr17:43720680	rs4485406	rs62057107	MAPT-AS1,LINC02210-CRHR1,CRHR1	Highest math class taken (MTAG)	30038396
CRHR1-IT1	chr17:43720680	rs4485406	rs4327090	MAPT-AS1,LINC02210-CRHR1,CRHR1	Highest math class taken	30038396
CRHR1-IT1	chr17:43720680	rs4485406	rs62057151	MAPT-AS1,LINC02210-CRHR1,CRHR1	Feeling worry	29500382
CRHR1-IT1	chr17:43720680	rs4485406	rs17689882	MAPT-AS1,LINC02210-CRHR1,CRHR1	Subcortical brain region volumes	25607358
CRHR1-IT1	chr17:43720680	rs4485406	rs2106786	MAPT-AS1	Red blood cell count	27863252
CRHR1-IT1	chr17:43720680	rs4485406	rs2106785	MAPT-AS1	Irritable mood	29500382
CRHR1-IT1	chr17:43720680	rs4485406	rs12185268	MAPT-AS1,SPPL2C	Corticobasal degeneration	26077951
CRHR1-IT1	chr17:43720680	rs4485406	rs12185268	MAPT-AS1,SPPL2C	Parkinson's disease	21738487
CRHR1-IT1	chr17:43720680	rs4485406	rs12373142	MAPT-AS1,SPPL2C	Chronic obstructive pulmonary disease	30804561
CRHR1-IT1	chr17:43720680	rs4485406	rs12373124	MAPT-AS1,SPPL2C	Male-pattern baldness	22693459
CRHR1-IT1	chr17:43720680	rs4485406	rs12373124	MAPT-AS1,SPPL2C	Male-pattern baldness	28196072
CRHR1-IT1	chr17:43720680	rs4485406	rs17690703	MAPT-AS1	Idiopathic pulmonary fibrosis	24429156
CRHR1-IT1	chr17:43720680	rs4485406	rs17769552	MAPT-AS1	Hand grip strength	29691431
CRHR1-IT1	chr17:43720680	rs4485406	rs79412431	MAPT-AS1	FEV1	30804560
CRHR1-IT1	chr17:43720680	rs4485406	rs79412431	MAPT-AS1	Lung function (FVC)	30804560
CRHR1-IT1	chr17:43720680	rs4485406	rs79412431	MAPT-AS1	Peak expiratory flow	30804560
CRHR1-IT1	chr17:43720680	rs4485406	rs10491140	MAPT-AS1	Heel bone mineral density	30048462
CRHR1-IT1	chr17:43720680	rs4485406	rs2214258	MAPT-AS1	Neuroticism	29255261
CRHR1-IT1	chr17:43720680	rs4485406	rs62055544	MAPT-AS1	Feeling fed-up	29500382
CRHR1-IT1	chr17:43720680	rs4485406	rs62055546	MAPT-AS1	Alcohol consumption (drinks per week)	30643258
CRHR1-IT1	chr17:43720680	rs4485406	rs1864325	MAPT	Lumbar spine bone mineral density	22504420
CRHR1-IT1	chr17:43720680	rs4485406	rs17563986	MAPT	Cognitive ability	29186694
CRHR1-IT1	chr17:43720680	rs4485406	rs17563986	MAPT	Cognitive ability (MTAG)	29186694
CRHR1-IT1	chr17:43720680	rs4485406	rs62056842	MAPT	Educational attainment (college completion)	27225129
CRHR1-IT1	chr17:43720680	rs4485406	rs62056842	MAPT	Educational attainment (years of education)	27225129
CRHR1-IT1	chr17:43720680	rs4485406	rs17649553	MAPT	Parkinson's disease	25064009
CRHR1-IT1	chr17:43720680	rs4485406	rs17649553	MAPT	Parkinson's disease	28892059
CRHR1-IT1	chr17:43720680	rs4485406	rs17564829	MAPT	Primary biliary cirrhosis	22961000
CRHR1-IT1	chr17:43720680	rs4485406	rs79857651	MAPT	Experiencing mood swings	29500382
CRHR1-IT1	chr17:43720680	rs4485406	rs62061733	MAPT	Eosinophil counts	30595370
CRHR1-IT1	chr17:43720680	rs4485406	rs62061733	MAPT	Feeling hurt	29500382
CRHR1-IT1	chr17:43720680	rs4485406	rs62061734	MAPT	Breast cancer	29059683
CRHR1-IT1	chr17:43720680	rs4485406	rs17650842	MAPT	Irritable mood	29500382
CRHR1-IT1	chr17:43720680	rs4485406	rs62063281	MAPT	Number of sexual partners	30643258
CRHR1-IT1	chr17:43720680	rs4485406	rs62063281	MAPT	Osteoarthritis (hip)	30664745
CRHR1-IT1	chr17:43720680	rs4485406	rs56280951	MAPT	Feeling miserable	29500382
CRHR1-IT1	chr17:43720680	rs4485406	rs1981997	MAPT	Interstitial lung disease	23583980
CRHR1-IT1	chr17:43720680	rs4485406	rs919462	MAPT	Male-pattern baldness	29146897
CRHR1-IT1	chr17:43720680	rs4485406	rs112385572	MAPT	Male-pattern baldness	28196072
CRHR1-IT1	chr17:43720680	rs4485406	rs1052553	MAPT	Type 1 diabetes	25751624
CRHR1-IT1	chr17:43720680	rs4485406	rs8070723	MAPT	Parkinson's disease	21044948
CRHR1-IT1	chr17:43720680	rs4485406	rs8070723	MAPT	Progressive supranuclear palsy	21685912
CRHR1-IT1	chr17:43720680	rs4485406	rs1991556	MAPT	Lung function (FVC)	30595370
CRHR1-IT1	chr17:43720680	rs4485406	rs1991556	MAPT	Sleep duration	30531941
CRHR1-IT1	chr17:43720680	rs4485406	rs58879558	MAPT	Red blood cell count	30595370
CRHR1-IT1	chr17:43720680	rs4485406	rs62062288	MAPT	Alcohol use disorder (consumption score)	30336701
CRHR1-IT1	chr17:43720680	rs4485406	rs62062288	MAPT	Alcohol use disorder (total score)	30336701
CRHR1-IT1	chr17:43720680	rs4485406	rs62062288	MAPT	Automobile speeding propensity	30643258
CRHR1-IT1	chr17:43720680	rs4485406	rs62062288	MAPT	Feeling guilty	29500382
CRHR1-IT1	chr17:43720680	rs4485406	rs62062288	MAPT	Feeling worry	29500382
CRHR1-IT1	chr17:43720680	rs4485406	rs62062288	MAPT	Neurociticism	29500382
CRHR1-IT1	chr17:43720680	rs4485406	rs62062288	MAPT	Risk-taking tendency (4-domain principal component model)	30643258
CRHR1-IT1	chr17:43720680	rs4485406	rs62062288	MAPT	Worry too long after an embarrassing experience	29500382
CRHR1-IT1	chr17:43720680	rs4485406	rs17652520	MAPT	Neuroticism	29255261
CRHR1-IT1	chr17:43720680	rs4485406	rs17652520	MAPT	Neuroticism	30595370
CRHR1-IT1	chr17:43720680	rs4485406	rs112333322	KANSL1	Experiencing mood swings	29500382
CRHR1-IT1	chr17:43720680	rs4485406	rs113434679	KANSL1	General factor of neuroticism	30867560
CRHR1-IT1	chr17:43720680	rs4485406	rs8080583	KANSL1	Cognitive ability	29186694
CRHR1-IT1	chr17:43720680	rs4485406	rs9303525	KANSL1	Intracranial volume	22504418
CRHR1-IT1	chr17:43720680	rs4485406	rs17577094	KANSL1	Parkinson's disease	24842889
CRHR1-IT1	chr17:43720680	rs4485406	rs76640332	KANSL1	Lymphocyte percentage of white cells	27863252
CRHR1-IT1	chr17:43720680	rs4485406	rs4630591	KANSL1	Feeling fed-up	29500382
CRHR1-IT1	chr17:43720680	rs4485406	rs35524223	KANSL1	Lung function (FEV1)	28166213
CRHR1-IT1	chr17:43720680	rs4485406	rs35524223	KANSL1	Lung function (FVC)	28166213
CRHR1-IT1	chr17:43720680	rs4485406	rs4606752	KANSL1	High light scatter reticulocyte count	27863252
CRHR1-IT1	chr17:43720680	rs4485406	rs4606752	KANSL1	Reticulocyte count	27863252
CRHR1-IT1	chr17:43720680	rs4485406	rs17577369	KANSL1	Feeling miserable	29500382
CRHR1-IT1	chr17:43720680	rs4485406	rs17661015	KANSL1	Feeling hurt	29500382
CRHR1-IT1	chr17:43720680	rs4485406	rs17661015	KANSL1	Irritable mood	29500382
CRHR1-IT1	chr17:43720680	rs4485406	rs4471723	KANSL1	Feeling guilty	29500382
CRHR1-IT1	chr17:43720680	rs4485406	rs79301522	KANSL1	Neurociticism	29500382
CRHR1-IT1	chr17:43720680	rs4485406	rs1881193	KANSL1	Experiencing mood swings	29500382
CRHR1-IT1	chr17:43720680	rs4485406	rs2696457	KANSL1	Feeling worry	29500382
CRHR1-IT1	chr17:43720680	rs4485406	rs2732631	KANSL1	Macular thickness	30535121
CRHR1-IT1	chr17:43720680	rs4485406	rs2696668	KANSL1 - MAPK8IP1P1	Feeling hurt	29500382
CRHR1-IT1	chr17:43720680	rs4485406	rs2696532	ARL17B	Feeling guilty	29500382
CRHR1-IT1	chr17:43720680	rs4485406	rs17665188	ARL17B	Experiencing mood swings	29500382
CRHR1-IT1	chr17:43720680	rs4485406	rs1378358	NSF	Feeling miserable	29500382
CRHR1-IT1	chr17:43720680	rs4485406	rs1378358	NSF	Feeling worry	29500382
CRHR1-IT1	chr17:43720680	rs4485406	rs1378358	NSF	Neurociticism	29500382
CRHR1-IT1	chr17:43720680	rs4485406	rs1378358	NSF	Neuroticism	30643256
CRHR1-IT1	chr17:43720680	rs4485406	rs538628	NSF	Feeling nervous	29500382
CRHR1-IT1	chr17:43720680	rs4485406	rs538628	NSF	Male-pattern baldness	28196072
CRHR1-IT1	chr17:43720680	rs4485406	rs199456	NSF	Macular thickness	30535121
CRHR1-IT1	chr17:43720680	rs4485406	rs199447	NSF	Neuroticism	29942085
CRHR1-IT1	chr17:43720680	rs4485406	rs199443	NSF	Feeling fed-up	29500382
CRHR1-IT1	chr17:43720680	rs4485406	rs199443	NSF	Sense of smell	26632684
CRHR1-IT1	chr17:43720680	rs4485406	rs9896243	NSF	Worry	29942085
CRHR1-IT1	chr17:43720680	rs4485406	rs199533	NSF	Parkinson's disease	19915575
CRHR1-IT1	chr17:43720680	rs4485406	rs199533	NSF	Parkinson's disease	20711177
CRHR1-IT1	chr17:43720680	rs4485406	rs199525	WNT3	Feeling guilty	29500382
CRHR1-IT1	chr17:43720680	rs4485406	rs199525	WNT3	Intracranial volume	30818988
CRHR1-IT1	chr17:43720680	rs4485406	rs199525	WNT3	Lung function (FEV1)	30061609
CRHR1-IT1	chr17:43720680	rs4485406	rs199525	WNT3	Lung function (FVC)	30061609
CRHR1-IT1	chr17:43720680	rs4485406	rs70600	WNT3	Irritable mood	29500382
ARRB2	chr17:4616353	rs12451741	rs9901392	PELP1	Eosinophil counts	29403010
ARRB2	chr17:4616353,chr17:4616847	rs12451741,rs35592645	rs8071086	AC091153.3 - ARRB2	White blood cell count	30595370
ARRB2	chr17:4616847	rs35592645	rs9913156	ARRB2 - MED11	Lymphocyte counts	27863252
PRR15L	chr17:46030973	rs72823509	rs16954078	SKAP1	Intelligence	28530673
PLD2	chr17:4723692	rs2326100	rs2326100	TM4SF5	Blood protein levels	30072576
BC150535	chr17:4690618	rs9904284	rs9892407	AC233723.2	Blood protein levels	30072576
CALCOCO2	chr17:46925237	rs648335	rs550510	CALCOCO2	Blood protein levels	30072576
CALCOCO2	chr17:46941519	rs10278	rs10278	CALCOCO2	Type 2 diabetes	29632382
CALCOCO2	chr17:46941519	rs10278	rs10278	CALCOCO2	Type 2 diabetes (adjusted for BMI)	29632382
ATP5G1	chr17:46971139	rs519537	rs71369231	SUMO2P17	Type 2 diabetes	28566273
ATP5G1	chr17:46971139	rs519537	rs318095	SUMO2P17	Height	25282103
ATP5G1	chr17:46971139	rs519537	rs46522	UBE2Z	Coronary heart disease	21378990
ATP5G1	chr17:46971139	rs519537	rs12453394	UBE2Z	Type 2 diabetes	29358691
ATP5G1	chr17:46971139	rs519537	rs12325727	RNU1-42P - RF01210	Automobile speeding propensity	30643258
ATP5G1	chr17:46971139	rs519537	rs12325727	RNU1-42P - RF01210	Educational attainment (years of education)	30038396
ATP5G1	chr17:46971139	rs519537	rs62078384	GIP	Educational attainment (MTAG)	30038396
ATP5G1	chr17:46971139	rs519537	rs9901810	GIP	Systolic blood pressure	30595370
PECAM1	chr17:62400240,chr17:62400294,chr17:62400357	rs1050382,rs11079536,rs1122800,rs12452448,rs4968721,rs6808,rs9902260	rs9892152	PECAM1	Coronary artery disease	29212778
PECAM1	chr17:62400240,chr17:62400294,chr17:62400357	rs1050382,rs12452448,rs4968721,rs6808,rs9902260	rs6504218	PECAM1	Coronary heart disease	21378988
APOH	chr17:64213939	rs8077564	rs8178854	APOH	Blood protein levels	29875488
TRIM65	chr17:73886004	rs2125345,rs4485425	rs73352129	H3F3B	Low density lipoprotein cholesterol levels	29507422
TRIM65	chr17:73886004	rs2125345,rs4485425	rs73352129	H3F3B	Total cholesterol levels	29507422
TRIM65	chr17:73886004	rs2125345,rs4485425	rs73352129	H3F3B	Triglycerides	29507422
TRIM65	chr17:73886004	rs2125345,rs4485425	rs1047743	UNK	LDL cholesterol	30275531
TRIM65	chr17:73886252	rs3744008	rs2290769	UNC13D	Cardiovascular disease	30595370
TRIM65	chr17:73886004,chr17:73886212,chr17:73886252	rs11868794,rs55872768,rs56000661,rs7222755,rs8068749	rs1055129	TRIM47,AC087289.5	White matter hyperintensity burden	21681796
TRIM65	chr17:73886004,chr17:73886212,chr17:73886252	rs3760128,rs55872768,rs56000661,rs7222755,rs8068749	rs56000661	TRIM65	Pulse pressure	30578418
ACOX1,TRIM65	chr17:73886252,chr17:73939399	rs1046446,rs2608882,rs59867239	rs1135889	AC087289.3,FBF1	Coronary artery disease	29212778
TRIM65	chr17:73885939	rs58976230,rs73354050	rs73355708	FBF1	Red blood cell count	30595370
ACOX1,TRIM65	chr17:73886252,chr17:73939399	rs1046446,rs2608882,rs59867239	rs2467099	ACOX1	Systolic blood pressure	28135244
TRIM65	chr17:73886004,chr17:73886212,chr17:73886252	rs3760128,rs55872768,rs56000661,rs7222755,rs8068749,rs8081954	rs4788913	ACOX1	Diastolic blood pressure	27841878
TRIM65	chr17:73886004,chr17:73886212,chr17:73886252	rs3760128,rs55872768,rs56000661,rs7222755,rs8068749,rs8081954	rs4788913	ACOX1	Pulse pressure	27841878
TRIM65	chr17:73886004,chr17:73886212,chr17:73886252	rs3760128,rs55872768,rs56000661,rs7222755,rs8068749,rs8081954	rs4788913	ACOX1	Systolic blood pressure	27841878
PGS1	chr17:76418696,chr17:76419056,chr17:76419083	rs6501210	rs2271613	DNAH17	Waist-hip ratio	30595370
BAIAP2	chr17:79087861,chr17:79087879	rs4075482,rs4076427	rs62073016	BAIAP2	Fat-free mass	30593698
BAIAP2	chr17:79087861,chr17:79087879	rs4075482,rs4076427	rs62073016	BAIAP2	Neuroticism	29942085
BC033560,CD7	chr17:80251848	rs73366299	rs111231601	CSNK1D - LINC01970	Monocyte percentage of white cells	27863252
OGFOD3	chr17:80347528,chr17:80347653,chr17:80347762,chr17:80347785	rs113286925,rs74001662,rs75950421	rs74001662	AC132938.1 - OGFOD3	Blood protein levels	29875488
PER1,PFAS	chr17:8057581,chr17:8173299	rs112654221,rs113328120,rs117854193,rs3027169,rs7207540	rs3027234	CTC1	Telomere length	23001564
PFAS	chr17:8173299	rs112654221,rs113328120,rs117854193,rs7207540	rs78296773	PFAS	Self-reported math ability	30038396
PFAS	chr17:8173299	rs112654221,rs113328120,rs117854193,rs7207540	rs78296773	PFAS	Self-reported math ability (MTAG)	30038396
TMEM241	chr18:20876346	rs9954334	rs9949617	TMEM241	Hypertriglyceridemia	23505323
LIPG	chr18:47114730	rs11662596	rs17798991	LIPG	Obesity-related traits	23251661
TYK2	chr19:10462087,chr19:10462116,chr19:10462117	rs11085725,rs35251378	rs35251378	ICAM3 - TYK2	Lymphocyte counts	27863252
TYK2	chr19:10462087,chr19:10462116,chr19:10462117	rs11085725,rs35251378	rs11085725	TYK2	Systemic seropositive rheumatic diseases (Systemic sclerosis or systemic lupus erythematosus or rheumatoid arthritis or idiopathic inflammatory myopathies)	30573655
TYK2	chr19:10462087,chr19:10462116,chr19:10462117	rs11085725,rs35251378	rs11085727	TYK2	Neutrophil percentage of white cells	27863252
TYK2	chr19:10462087,chr19:10462116,chr19:10462117	rs11085725,rs35251378	rs11085727	TYK2	Systemic lupus erythematosus	26502338
TYK2	chr19:10462087,chr19:10462116,chr19:10462117	rs11085725,rs35251378	rs2304256	TYK2	Primary biliary cholangitis	26394269
TYK2	chr19:10462087,chr19:10462116,chr19:10462117	rs11085725,rs35251378	rs2304256	TYK2	Systemic lupus erythematosus	26502338
TYK2	chr19:10462087,chr19:10462116,chr19:10462117	rs11085725,rs35251378	rs2304256	TYK2	Systemic lupus erythematosus	27399966
TYK2	chr19:10462087,chr19:10462116,chr19:10462117	rs11085725,rs35251378	rs2304256	TYK2	Type 1 diabetes	19966805
TYK2	chr19:10462087,chr19:10462116,chr19:10462117	rs11085725,rs35251378	rs2304256	TYK2	Type 1 diabetes	21829393
TYK2	chr19:10462087,chr19:10462116,chr19:10462117	rs11085725,rs35251378	rs34725611	TYK2	Psoriatic arthritis	26626624
TYK2	chr19:10462087,chr19:10462116,chr19:10462117	rs11085725,rs35251378	rs34725611	TYK2	Systemic lupus erythematosus	28714469
C19orf52,C19orf52,SMARCA4	chr19:11041553,chr19:11042557	rs117569851,rs4804544	rs2304088	CARM1	Low density lipoprotein cholesterol levels	29507422
C19orf52,C19orf52,SMARCA4	chr19:11041553,chr19:11042557	rs117569851,rs4804544	rs2304088	CARM1	Total cholesterol levels	29507422
C19orf52,C19orf52,SMARCA4	chr19:11041553,chr19:11042557	rs117569851,rs4804544,rs7257769	rs35018144	TIMM29 - SMARCA4	Eosinophil counts	30595370
RGL3	chr19:11506372	rs318712	rs318719	RGL3	Coronary artery disease	29212778
CALR	chr19:13052179	rs12151303	rs8110787	KLF1 - GCDH	Mean corpuscular hemoglobin	30595370
CALR	chr19:13052179	rs12151303	rs8110787	KLF1 - GCDH	Red blood cell count	30595370
CALR	chr19:13052179	rs12151303	rs56397034	KLF1 - GCDH	Mean corpuscular hemoglobin	27863252
CALR	chr19:13052179	rs12151303	rs56397034	KLF1 - GCDH	Mean corpuscular volume	27863252
CALR	chr19:13052179	rs12151303	rs56397034	KLF1 - GCDH	Red blood cell count	27863252
CALR	chr19:13052179	rs12151303	rs11085824	KLF1 - GCDH	Mean corpuscular hemoglobin	19862010
CALR	chr19:13052179	rs12151303	rs11085824	KLF1 - GCDH	Mean corpuscular hemoglobin	28017375
CALR	chr19:13052179	rs12151303	rs11085824	KLF1 - GCDH	Mean corpuscular hemoglobin concentration	27863252
CALR	chr19:13052179	rs12151303	rs11085824	KLF1 - GCDH	Mean corpuscular volume	28017375
CALR	chr19:13052179	rs12151303	rs11085824	KLF1 - GCDH	Red blood cell count	28017375
CALR	chr19:13052179	rs12151303	rs3115524	SYCE2,GCDH	Menarche (age at onset)	30595370
CALR	chr19:13052179	rs12151303	rs3115524	SYCE2,GCDH	Red blood cell count	29403010
CALR	chr19:13052179	rs12151303	rs741702	SYCE2,GCDH	Red blood cell traits	23222517
CALR	chr19:13052179	rs12151303	rs11673346	MIR5695 - FARSA	Mean corpuscular hemoglobin	29403010
CALR	chr19:13052179	rs12151303	rs11673346	MIR5695 - FARSA	Mean corpuscular volume	29403010
MUM1	chr19:1372529,chr19:1376242	rs2526132,rs266805,rs2668426,rs3826942	rs2668423	MUM1	Nonalcoholic fatty liver disease	29385134
ARRDC2	chr19:18121864	rs2290641	rs8104679	ARRDC2	Heel bone mineral density	30598549
PGPEP1	chr19:18477915,chr19:18477923	rs10408732	rs888663	PGPEP1 - GDF15	Growth differentiation factor-15 levels	22997280
PGPEP1	chr19:18477915,chr19:18477923	rs10408732	rs888663	PGPEP1 - GDF15	Growth differentiation factor-15 levels	29628937
ELL	chr19:18565065	rs8106096	rs7258465	SSBP4	Breast cancer	29059683
ELL	chr19:18565065	rs8106096	rs8111708	ELL	Alzheimer's disease (late onset)	30820047
ELL	chr19:18565065	rs8106096	rs8111708	ELL	Pulse pressure	30224653
ELL	chr19:18565065	rs8106096	rs8103660	ELL	Smoking initiation (ever regular vs never regular)	30643251
ELL	chr19:18565065	rs8106096	rs4808136	ELL	Blood metabolite levels	24816252
CRTC1	chr19:18892734,chr19:18892789,chr19:18892820	rs10038,rs12327738,rs8104411	rs10038	CRTC1	Osteoarthritis biomarkers	25057126
GMIP	chr19:19741818	rs892023	rs892023	CILP2 - PBX4	Educational attainment (MTAG)	30038396
GMIP	chr19:19741818	rs892023	rs892023	CILP2 - PBX4	Highest math class taken	30038396
GMIP	chr19:19741818	rs892023	rs892023	CILP2 - PBX4	Highest math class taken (MTAG)	30038396
ZNF254	chr19:24249581	rs62117569	rs888316	AC092279.1,ZNF254	Adolescent idiopathic scoliosis	30019117
ZNF254	chr19:24249581	rs62117569	rs17206080	AC092279.1,ZNF254	Adolescent idiopathic scoliosis	30019117
SLC7A9,CEP89	chr19:33367157	rs2287879	rs10421876	SLC7A9 - CEP89	Red blood cell count	30595370
NFIC	chr19:3466356	rs4807475	rs4807475	NFIC	Lung function (FEV1/FVC)	30595370
HNRNPL	chr19:39335557	rs55932233	rs140569062	HNRNPL - RINL	Anti-saccade response	29064472
TIMM50,DLL3	chr19:39983945	rs4803241	rs8107194	SUPT5H	White blood cell count	30595370
SPTBN4	chr19:41080790,chr19:41080800	rs843778	rs843778	SPTBN4	Smoking initiation (ever regular vs never regular) (MTAG)	30643251
EBI3,CCDC94	chr19:4242544	rs353705	rs10409421	YJU2	Blood protein levels	30072576
BCL3	chr19:45253961	rs10401176	rs10401176	BCL3	Alzheimer's disease or family history of Alzheimer's disease	29777097
TOMM40	chr19:45405307	rs1305062	rs8106922	TOMM40	Alzheimer's disease	30636644
TOMM40	chr19:45405307	rs1305062	rs8106922	TOMM40	Low density lipoprotein cholesterol levels	29507422
TOMM40	chr19:45405307	rs1305062	rs8106922	TOMM40	Total cholesterol levels	29507422
TOMM40	chr19:45405307	rs1305062	rs769450	APOE	Alzheimer's disease	30636644
APOC1	chr19:45418968	rs3826688	rs439401	AC011481.3	Alzheimer's disease	30636644
APOC1	chr19:45418968	rs3826688	rs439401	AC011481.3	Alzheimer's disease biomarkers	21123754
APOC1	chr19:45418968	rs3826688	rs439401	AC011481.3	HDL Cholesterol - Triglycerides (HDLC-TG)	21386085
APOC1	chr19:45418968	rs3826688	rs439401	AC011481.3	Triglycerides	19060911
APOC1	chr19:45418968	rs3826688	rs439401	AC011481.3	Triglycerides	20686565
APOC1	chr19:45418968	rs3826688	rs439401	AC011481.3	Triglycerides	29507422
APOC1	chr19:45418752	rs5117	rs483082	AC011481.3	Alzheimer's disease	28183528
APOC1	chr19:45418752	rs5117	rs483082	AC011481.3	Alzheimer's disease	30636644
APOC1	chr19:45418752	rs5117	rs483082	AC011481.3	Blood protein levels	29875488
APOC1	chr19:45418752	rs5117	rs483082	AC011481.3	Cerebral amyloid deposition (PET imaging)	30361487
APOC1	chr19:45418752	rs5117	rs483082	AC011481.3	Triglyceride levels	30718733
APOC1	chr19:45418968	rs3826688	rs584007	AC011481.3	Alzheimer's disease	30636644
APOC1	chr19:45418752	rs5117	rs438811	AC011481.3	Blood protein levels	29875488
APOC1	chr19:45418752	rs5117	rs438811	AC011481.3	Cerebral amyloid deposition (PET imaging)	30361487
APOC1	chr19:45418752	rs5117	rs438811	AC011481.3	High density lipoprotein cholesterol levels	29507422
APOC1	chr19:45418752	rs5117	rs438811	AC011481.3	Low density lipoprotein cholesterol levels	29507422
APOC1	chr19:45418752	rs5117	rs438811	AC011481.3	Total cholesterol levels	29507422
APOC1	chr19:45418752	rs5117	rs438811	AC011481.3	Triglycerides	25961943
APOC1	chr19:45418752	rs5117	rs438811	AC011481.3	Triglycerides	29507422
APOC1	chr19:45418752	rs5117	rs5117	APOC1	Cerebral amyloid deposition (PET imaging)	30361487
APOC1	chr19:45421008,chr19:45422163	rs12721051	rs12721051	APOC1	Cerebral amyloid deposition (PET imaging)	30361487
APOC1	chr19:45421008,chr19:45422163	rs12721051	rs12721051	APOC1	Resting heart rate	27798624
APOC1	chr19:45421008,chr19:45422163	rs12721051	rs12721051	APOC1	Total cholesterol levels	30275531
APOC1	chr19:45421008,chr19:45422163	rs12721051	rs56131196	APOC1 - APOC1P1	Alzheimer disease and age of onset	26830138
APOC1	chr19:45421008,chr19:45422163	rs12721051	rs56131196	APOC1 - APOC1P1	Alzheimer's disease	30636644
APOC1	chr19:45421008,chr19:45422163	rs12721051	rs56131196	APOC1 - APOC1P1	Alzheimer's disease biomarkers	23419831
APOC1	chr19:45421008,chr19:45422163	rs12721051	rs56131196	APOC1 - APOC1P1	Cerebral amyloid deposition (PET imaging)	30361487
APOC1	chr19:45421008,chr19:45422163	rs12721051	rs56131196	APOC1 - APOC1P1	High density lipoprotein cholesterol levels	29507422
APOC1	chr19:45421008,chr19:45422163	rs12721051	rs56131196	APOC1 - APOC1P1	Low density lipoprotein cholesterol levels	29507422
APOC1	chr19:45421008,chr19:45422163	rs12721051	rs56131196	APOC1 - APOC1P1	Myocardial infarction	26343387
APOC1	chr19:45421008,chr19:45422163	rs12721051	rs56131196	APOC1 - APOC1P1	Total cholesterol levels	29507422
APOC1	chr19:45421008,chr19:45422163	rs12721051	rs56131196	APOC1 - APOC1P1	Triglycerides	29507422
APOC1	chr19:45421008,chr19:45422163	rs12721051	rs4420638	APOC1 - APOC1P1	Age-related disease endophenotypes	27790247
APOC1	chr19:45421008,chr19:45422163	rs12721051	rs4420638	APOC1 - APOC1P1	Age-related diseases, mortality and associated endophenotypes	27790247
APOC1	chr19:45421008,chr19:45422163	rs12721051	rs4420638	APOC1 - APOC1P1	Age-related macular degeneration	23455636
APOC1	chr19:45421008,chr19:45422163	rs12721051	rs4420638	APOC1 - APOC1P1	Alzheimer disease and age of onset	26830138
APOC1	chr19:45421008,chr19:45422163	rs12721051	rs4420638	APOC1 - APOC1P1	Alzheimer's disease	17975299
APOC1	chr19:45421008,chr19:45422163	rs12721051	rs4420638	APOC1 - APOC1P1	Alzheimer's disease	17998437
APOC1	chr19:45421008,chr19:45422163	rs12721051	rs4420638	APOC1 - APOC1P1	Alzheimer's disease	22832961
APOC1	chr19:45421008,chr19:45422163	rs12721051	rs4420638	APOC1 - APOC1P1	Alzheimer's disease	30636644
APOC1	chr19:45421008,chr19:45422163	rs12721051	rs4420638	APOC1 - APOC1P1	Alzheimer's disease (age of onset)	22005931
APOC1	chr19:45421008,chr19:45422163	rs12721051	rs4420638	APOC1 - APOC1P1	Alzheimer's disease (late onset)	17474819
APOC1	chr19:45421008,chr19:45422163	rs12721051	rs4420638	APOC1 - APOC1P1	Blood protein levels	28240269
APOC1	chr19:45421008,chr19:45422163	rs12721051	rs4420638	APOC1 - APOC1P1	Body mass index	26426971
APOC1	chr19:45421008,chr19:45422163	rs12721051	rs4420638	APOC1 - APOC1P1	Body mass index (age>50)	26426971
APOC1	chr19:45421008,chr19:45422163	rs12721051	rs4420638	APOC1 - APOC1P1	Body mass index x age interaction	26426971
APOC1	chr19:45421008,chr19:45422163	rs12721051	rs4420638	APOC1 - APOC1P1	Body mass index x sex x age interaction (4df test)	26426971
APOC1	chr19:45421008,chr19:45422163	rs12721051	rs4420638	APOC1 - APOC1P1	C-reactive protein	19567438
APOC1	chr19:45421008,chr19:45422163	rs12721051	rs4420638	APOC1 - APOC1P1	C-reactive protein	21196492
APOC1	chr19:45421008,chr19:45422163	rs12721051	rs4420638	APOC1 - APOC1P1	C-reactive protein levels	21300955
APOC1	chr19:45421008,chr19:45422163	rs12721051	rs4420638	APOC1 - APOC1P1	C-reactive protein levels	30388399
APOC1	chr19:45421008,chr19:45422163	rs12721051	rs4420638	APOC1 - APOC1P1	C-reactive protein levels or HDL-cholesterol levels (pleiotropy)	27286809
APOC1	chr19:45421008,chr19:45422163	rs12721051	rs4420638	APOC1 - APOC1P1	C-reactive protein levels or LDL-cholesterol levels (pleiotropy)	27286809
APOC1	chr19:45421008,chr19:45422163	rs12721051	rs4420638	APOC1 - APOC1P1	C-reactive protein levels or total cholesterol levels (pleiotropy)	27286809
APOC1	chr19:45421008,chr19:45422163	rs12721051	rs4420638	APOC1 - APOC1P1	C-reactive protein levels or triglyceride levels (pleiotropy)	27286809
APOC1	chr19:45421008,chr19:45422163	rs12721051	rs4420638	APOC1 - APOC1P1	Cerebral amyloid deposition (PET imaging)	30361487
APOC1	chr19:45421008,chr19:45422163	rs12721051	rs4420638	APOC1 - APOC1P1	Cerebrospinal fluid AB1-42 levels	28641921
APOC1	chr19:45421008,chr19:45422163	rs12721051	rs4420638	APOC1 - APOC1P1	Cerebrospinal fluid AB1-42 levels	30319691
APOC1	chr19:45421008,chr19:45422163	rs12721051	rs4420638	APOC1 - APOC1P1	Cerebrospinal fluid p-Tau181p:AB1-42 ratio	30319691
APOC1	chr19:45421008,chr19:45422163	rs12721051	rs4420638	APOC1 - APOC1P1	Cerebrospinal fluid t-tau levels	28641921
APOC1	chr19:45421008,chr19:45422163	rs12721051	rs4420638	APOC1 - APOC1P1	Cerebrospinal fluid t-tau:AB1-42 ratio	28641921
APOC1	chr19:45421008,chr19:45422163	rs12721051	rs4420638	APOC1 - APOC1P1	Cerebrospinal fluid t-tau:AB1-42 ratio	30319691
APOC1	chr19:45421008,chr19:45422163	rs12721051	rs4420638	APOC1 - APOC1P1	Cholesterol, total	20686565
APOC1	chr19:45421008,chr19:45422163	rs12721051	rs4420638	APOC1 - APOC1P1	Cholesterol, total	24097068
APOC1	chr19:45421008,chr19:45422163	rs12721051	rs4420638	APOC1 - APOC1P1	Cingulate cortical amyloid beta load	26421299
APOC1	chr19:45421008,chr19:45422163	rs12721051	rs4420638	APOC1 - APOC1P1	Cognitive decline	22054870
APOC1	chr19:45421008,chr19:45422163	rs12721051	rs4420638	APOC1 - APOC1P1	Cognitive impairment test score	30319691
APOC1	chr19:45421008,chr19:45422163	rs12721051	rs4420638	APOC1 - APOC1P1	Coronary artery disease	26343387
APOC1	chr19:45421008,chr19:45422163	rs12721051	rs4420638	APOC1 - APOC1P1	HDL cholesterol	20686565
APOC1	chr19:45421008,chr19:45422163	rs12721051	rs4420638	APOC1 - APOC1P1	HDL cholesterol	24097068
APOC1	chr19:45421008,chr19:45422163	rs12721051	rs4420638	APOC1 - APOC1P1	HDL cholesterol levels	28334899
APOC1	chr19:45421008,chr19:45422163	rs12721051	rs4420638	APOC1 - APOC1P1	High density lipoprotein cholesterol levels	29507422
APOC1	chr19:45421008,chr19:45422163	rs12721051	rs4420638	APOC1 - APOC1P1	LDL cholesterol	18193043
APOC1	chr19:45421008,chr19:45422163	rs12721051	rs4420638	APOC1 - APOC1P1	LDL cholesterol	18193044
APOC1	chr19:45421008,chr19:45422163	rs12721051	rs4420638	APOC1 - APOC1P1	LDL cholesterol	18262040
APOC1	chr19:45421008,chr19:45422163	rs12721051	rs4420638	APOC1 - APOC1P1	LDL cholesterol	18802019
APOC1	chr19:45421008,chr19:45422163	rs12721051	rs4420638	APOC1 - APOC1P1	LDL cholesterol	19060906
APOC1	chr19:45421008,chr19:45422163	rs12721051	rs4420638	APOC1 - APOC1P1	LDL cholesterol	20686565
APOC1	chr19:45421008,chr19:45422163	rs12721051	rs4420638	APOC1 - APOC1P1	LDL cholesterol	20864672
APOC1	chr19:45421008,chr19:45422163	rs12721051	rs4420638	APOC1 - APOC1P1	LDL cholesterol	24097068
APOC1	chr19:45421008,chr19:45422163	rs12721051	rs4420638	APOC1 - APOC1P1	LDL cholesterol levels	17463246
APOC1	chr19:45421008,chr19:45422163	rs12721051	rs4420638	APOC1 - APOC1P1	LDL cholesterol to HDL cholesterol ratio	28046027
APOC1	chr19:45421008,chr19:45422163	rs12721051	rs4420638	APOC1 - APOC1P1	Lipid traits	24023261
APOC1	chr19:45421008,chr19:45422163	rs12721051	rs4420638	APOC1 - APOC1P1	Lipoprotein-associated phospholipase A2 activity and mass	20442857
APOC1	chr19:45421008,chr19:45422163	rs12721051	rs4420638	APOC1 - APOC1P1	Lipoprotein-associated phospholipase A2 activity and mass	22003152
APOC1	chr19:45421008,chr19:45422163	rs12721051	rs4420638	APOC1 - APOC1P1	Longevity	21740922
APOC1	chr19:45421008,chr19:45422163	rs12721051	rs4420638	APOC1 - APOC1P1	Longevity (85 years and older)	24688116
APOC1	chr19:45421008,chr19:45422163	rs12721051	rs4420638	APOC1 - APOC1P1	Longevity (90 years and older)	24688116
APOC1	chr19:45421008,chr19:45422163	rs12721051	rs4420638	APOC1 - APOC1P1	Low density lipoprotein cholesterol levels	29507422
APOC1	chr19:45421008,chr19:45422163	rs12721051	rs4420638	APOC1 - APOC1P1	Plateletcrit	27863252
APOC1	chr19:45421008,chr19:45422163	rs12721051	rs4420638	APOC1 - APOC1P1	Quantitative traits	19197348
APOC1	chr19:45421008,chr19:45422163	rs12721051	rs4420638	APOC1 - APOC1P1	Red cell distribution width	28957414
APOC1	chr19:45421008,chr19:45422163	rs12721051	rs4420638	APOC1 - APOC1P1	Total cholesterol levels	29507422
APOC1	chr19:45421008,chr19:45422163	rs12721051	rs4420638	APOC1 - APOC1P1	Triglycerides	29507422
APOC1	chr19:45421008,chr19:45422163	rs12721051	rs4420638	APOC1 - APOC1P1	Type 2 diabetes	28869590
APOC1	chr19:45421008,chr19:45422163	rs12721051	rs4420638	APOC1 - APOC1P1	Verbal declarative memory	25648963
APOC1	chr19:45418968	rs3826688	rs157595	APOC1 - APOC1P1	Alzheimer's disease or family history of Alzheimer's disease	29777097
APOC1	chr19:45418968	rs3826688	rs157595	APOC1 - APOC1P1	C-reactive protein levels	30388399
APOC1	chr19:45418968	rs3826688	rs157595	APOC1 - APOC1P1	Coronary artery disease	29212778
HIF3A	chr19:46816449	rs11083817	rs80095739	IGFL1P2 - HIF3A	Phospholipid levels in medium VLDL	29084231
HIF3A	chr19:46816449	rs11083817	rs80095739	IGFL1P2 - HIF3A	Total triglycerides levels	29084231
HIF3A	chr19:46816449	rs11083817	rs80095739	IGFL1P2 - HIF3A	Triglyceride levels in medium VLDL	29084231
HIF3A	chr19:46816449	rs11083817	rs80095739	IGFL1P2 - HIF3A	Triglyceride levels in small VLDL	29084231
HIF3A	chr19:46816449	rs141332218	rs11671710	IGFL1P2 - HIF3A	Free cholesterol levels in medium VLDL	29084231
HIF3A	chr19:46816449	rs141332218	rs11671710	IGFL1P2 - HIF3A	Medium VLDL particle concentration	29084231
HIF3A	chr19:46816449	rs141332218	rs11671710	IGFL1P2 - HIF3A	Phospholipid levels in large VLDL	29084231
HIF3A	chr19:46816449	rs141332218	rs11671710	IGFL1P2 - HIF3A	Phospholipid levels in medium VLDL	29084231
HIF3A	chr19:46816449	rs141332218	rs11671710	IGFL1P2 - HIF3A	Phospholipid levels in small VLDL	29084231
HIF3A	chr19:46816449	rs141332218	rs11671710	IGFL1P2 - HIF3A	Small VLDL particle concentration	29084231
HIF3A	chr19:46816449	rs141332218	rs11671710	IGFL1P2 - HIF3A	Total cholesterol levels in medium VLDL	29084231
HIF3A	chr19:46816449	rs141332218	rs11671710	IGFL1P2 - HIF3A	Total triglycerides levels	29084231
HIF3A	chr19:46816449	rs141332218	rs11671710	IGFL1P2 - HIF3A	Triglyceride levels in large VLDL	29084231
HIF3A	chr19:46816449	rs141332218	rs11671710	IGFL1P2 - HIF3A	Triglyceride levels in medium VLDL	29084231
HIF3A	chr19:46816449	rs141332218	rs11671710	IGFL1P2 - HIF3A	Triglyceride levels in small VLDL	29084231
HIF3A	chr19:46816449	rs141332218	rs11671710	IGFL1P2 - HIF3A	Very large VLDL particle concentration	29084231
HIF3A	chr19:46816449	rs141332218	rs11671319	IGFL1P2 - HIF3A	Free cholesterol levels in medium VLDL	29084231
HIF3A	chr19:46816449	rs141332218	rs11671319	IGFL1P2 - HIF3A	Medium VLDL particle concentration	29084231
HIF3A	chr19:46816449	rs141332218	rs11671319	IGFL1P2 - HIF3A	Phospholipid levels in medium VLDL	29084231
HIF3A	chr19:46816449	rs141332218	rs11671319	IGFL1P2 - HIF3A	Small VLDL particle concentration	29084231
HIF3A	chr19:46816449	rs141332218	rs11671319	IGFL1P2 - HIF3A	Total triglycerides levels	29084231
HIF3A	chr19:46816449	rs141332218	rs11671319	IGFL1P2 - HIF3A	Triglyceride levels in large VLDL	29084231
HIF3A	chr19:46816449	rs141332218	rs11671319	IGFL1P2 - HIF3A	Triglyceride levels in medium VLDL	29084231
HIF3A	chr19:46816449	rs141332218	rs11671319	IGFL1P2 - HIF3A	Triglyceride levels in small VLDL	29084231
HIF3A	chr19:46816449	rs141332218	rs11671319	IGFL1P2 - HIF3A	Very large VLDL particle concentration	29084231
HIF3A	chr19:46816449	rs141332218	rs34128150	IGFL1P2 - HIF3A	Free cholesterol levels in medium VLDL	29084231
HIF3A	chr19:46816449	rs141332218	rs34128150	IGFL1P2 - HIF3A	Medium VLDL particle concentration	29084231
HIF3A	chr19:46816449	rs141332218	rs34128150	IGFL1P2 - HIF3A	Phospholipid levels in large VLDL	29084231
HIF3A	chr19:46816449	rs141332218	rs34128150	IGFL1P2 - HIF3A	Phospholipid levels in medium VLDL	29084231
HIF3A	chr19:46816449	rs141332218	rs34128150	IGFL1P2 - HIF3A	Phospholipid levels in small VLDL	29084231
HIF3A	chr19:46816449	rs141332218	rs34128150	IGFL1P2 - HIF3A	Small VLDL particle concentration	29084231
HIF3A	chr19:46816449	rs141332218	rs34128150	IGFL1P2 - HIF3A	Total cholesterol levels in medium VLDL	29084231
HIF3A	chr19:46816449	rs141332218	rs34128150	IGFL1P2 - HIF3A	Total triglycerides levels	29084231
HIF3A	chr19:46816449	rs141332218	rs34128150	IGFL1P2 - HIF3A	Triglyceride levels in large VLDL	29084231
HIF3A	chr19:46816449	rs141332218	rs34128150	IGFL1P2 - HIF3A	Triglyceride levels in medium VLDL	29084231
HIF3A	chr19:46816449	rs141332218	rs34128150	IGFL1P2 - HIF3A	Triglyceride levels in small VLDL	29084231
HIF3A	chr19:46816449	rs141332218	rs34128150	IGFL1P2 - HIF3A	Very large VLDL particle concentration	29084231
HIF3A	chr19:46816449	rs141332218	rs7254961	IGFL1P2 - HIF3A	Free cholesterol levels in medium VLDL	29084231
HIF3A	chr19:46816449	rs141332218	rs7254961	IGFL1P2 - HIF3A	Medium VLDL particle concentration	29084231
HIF3A	chr19:46816449	rs141332218	rs7254961	IGFL1P2 - HIF3A	Phospholipid levels in large VLDL	29084231
HIF3A	chr19:46816449	rs141332218	rs7254961	IGFL1P2 - HIF3A	Phospholipid levels in medium VLDL	29084231
HIF3A	chr19:46816449	rs141332218	rs7254961	IGFL1P2 - HIF3A	Phospholipid levels in small VLDL	29084231
HIF3A	chr19:46816449	rs141332218	rs7254961	IGFL1P2 - HIF3A	Small VLDL particle concentration	29084231
HIF3A	chr19:46816449	rs141332218	rs7254961	IGFL1P2 - HIF3A	Total cholesterol levels in medium VLDL	29084231
HIF3A	chr19:46816449	rs141332218	rs7254961	IGFL1P2 - HIF3A	Total triglycerides levels	29084231
HIF3A	chr19:46816449	rs141332218	rs7254961	IGFL1P2 - HIF3A	Triglyceride levels in large VLDL	29084231
HIF3A	chr19:46816449	rs141332218	rs7254961	IGFL1P2 - HIF3A	Triglyceride levels in medium VLDL	29084231
HIF3A	chr19:46816449	rs141332218	rs7254961	IGFL1P2 - HIF3A	Triglyceride levels in small VLDL	29084231
HIF3A	chr19:46816449	rs141332218	rs7254961	IGFL1P2 - HIF3A	Very large VLDL particle concentration	29084231
HIF3A	chr19:46816449	rs141332218	rs11668290	IGFL1P2 - HIF3A	Free cholesterol levels in medium VLDL	29084231
HIF3A	chr19:46816449	rs141332218	rs11668290	IGFL1P2 - HIF3A	Medium VLDL particle concentration	29084231
HIF3A	chr19:46816449	rs141332218	rs11668290	IGFL1P2 - HIF3A	Phospholipid levels in large VLDL	29084231
HIF3A	chr19:46816449	rs141332218	rs11668290	IGFL1P2 - HIF3A	Phospholipid levels in medium VLDL	29084231
HIF3A	chr19:46816449	rs141332218	rs11668290	IGFL1P2 - HIF3A	Phospholipid levels in small VLDL	29084231
HIF3A	chr19:46816449	rs141332218	rs11668290	IGFL1P2 - HIF3A	Small VLDL particle concentration	29084231
HIF3A	chr19:46816449	rs141332218	rs11668290	IGFL1P2 - HIF3A	Total cholesterol levels in medium VLDL	29084231
HIF3A	chr19:46816449	rs141332218	rs11668290	IGFL1P2 - HIF3A	Total triglycerides levels	29084231
HIF3A	chr19:46816449	rs141332218	rs11668290	IGFL1P2 - HIF3A	Triglyceride levels in large VLDL	29084231
HIF3A	chr19:46816449	rs141332218	rs11668290	IGFL1P2 - HIF3A	Triglyceride levels in medium VLDL	29084231
HIF3A	chr19:46816449	rs141332218	rs11668290	IGFL1P2 - HIF3A	Triglyceride levels in small VLDL	29084231
HIF3A	chr19:46816449	rs141332218	rs11668290	IGFL1P2 - HIF3A	Very large VLDL particle concentration	29084231
HIF3A	chr19:46816449	rs141332218	rs73059722	IGFL1P2 - HIF3A	Free cholesterol levels in medium VLDL	29084231
HIF3A	chr19:46816449	rs141332218	rs73059722	IGFL1P2 - HIF3A	Medium VLDL particle concentration	29084231
HIF3A	chr19:46816449	rs141332218	rs73059722	IGFL1P2 - HIF3A	Phospholipid levels in large VLDL	29084231
HIF3A	chr19:46816449	rs141332218	rs73059722	IGFL1P2 - HIF3A	Phospholipid levels in medium VLDL	29084231
HIF3A	chr19:46816449	rs141332218	rs73059722	IGFL1P2 - HIF3A	Phospholipid levels in small VLDL	29084231
HIF3A	chr19:46816449	rs141332218	rs73059722	IGFL1P2 - HIF3A	Small VLDL particle concentration	29084231
HIF3A	chr19:46816449	rs141332218	rs73059722	IGFL1P2 - HIF3A	Total cholesterol levels in medium VLDL	29084231
HIF3A	chr19:46816449	rs141332218	rs73059722	IGFL1P2 - HIF3A	Total triglycerides levels	29084231
HIF3A	chr19:46816449	rs141332218	rs73059722	IGFL1P2 - HIF3A	Triglyceride levels in large VLDL	29084231
HIF3A	chr19:46816449	rs141332218	rs73059722	IGFL1P2 - HIF3A	Triglyceride levels in medium VLDL	29084231
HIF3A	chr19:46816449	rs141332218	rs73059722	IGFL1P2 - HIF3A	Triglyceride levels in small VLDL	29084231
HIF3A	chr19:46816449	rs141332218	rs73059722	IGFL1P2 - HIF3A	Very large VLDL particle concentration	29084231
HIF3A	chr19:46816449	rs141332218	rs73059723	IGFL1P2 - HIF3A	Free cholesterol levels in medium VLDL	29084231
HIF3A	chr19:46816449	rs141332218	rs73059723	IGFL1P2 - HIF3A	Medium VLDL particle concentration	29084231
HIF3A	chr19:46816449	rs141332218	rs73059723	IGFL1P2 - HIF3A	Phospholipid levels in large VLDL	29084231
HIF3A	chr19:46816449	rs141332218	rs73059723	IGFL1P2 - HIF3A	Phospholipid levels in medium VLDL	29084231
HIF3A	chr19:46816449	rs141332218	rs73059723	IGFL1P2 - HIF3A	Phospholipid levels in small VLDL	29084231
HIF3A	chr19:46816449	rs141332218	rs73059723	IGFL1P2 - HIF3A	Small VLDL particle concentration	29084231
HIF3A	chr19:46816449	rs141332218	rs73059723	IGFL1P2 - HIF3A	Total cholesterol levels in medium VLDL	29084231
HIF3A	chr19:46816449	rs141332218	rs73059723	IGFL1P2 - HIF3A	Total triglycerides levels	29084231
HIF3A	chr19:46816449	rs141332218	rs73059723	IGFL1P2 - HIF3A	Triglyceride levels in large VLDL	29084231
HIF3A	chr19:46816449	rs141332218	rs73059723	IGFL1P2 - HIF3A	Triglyceride levels in medium VLDL	29084231
HIF3A	chr19:46816449	rs141332218	rs73059723	IGFL1P2 - HIF3A	Triglyceride levels in small VLDL	29084231
HIF3A	chr19:46816449	rs141332218	rs73059723	IGFL1P2 - HIF3A	Very large VLDL particle concentration	29084231
HIF3A	chr19:46816449	rs141332218	rs73059724	IGFL1P2 - HIF3A	Free cholesterol levels in medium VLDL	29084231
HIF3A	chr19:46816449	rs141332218	rs73059724	IGFL1P2 - HIF3A	Medium VLDL particle concentration	29084231
HIF3A	chr19:46816449	rs141332218	rs73059724	IGFL1P2 - HIF3A	Phospholipid levels in large VLDL	29084231
HIF3A	chr19:46816449	rs141332218	rs73059724	IGFL1P2 - HIF3A	Phospholipid levels in medium VLDL	29084231
HIF3A	chr19:46816449	rs141332218	rs73059724	IGFL1P2 - HIF3A	Phospholipid levels in small VLDL	29084231
HIF3A	chr19:46816449	rs141332218	rs73059724	IGFL1P2 - HIF3A	Small VLDL particle concentration	29084231
HIF3A	chr19:46816449	rs141332218	rs73059724	IGFL1P2 - HIF3A	Total cholesterol levels in medium VLDL	29084231
HIF3A	chr19:46816449	rs141332218	rs73059724	IGFL1P2 - HIF3A	Total triglycerides levels	29084231
HIF3A	chr19:46816449	rs141332218	rs73059724	IGFL1P2 - HIF3A	Triglyceride levels in large VLDL	29084231
HIF3A	chr19:46816449	rs141332218	rs73059724	IGFL1P2 - HIF3A	Triglyceride levels in medium VLDL	29084231
HIF3A	chr19:46816449	rs141332218	rs73059724	IGFL1P2 - HIF3A	Triglyceride levels in small VLDL	29084231
HIF3A	chr19:46816449	rs141332218	rs73059724	IGFL1P2 - HIF3A	Very large VLDL particle concentration	29084231
HIF3A	chr19:46816449	rs141332218	rs73059725	IGFL1P2 - HIF3A	Free cholesterol levels in medium VLDL	29084231
HIF3A	chr19:46816449	rs141332218	rs73059725	IGFL1P2 - HIF3A	Medium VLDL particle concentration	29084231
HIF3A	chr19:46816449	rs141332218	rs73059725	IGFL1P2 - HIF3A	Phospholipid levels in large VLDL	29084231
HIF3A	chr19:46816449	rs141332218	rs73059725	IGFL1P2 - HIF3A	Phospholipid levels in medium VLDL	29084231
HIF3A	chr19:46816449	rs141332218	rs73059725	IGFL1P2 - HIF3A	Phospholipid levels in small VLDL	29084231
HIF3A	chr19:46816449	rs141332218	rs73059725	IGFL1P2 - HIF3A	Small VLDL particle concentration	29084231
HIF3A	chr19:46816449	rs141332218	rs73059725	IGFL1P2 - HIF3A	Total cholesterol levels in medium VLDL	29084231
HIF3A	chr19:46816449	rs141332218	rs73059725	IGFL1P2 - HIF3A	Total triglycerides levels	29084231
HIF3A	chr19:46816449	rs141332218	rs73059725	IGFL1P2 - HIF3A	Triglyceride levels in large VLDL	29084231
HIF3A	chr19:46816449	rs141332218	rs73059725	IGFL1P2 - HIF3A	Triglyceride levels in medium VLDL	29084231
HIF3A	chr19:46816449	rs141332218	rs73059725	IGFL1P2 - HIF3A	Triglyceride levels in small VLDL	29084231
HIF3A	chr19:46816449	rs141332218	rs73059725	IGFL1P2 - HIF3A	Very large VLDL particle concentration	29084231
HIF3A	chr19:46816449	rs141332218	rs73059726	IGFL1P2 - HIF3A	Free cholesterol levels in medium VLDL	29084231
HIF3A	chr19:46816449	rs141332218	rs73059726	IGFL1P2 - HIF3A	Medium VLDL particle concentration	29084231
HIF3A	chr19:46816449	rs141332218	rs73059726	IGFL1P2 - HIF3A	Phospholipid levels in large VLDL	29084231
HIF3A	chr19:46816449	rs141332218	rs73059726	IGFL1P2 - HIF3A	Phospholipid levels in medium VLDL	29084231
HIF3A	chr19:46816449	rs141332218	rs73059726	IGFL1P2 - HIF3A	Phospholipid levels in small VLDL	29084231
HIF3A	chr19:46816449	rs141332218	rs73059726	IGFL1P2 - HIF3A	Small VLDL particle concentration	29084231
HIF3A	chr19:46816449	rs141332218	rs73059726	IGFL1P2 - HIF3A	Total cholesterol levels in medium VLDL	29084231
HIF3A	chr19:46816449	rs141332218	rs73059726	IGFL1P2 - HIF3A	Total triglycerides levels	29084231
HIF3A	chr19:46816449	rs141332218	rs73059726	IGFL1P2 - HIF3A	Triglyceride levels in large VLDL	29084231
HIF3A	chr19:46816449	rs141332218	rs73059726	IGFL1P2 - HIF3A	Triglyceride levels in medium VLDL	29084231
HIF3A	chr19:46816449	rs141332218	rs73059726	IGFL1P2 - HIF3A	Triglyceride levels in small VLDL	29084231
HIF3A	chr19:46816449	rs141332218	rs73059726	IGFL1P2 - HIF3A	Very large VLDL particle concentration	29084231
HIF3A	chr19:46816449	rs141332218	rs141332218	IGFL1P2 - HIF3A	Free cholesterol levels in medium VLDL	29084231
HIF3A	chr19:46816449	rs141332218	rs141332218	IGFL1P2 - HIF3A	Medium VLDL particle concentration	29084231
HIF3A	chr19:46816449	rs141332218	rs141332218	IGFL1P2 - HIF3A	Phospholipid levels in large VLDL	29084231
HIF3A	chr19:46816449	rs141332218	rs141332218	IGFL1P2 - HIF3A	Phospholipid levels in medium VLDL	29084231
HIF3A	chr19:46816449	rs141332218	rs141332218	IGFL1P2 - HIF3A	Phospholipid levels in small VLDL	29084231
HIF3A	chr19:46816449	rs141332218	rs141332218	IGFL1P2 - HIF3A	Small VLDL particle concentration	29084231
HIF3A	chr19:46816449	rs141332218	rs141332218	IGFL1P2 - HIF3A	Total cholesterol levels in medium VLDL	29084231
HIF3A	chr19:46816449	rs141332218	rs141332218	IGFL1P2 - HIF3A	Total triglycerides levels	29084231
HIF3A	chr19:46816449	rs141332218	rs141332218	IGFL1P2 - HIF3A	Triglyceride levels in large VLDL	29084231
HIF3A	chr19:46816449	rs141332218	rs141332218	IGFL1P2 - HIF3A	Triglyceride levels in medium VLDL	29084231
HIF3A	chr19:46816449	rs141332218	rs141332218	IGFL1P2 - HIF3A	Triglyceride levels in small VLDL	29084231
HIF3A	chr19:46816449	rs141332218	rs141332218	IGFL1P2 - HIF3A	Very large VLDL particle concentration	29084231
HIF3A	chr19:46816449	rs141332218	rs117366905	IGFL1P2 - HIF3A	Free cholesterol levels in medium VLDL	29084231
HIF3A	chr19:46816449	rs141332218	rs117366905	IGFL1P2 - HIF3A	Medium VLDL particle concentration	29084231
HIF3A	chr19:46816449	rs141332218	rs117366905	IGFL1P2 - HIF3A	Phospholipid levels in large VLDL	29084231
HIF3A	chr19:46816449	rs141332218	rs117366905	IGFL1P2 - HIF3A	Phospholipid levels in medium VLDL	29084231
HIF3A	chr19:46816449	rs141332218	rs117366905	IGFL1P2 - HIF3A	Phospholipid levels in small VLDL	29084231
HIF3A	chr19:46816449	rs141332218	rs117366905	IGFL1P2 - HIF3A	Small VLDL particle concentration	29084231
HIF3A	chr19:46816449	rs141332218	rs117366905	IGFL1P2 - HIF3A	Total cholesterol levels in medium VLDL	29084231
HIF3A	chr19:46816449	rs141332218	rs117366905	IGFL1P2 - HIF3A	Total triglycerides levels	29084231
HIF3A	chr19:46816449	rs141332218	rs117366905	IGFL1P2 - HIF3A	Triglyceride levels in large VLDL	29084231
HIF3A	chr19:46816449	rs141332218	rs117366905	IGFL1P2 - HIF3A	Triglyceride levels in medium VLDL	29084231
HIF3A	chr19:46816449	rs141332218	rs117366905	IGFL1P2 - HIF3A	Triglyceride levels in small VLDL	29084231
HIF3A	chr19:46816449	rs141332218	rs117366905	IGFL1P2 - HIF3A	Very large VLDL particle concentration	29084231
HIF3A	chr19:46816449	rs141332218	rs117992292	IGFL1P2 - HIF3A	Free cholesterol levels in medium VLDL	29084231
HIF3A	chr19:46816449	rs141332218	rs117992292	IGFL1P2 - HIF3A	Medium VLDL particle concentration	29084231
HIF3A	chr19:46816449	rs141332218	rs117992292	IGFL1P2 - HIF3A	Phospholipid levels in large VLDL	29084231
HIF3A	chr19:46816449	rs141332218	rs117992292	IGFL1P2 - HIF3A	Phospholipid levels in medium VLDL	29084231
HIF3A	chr19:46816449	rs141332218	rs117992292	IGFL1P2 - HIF3A	Phospholipid levels in small VLDL	29084231
HIF3A	chr19:46816449	rs141332218	rs117992292	IGFL1P2 - HIF3A	Small VLDL particle concentration	29084231
HIF3A	chr19:46816449	rs141332218	rs117992292	IGFL1P2 - HIF3A	Total cholesterol levels in medium VLDL	29084231
HIF3A	chr19:46816449	rs141332218	rs117992292	IGFL1P2 - HIF3A	Total triglycerides levels	29084231
HIF3A	chr19:46816449	rs141332218	rs117992292	IGFL1P2 - HIF3A	Triglyceride levels in large VLDL	29084231
HIF3A	chr19:46816449	rs141332218	rs117992292	IGFL1P2 - HIF3A	Triglyceride levels in medium VLDL	29084231
HIF3A	chr19:46816449	rs141332218	rs117992292	IGFL1P2 - HIF3A	Triglyceride levels in small VLDL	29084231
HIF3A	chr19:46816449	rs141332218	rs117992292	IGFL1P2 - HIF3A	Very large VLDL particle concentration	29084231
HIF3A	chr19:46816449	rs11083817	rs3826796	IGFL1P2 - HIF3A	Triglyceride levels in medium VLDL	29084231
HIF3A	chr19:46816449	rs11083817	rs3826796	IGFL1P2 - HIF3A	Triglyceride levels in small VLDL	29084231
FUT2	chr19:49208628	rs569970,rs571689,rs603985	rs679574	FUT2	Blood protein levels	29875488
FUT2	chr19:49208628	rs569970,rs571689,rs603985	rs679574	FUT2	Chronic inflammatory diseases (ankylosing spondylitis, Crohn's disease, psoriasis, primary sclerosing cholangitis, ulcerative colitis) (pleiotropy)	26974007
FUT2	chr19:49208628	rs569970,rs571689,rs603985	rs679574	FUT2	LDL cholesterol	30275531
FUT2	chr19:49208628	rs569970,rs571689,rs603985	rs516316	FUT2	Blood protein levels	29875488
FUT2	chr19:49208628	rs569970,rs571689,rs603985	rs516316	FUT2	Mumps	28928442
FUT2	chr19:49208628	rs569970,rs571689,rs603985	rs516246	FUT2	Blood protein levels	29875488
FUT2	chr19:49208628	rs569970,rs571689,rs603985	rs516246	FUT2	Cardiovascular disease	30595370
FUT2	chr19:49208628	rs569970,rs571689,rs603985	rs516246	FUT2	Crohn's disease	23128233
FUT2	chr19:49208628	rs569970,rs571689,rs603985	rs516246	FUT2	Crohn's disease	28067908
FUT2	chr19:49208628	rs569970,rs571689,rs603985	rs516246	FUT2	Inflammatory bowel disease	26192919
FUT2	chr19:49208628	rs569970,rs571689,rs603985	rs516246	FUT2	Inflammatory bowel disease	28067908
FUT2	chr19:49208628	rs569970,rs571689,rs603985	rs516246	FUT2	Liver enzyme levels (gamma-glutamyl transferase)	22001757
FUT2	chr19:49208628	rs569970,rs571689,rs603985	rs516246	FUT2	Low density lipoprotein cholesterol levels	29507422
FUT2	chr19:49208628	rs569970,rs571689,rs603985	rs516246	FUT2	Obesity-related traits	23251661
FUT2	chr19:49208628	rs569970,rs571689,rs603985	rs516246	FUT2	Total cholesterol levels	29507422
FUT2	chr19:49208628	rs569970,rs571689,rs603985	rs516246	FUT2	Triglycerides	29507422
FUT2	chr19:49208628	rs569970,rs571689,rs603985	rs516246	FUT2	Type 1 diabetes	25751624
FUT2	chr19:49208628	rs569970,rs571689,rs603985	rs492602	FUT2	Alcohol use disorder (total score)	30336701
FUT2	chr19:49208628	rs569970,rs571689,rs603985	rs492602	FUT2	Blood protein levels	29875488
FUT2	chr19:49208628	rs569970,rs571689,rs603985	rs492602	FUT2	Cholesterol, total	20686565
FUT2	chr19:49208628	rs569970,rs571689,rs603985	rs492602	FUT2	Cholesterol, total	24097068
FUT2	chr19:49208628	rs569970,rs571689,rs603985	rs492602	FUT2	Low density lipoprotein cholesterol levels	29507422
FUT2	chr19:49208628	rs569970,rs571689,rs603985	rs492602	FUT2	Lung function (FEV1/FVC)	30595370
FUT2	chr19:49208628	rs569970,rs571689,rs603985	rs492602	FUT2	Psoriasis	28537254
FUT2	chr19:49208628	rs569970,rs571689,rs603985	rs492602	FUT2	Total cholesterol levels	29507422
FUT2	chr19:49208628	rs569970,rs571689,rs603985	rs492602	FUT2	Triglycerides	29507422
FUT2	chr19:49208628	rs569970,rs571689,rs603985	rs492602	FUT2	Vitamin B levels in ischemic stroke	25147783
FUT2	chr19:49208628	rs569970,rs571689,rs603985	rs492602	FUT2	Vitamin B12 levels	18776911
FUT2	chr19:49208628	rs569970,rs571689,rs603985	rs681343	FUT2	Blood protein levels	29875488
FUT2	chr19:49208628	rs569970,rs571689,rs603985	rs681343	FUT2	Childhood ear infection	27182965
FUT2	chr19:49208628	rs569970,rs571689,rs603985	rs681343	FUT2	Childhood ear infection	28928442
FUT2	chr19:49208628	rs569970,rs571689,rs603985	rs681343	FUT2	Lung adenocarcinoma	28604730
FUT2	chr19:49208628	rs569970,rs571689,rs603985	rs681343	FUT2	Primary sclerosing cholangitis	27992413
FUT2	chr19:49208628	rs569970,rs571689,rs603985	rs601338	FUT2	Blood metabolite levels	24816252
FUT2	chr19:49208628	rs569970,rs571689,rs603985	rs601338	FUT2	Blood metabolite ratios	24816252
FUT2	chr19:49208628	rs569970,rs571689,rs603985	rs601338	FUT2	Blood protein levels	29875488
FUT2	chr19:49208628	rs569970,rs571689,rs603985	rs601338	FUT2	Gallstone disease	30504769
FUT2	chr19:49208628	rs569970,rs571689,rs603985	rs601338	FUT2	Number of common colds	28928442
FUT2	chr19:49208628	rs569970,rs571689,rs603985	rs602662	FUT2	Folate pathway vitamin levels	19303062
FUT2	chr19:49208628	rs569970,rs571689,rs603985	rs602662	FUT2	Folate pathway vitamin levels	19744961
FUT2	chr19:49208628	rs569970,rs571689,rs603985	rs602662	FUT2	Pediatric autoimmune diseases	26301688
FUT2	chr19:49208628	rs569970,rs571689,rs603985	rs602662	FUT2	Vitamin B12 levels	28334792
FUT2	chr19:49208628	rs569970,rs571689,rs603985	rs504963	FUT2	Crohn's disease	20570966
FUT2	chr19:49208628	rs569970,rs571689,rs603985	rs632111	FUT2	Serum lipase activity	25028398
FUT2	chr19:49208628	rs569970,rs571689,rs603985	rs503279	FUT2	Blood metabolite ratios	24816252
FUT2	chr19:49208628	rs569970,rs571689,rs603985	rs503279	FUT2	Metabolic traits	21886157
FUT2	chr19:49208628	rs569970,rs571689,rs603985	rs584768	FUT2 - MAMSTR	Varicose veins	30566020
FUT2	chr19:49208628	rs569970,rs571689,rs603985	rs2452170	FUT2 - MAMSTR	Low density lipoprotein cholesterol levels	29507422
FUT2	chr19:49208628	rs569970,rs571689,rs603985	rs2452170	FUT2 - MAMSTR	Total cholesterol levels	29507422
FUT2	chr19:49208628	rs569970,rs571689,rs603985	rs2452170	FUT2 - MAMSTR	Triglycerides	29507422
AL833150,GP6,AL833150	chr19:55550711,chr19:55552236	rs2569513,rs4806635	rs1613662	GP6,AC011476.3	Mean platelet volume	27863252
AL833150,GP6,AL833150	chr19:55550711,chr19:55552236	rs2569513,rs4806635	rs1613662	GP6,AC011476.3	Platelet distribution width	27863252
AL833150,AL833150,RDH13,GP6,AL833150,RDH13	chr19:55550808,chr19:55550959,chr19:55551790,chr19:55554657,chr19:55554698,chr19:55554997	rs1654425,rs1654439,rs1654440,rs775826	rs1654425	AC011476.3,AC011476.2,GP6	Blood protein levels	30072576
AL833150,AL833150,RDH13,GP6,AL833150,RDH13	chr19:55550711,chr19:55550808,chr19:55550959,chr19:55551790,chr19:55554657,chr19:55554698,chr19:55554997	rs1654425,rs1654439,rs1654440,rs4806635,rs775826	rs1654439	AC011476.3,AC011476.2,RDH13	Blood protein levels	28240269
VMAC,CAPS	chr19:5911317	rs12974440	rs12982903	AC024592.3	Heart rate variability traits (SDNN)	28610988
VMAC,CAPS	chr19:5911317	rs12974440	rs12980262	AC024592.3,NDUFA11	Heart rate variability traits (SDNN)	28613276
VMAC,CAPS	chr19:5911317	rs12974440	rs12974440	AC024592.3,NDUFA11	Heart rate response to recovery post exercise (10 sec)	29497042
VMAC,CAPS	chr19:5911317	rs12974440	rs12974440	AC024592.3,NDUFA11	Heart rate variability traits (RMSSD)	28613276
VMAC,CAPS	chr19:5911317	rs12974440	rs12974440	AC024592.3,NDUFA11	Heart rate variability traits (SDNN)	28613276
VMAC,CAPS	chr19:5911317	rs12974440	rs12974440	AC024592.3,NDUFA11	Heart rate variability traits (pvRSA/HF)	28613276
VMAC,CAPS	chr19:5911317	rs12974440	rs12974991	AC024592.3,NDUFA11	Heart rate response to exercise	29769521
VMAC,CAPS	chr19:5911317	rs12974440	rs12974991	AC024592.3,NDUFA11	Heart rate response to recovery post exercise	29769521
VMAC,CAPS	chr19:5911317	rs12974440	rs12974991	AC024592.3,NDUFA11	Heart rate variability traits (RMSSD)	28613276
VMAC,CAPS	chr19:5911317	rs12974440	rs12974991	AC024592.3,NDUFA11	Heart rate variability traits (pvRSA/HF)	28613276
MGC2752	chr19:59095573	rs893185	rs882609	SLC27A5,ZNF446	Menarche (age at onset)	30595370
MGC2752	chr19:59095573	rs893185	rs2033711	SLC27A5	Uric acid clearance	28095793
LOC100131691,MZF1	chr19:59079413	rs7248800	rs7253433	ZBTB45	Highest math class taken (MTAG)	30038396
LOC100131691,MZF1	chr19:59079413	rs7248800	rs7253433	ZBTB45	Self-reported math ability (MTAG)	30038396
MGC2752	chr19:59093817	rs3499,rs7910	rs10448	AC016629.3,CENPBD1P1	Red cell distribution width	30595370
DENND1C	chr19:6476732	rs11665713	rs3745571	DENND1C	Adverse response to chemotherapy (neutropenia/leucopenia) (cyclophosphamide)	23648065
ANGPTL4	chr19:8433165	rs7255436	rs2278236	ANGPTL4	HDL cholesterol levels	28334899
ANGPTL4	chr19:8433165	rs7255436	rs2278236	ANGPTL4	High density lipoprotein cholesterol levels	29507422
ANGPTL4	chr19:8433165	rs7255436	rs7255436	ANGPTL4	HDL cholesterol	20686565
ANGPTL4	chr19:8433165	rs7255436	rs7255436	ANGPTL4	HDL cholesterol	24097068
ANGPTL4	chr19:8433165	rs7255436	rs7255436	ANGPTL4	High density lipoprotein cholesterol levels	29507422
CFD	chr19:863658	rs1651895	rs1617214	MED16	Blood protein levels	30072576
APITD1-CORT,DFFA	chr1:10517276	rs11804162	rs17396340	KIF1B	Mean platelet volume	22139419
APITD1-CORT,DFFA	chr1:10517276	rs11804162	rs17396340	KIF1B	Waist circumference adjusted for BMI (adjusted for smoking behaviour)	28443625
APITD1-CORT,DFFA	chr1:10517276	rs11804162	rs17396340	KIF1B	Waist circumference adjusted for BMI (joint analysis main effects and smoking interaction)	28443625
APITD1-CORT,DFFA	chr1:10517276	rs11804162	rs17396340	KIF1B	Waist circumference adjusted for BMI in non-smokers	28443625
APITD1-CORT,DFFA	chr1:10517276	rs11804162	rs12137527	KIF1B	Tonsillectomy	28928442
PGD	chr1:10477867,chr1:10478721,chr1:10478753	rs11587495,rs12141246,rs3762286,rs61778403	rs10492972	KIF1B	Multiple sclerosis	18997785
APITD1-CORT,DFFA	chr1:10517276	rs11804162	rs11121542	KIF1B	Hand grip strength	29691431
APITD1-CORT,DFFA	chr1:10517276	rs11804162	rs12141192	KIF1B	Tonsillectomy	28928442
APITD1-CORT,DFFA	chr1:10517276	rs11804162	rs4846217	AL139424.3 - AL139424.2	Platelet count	27863252
CPSF3L	chr1:1252266	rs79493008	rs3766186	SDF4	Blood protein levels	30072576
CPSF3L	chr1:1251479	rs111673713	rs78555129	C1QTNF12	Hair color	30595370
TMEM88B,VWA1	chr1:1364389	rs1240746	rs11590283	PUSL1	Systemic lupus erythematosus	28714469
TMEM88B,VWA1	chr1:1364389	rs1240746	rs12103	INTS11	Inflammatory bowel disease	23128233
TMEM88B,VWA1	chr1:1364389	rs1240746	rs12103	INTS11	Inflammatory bowel disease	26192919
TMEM88B,VWA1	chr1:1364389	rs1240746	rs12103	INTS11	Inflammatory bowel disease	28067908
TMEM88B,VWA1	chr1:1364389	rs1240746	rs12103	INTS11	Ulcerative colitis	26192919
TMEM88B,VWA1	chr1:1364389	rs1240746	rs12103	INTS11	Ulcerative colitis	28067908
CPSF3L	chr1:1252278	rs35031478	rs71628956	MXRA8 - AURKAIP1	Intraocular pressure	29617998
CPSF3L	chr1:1252278	rs35031478	rs36066545	MXRA8 - AURKAIP1	Heel bone mineral density	30598549
LOC100288142,NBPF10	chr1:145688905,chr1:145689568	rs10910843,rs2170563	rs72704264	CD160	Diastolic blood pressure	30224653
MRPS21	chr1:150281191	rs11205354	rs11205354	C1orf54	Lung function (FEV1/FVC)	30804560
MRPS21	chr1:150281191	rs11205354	rs11205354	C1orf54	Peak expiratory flow	30804560
MRPS21	chr1:150281151,chr1:150281191	rs2274127,rs7512552	rs10788873	C1orf54	Chronotype	28604731
MRPS21	chr1:150281151	rs543179	rs10157197	C1orf54	Chronotype	26955885
MRPS21	chr1:150281151	rs543179	rs10157197	C1orf54	Chronotype	27494321
MRPS21	chr1:150281151	rs543179	rs10157197	C1orf54	Morning vs. evening chronotype	26955885
MRPS21	chr1:150281151	rs543179	rs10157197	C1orf54	Morning vs. evening chronotype	27494321
MRPS21	chr1:150281151,chr1:150281191	rs2274127,rs7512552	rs7512552	CIART - MRPS21	Allergic disease (asthma, hay fever or eczema)	29083406
MRPS21	chr1:150281151,chr1:150281191	rs2274127,rs7512552	rs7512552	CIART - MRPS21	Atopic dermatitis	26482879
MRPS21	chr1:150281151,chr1:150281191	rs2274127,rs7512552	rs7512552	CIART - MRPS21	Red cell distribution width	30595370
MRPS21	chr1:150281079,chr1:150281151,chr1:150281191,chr1:150281192,chr1:150281203,chr1:150281513	rs1260396,rs1614039,rs1694375,rs1694377,rs4581308,rs471464,rs486275,rs500812,rs580060	rs2794681	PRPF3	Morning person	30696823
MRPS21	chr1:150281079,chr1:150281151,chr1:150281191,chr1:150281192,chr1:150281203,chr1:150281513	rs1260396,rs1614039,rs1694375,rs1694377,rs4581308,rs471464,rs486275,rs500812,rs580060	rs11587758	PRPF3 - RPRD2	Morning person	30595370
MRPS21	chr1:150281079,chr1:150281151,chr1:150281191,chr1:150281192,chr1:150281203,chr1:150281513	rs1260396,rs1614039,rs1694375,rs1694377,rs4581308,rs471464,rs486275,rs500812,rs580060	rs1694369	RPRD2	Blood protein levels	30072576
MRPS21	chr1:150281079,chr1:150281151,chr1:150281191,chr1:150281192,chr1:150281203,chr1:150281513	rs1260396,rs1614039,rs1694375,rs1694377,rs4581308,rs471464,rs486275,rs500812,rs580060	rs12040949	RPRD2	Osteoarthritis (hip)	30664745
MRPS21	chr1:150281151	rs1260398,rs543179,rs8006	rs9436116	RPRD2 - TARS2	Morning vs. evening chronotype	26835600
MRPS21	chr1:150281079,chr1:150281151,chr1:150281191,chr1:150281192,chr1:150281203,chr1:150281513	rs1260396,rs1614039,rs1694375,rs1694377,rs4581308,rs471464,rs486275,rs500812,rs580060	rs9436119	TARS2	Chronotype	30696823
MRPS21	chr1:150281079,chr1:150281151,chr1:150281191,chr1:150281192,chr1:150281203,chr1:150281513	rs1260396,rs1614039,rs1694375,rs1694377,rs4581308,rs471464,rs486275,rs500812,rs580060	rs9436119	TARS2	Morning person	30696823
MRPS21	chr1:150281151	rs1260398,rs543179,rs8006	rs3754214	TARS2	Cerebrospinal fluid biomarker levels	28031287
MRPS21	chr1:150281079,chr1:150281151,chr1:150281191,chr1:150281192,chr1:150281203,chr1:150281513	rs1260396,rs1614039,rs1694375,rs1694377,rs4581308,rs471464,rs486275,rs500812,rs580060	rs13294	ECM1	Blood protein levels	28240269
MCL1,ENSA	chr1:150574671	rs878471	rs878471	MCL1	FEV1	30804560
MCL1,ENSA	chr1:150574671	rs878471	rs878471	MCL1	Lung function (FVC)	30595370
MCL1,ENSA	chr1:150574671	rs878471	rs878471	MCL1	Lung function (FVC)	30804560
MCL1,ENSA	chr1:150574671	rs878471	rs11585169	MCL1 - RF00561	Pulse pressure	30224653
MCL1,ENSA	chr1:150574671	rs878471	rs11204677	ENSA	Granulocyte percentage of myeloid white cells	27863252
MCL1,ENSA	chr1:150574671	rs878471	rs11204677	ENSA	Monocyte percentage of white cells	27863252
TPM3	chr1:154136248	rs2494667	rs4400599	NUP210L	Platelet distribution width	27863252
THBS3	chr1:155174116	rs4971099	rs11264341	TRIM46,AL713999.1	Lung function (FVC)	30595370
THBS3	chr1:155174116	rs4971099	rs11264341	TRIM46,AL713999.1	Urate levels	23263486
THBS3	chr1:155174116	rs4971099	rs4971100	TRIM46,AL713999.1	Magnesium levels	25886283
SLC35E2,SLC35E2B	chr1:1594940,chr1:1595500,chr1:1595586,chr1:1660850,chr1:1660855,chr1:1660872,chr1:1660887,chr1:1660888,chr1:1660916,chr1:1660917,chr1:1660931,chr1:1660944,chr1:1660948,chr1:1660990,chr1:1660993,chr1:1661018,chr1:1661023,chr1:1661024,chr1:1661033,chr1:1661036,chr1:1661038,chr1:1661047,chr1:1661052,chr1:1661053,chr1:1661099,chr1:1661104,chr1:1661410,chr1:1661471,chr1:1661492	rs111946117,rs115866895,rs147261530,rs148104233,rs72634819,rs72634820,rs72634822,rs72634825,rs72634826	rs72634819	SLC35E2B	Body mass index	30595370
SOAT1	chr1:179326499,chr1:179326588	rs41310929,rs41315575	rs975025	AXDND1	Chronotype	30696823
SOAT1	chr1:179326499,chr1:179326588	rs41310929,rs41315575	rs975025	AXDND1	Morning person	30696823
FAM129A	chr1:184761229,chr1:184762486,chr1:184762627	rs10911636,rs9425632	rs12137438	AL713852.1 - EDEM3	Cognitive performance (MTAG)	30038396
FAM129A	chr1:184761229,chr1:184762486,chr1:184762627	rs10911636,rs9425632	rs12126231	EDEM3	Educational attainment (MTAG)	30038396
FAM129A	chr1:184761229,chr1:184762486,chr1:184762627	rs10911636,rs9425632	rs12126231	EDEM3	Educational attainment (years of education)	30038396
FAM129A	chr1:184761229,chr1:184762486,chr1:184762627	rs10911636,rs9425632	rs12126231	EDEM3	Highest math class taken (MTAG)	30038396
FAM129A	chr1:184761123,chr1:184761179,chr1:184761188,chr1:184761202,chr1:184761229,chr1:184761320,chr1:184761350,chr1:184762486,chr1:184762581,chr1:184762590,chr1:184762627,chr1:184762676	rs14426,rs492126,rs526024,rs636095,rs682331,rs7360,rs861591,rs861592,rs861593,rs861611,rs861614,rs861619	rs682331	FAM129A	Obesity-related traits	23251661
MRTO4	chr1:19585553	rs9426685	rs144376466	AKR7L	Blood protein levels	30072576
PQLC2	chr1:19655630	rs41423949	rs72651487	CAPZB	Lung function (FEV1/FVC)	30595370
PPFIA4	chr1:203022022	rs4245712	rs10753933	PPFIA4	Atrial fibrillation	29892015
PPFIA4	chr1:203022022	rs4245712	rs10753933	PPFIA4	Atrial fibrillation	30061737
PPFIA4	chr1:203022022	rs4245712	rs4590732	PPFIA4	Atrial fibrillation	29892015
PPFIA4	chr1:203022022	rs4245712	rs3737883	PPFIA4	Early onset atrial fibrillation	28460022
PLA2G5	chr1:20414595,chr1:20415563	rs630041,rs6684663	rs630041	PLA2G5	Plasma omega-6 polyunsaturated fatty acid levels (linoleic acid)	26584805
MDM4	chr1:204526727	rs12092943	rs12092943	PIK3C2B	Lung function (FEV1)	30061609
MDM4	chr1:204526727	rs12092943	rs12092943	PIK3C2B	Lung function (FVC)	30061609
MDM4	chr1:204520442,chr1:204525717	rs11801299,rs4252707,rs4252733	rs4252707	MDM4	Glioma	28346443
MDM4	chr1:204520442,chr1:204525717	rs11801299,rs4252707,rs4252733	rs4252707	MDM4	Non-glioblastoma glioma	28346443
MDM4	chr1:204525591,chr1:204525593,chr1:204526660,chr1:204526727	rs11240753,rs11240758,rs12741351,rs4245736,rs4245737	rs2290854	MDM4	Breast Cancer in BRCA1 mutation carriers	23544013
MDM4	chr1:204525591,chr1:204525593,chr1:204526660,chr1:204526727	rs11240753,rs11240758,rs12741351,rs4245736,rs4245737	rs16853958	MDM4 - RNA5SP74	Diastolic blood pressure x alcohol consumption interaction (2df test)	29912962
MDM4	chr1:204525533,chr1:204525548,chr1:204525579,chr1:204525591,chr1:204525593,chr1:204525649,chr1:204526660,chr1:204526704,chr1:204526710,chr1:204526727,chr1:204526804	rs10900598,rs11240750,rs12034564,rs12038102,rs12047467,rs12117054,rs12118859,rs12402641,rs12756329,rs1961602,rs34812029,rs35666383,rs3789051,rs4252713,rs4252745	rs12756329	MDM4 - RNA5SP74	Eosinophil counts	30595370
MDM4	chr1:204520442,chr1:204525717	rs11801299,rs4252733	rs55678522	AL512306.3	General cognitive ability	29844566
MDM4	chr1:204520442,chr1:204525717	rs11801299,rs4252733	rs11584700	AL512306.3	Educational attainment	23722424
MDM4	chr1:204525717	rs11801299	rs3789045	LRRN2	Educational attainment (college completion)	27225129
MDM4	chr1:204525717	rs11801299	rs11588857	LRRN2	Cognitive ability (MTAG)	29186694
MDM4	chr1:204525717	rs11801299	rs11588857	LRRN2	Educational attainment (MTAG)	30038396
MDM4	chr1:204525717	rs11801299	rs11588857	LRRN2	Educational attainment (years of education)	27225129
MDM4	chr1:204525717	rs11801299	rs11588857	LRRN2	Educational attainment (years of education)	30038396
MDM4	chr1:204525717	rs11801299	rs11588857	LRRN2	Highest math class taken (MTAG)	30038396
MDM4	chr1:204525717	rs11801299	rs11588857	LRRN2	Intelligence (MTAG)	29326435
MDM4	chr1:204525717	rs11801299	rs3747631	LRRN2	Cognitive performance (MTAG)	30038396
MDM4	chr1:204525717	rs11801299	rs3747631	LRRN2	Educational attainment (years of education)	30595370
MDM4	chr1:204525717	rs11801299	rs3747631	LRRN2	Self-reported math ability	30038396
MDM4	chr1:204525717	rs11801299	rs3747631	LRRN2	Self-reported math ability (MTAG)	30038396
CD46	chr1:207942573,chr1:207943187,chr1:207943188	rs2466572,rs2724360,rs2761437,rs2796265,rs4844390	rs2724384	CD46	Febrile seizures	25344690
CD46	chr1:207942573,chr1:207943187,chr1:207943188	rs2466572,rs2724360,rs2761437,rs2796265,rs4844390	rs2724384	CD46	Immune response to measles vaccine (measles-specific neutralising antibody titre)	28289848
CD46	chr1:207942573,chr1:207943187,chr1:207943188	rs2466572,rs2724360,rs2761437,rs2796265,rs4844390	rs112060920	CD46	Immune response to measles vaccine (measles-specific neutralising antibody titre)	28289848
CD46	chr1:207942573,chr1:207943187,chr1:207943188	rs2466572,rs2724360,rs2761437,rs2796265,rs4844390	rs4844392	MIR29B2CHG	Chronic central serous retinopathy	30073298
CD46	chr1:207942573,chr1:207943187,chr1:207943188	rs2466572,rs2724360,rs2761437,rs2796265,rs4844390	rs4844392	MIR29B2CHG	White blood cell count	30595370
CD46	chr1:207942573,chr1:207943187,chr1:207943188	rs2466572,rs2724360,rs2761437,rs2796265,rs4844390	rs1318653	MIR29B2CHG	Febrile seizures	25344690
CD46	chr1:207942573,chr1:207943187,chr1:207943188	rs2466572,rs2724360,rs2761437,rs2796265,rs4844390	rs1318653	MIR29B2CHG	Febrile seizures (MMR vaccine-related)	25344690
CD46	chr1:207942573,chr1:207943187,chr1:207943188	rs2466572,rs2724360,rs2761437,rs2796265,rs4844390	rs6669384	MIR29B2CHG	Immune response to measles vaccine (measles-specific neutralising antibody titre)	28289848
MTR	chr1:237066297	rs10925262	rs2275565	MTR	Homocysteine levels	23824729
PHACTR4	chr1:28826144	rs12127928	rs12127928	PHACTR4	Educational attainment (years of education)	30038396
PHACTR4	chr1:28825331,chr1:28825760,chr1:28825787,chr1:28825819,chr1:28826150,chr1:28826261	rs10736930,rs111982050,rs112942351,rs11804157,rs138240821,rs138311638,rs138349840,rs145056497,rs151072960,rs36051864,rs6673798,rs6676303,rs6689717,rs74660147,rs9651011	rs56272623	RCC1	Night sleep phenotypes	27126917
PHACTR4,SNHG3	chr1:28825505,chr1:28825673,chr1:28825927,chr1:28826031,chr1:28826095,chr1:28836974	rs10915199,rs11247791,rs11247793,rs11247813,rs2853721,rs4301654,rs78143625,rs9426309	rs10915222	RCC1 - AL513497.1	Educational attainment (MTAG)	30038396
PSMB2	chr1:36067817,chr1:36067838,chr1:36067886,chr1:36067925	rs1203137,rs12082263,rs1211184,rs1768560,rs559810240,rs6425948	rs11581846	RF00019 - ZMYM4	Monocyte percentage of white cells	27863252
PSMB2	chr1:36067817,chr1:36067838,chr1:36067886,chr1:36067925	rs1203137,rs12082263,rs1211184,rs1768560,rs559810240,rs574384,rs676614	rs559986	ZMYM4	Waist-hip ratio	30595370
PSMB2	chr1:36067838,chr1:36067886,chr1:36067925,chr1:36068210	rs11264179,rs1203129,rs12564147,rs7416348	rs2275247	KIAA0319L	Systemic lupus erythematosus and Systemic sclerosis	23740937
EVA1B,STK40	chr1:36791352	rs61775902	rs12116935	AL591845.1,EVA1B,SH3D21	Lung function (FEV1/FVC)	30595370
CSF3R	chr1:36943631,chr1:36943947,chr1:36943950,chr1:36944078	rs3917932	rs3917932	CSF3R	Granulocyte count	27863252
CSF3R	chr1:36943631,chr1:36943947,chr1:36943950,chr1:36944078	rs3917932	rs3917932	CSF3R	Granulocyte percentage of myeloid white cells	27863252
CSF3R	chr1:36943631,chr1:36943947,chr1:36943950,chr1:36944078	rs3917932	rs3917932	CSF3R	Lymphocyte percentage of white cells	27863252
CSF3R	chr1:36943631,chr1:36943947,chr1:36943950,chr1:36944078	rs3917932	rs3917932	CSF3R	Monocyte percentage of white cells	27863252
CSF3R	chr1:36943631,chr1:36943947,chr1:36943950,chr1:36944078	rs3917932	rs3917932	CSF3R	Myeloid white cell count	27863252
CSF3R	chr1:36943631,chr1:36943947,chr1:36943950,chr1:36944078	rs3917932	rs3917932	CSF3R	Neutrophil count	27863252
CSF3R	chr1:36943631,chr1:36943947,chr1:36943950,chr1:36944078	rs3917932	rs3917932	CSF3R	Neutrophil percentage of white cells	27863252
CSF3R	chr1:36943631,chr1:36943947,chr1:36943950,chr1:36944078	rs3917932	rs3917932	CSF3R	Sum basophil neutrophil counts	27863252
CSF3R	chr1:36943631,chr1:36943947,chr1:36943950,chr1:36944078	rs3917932	rs3917932	CSF3R	Sum neutrophil eosinophil counts	27863252
CSF3R	chr1:36943631,chr1:36943947,chr1:36943950,chr1:36944078	rs3917932	rs3917932	CSF3R	White blood cell count	27863252
CSF3R	chr1:36943631,chr1:36943947,chr1:36943950,chr1:36944078	rs3917932	rs3917932	CSF3R	White blood cell count	29403010
CSF3R	chr1:36943631,chr1:36943947,chr1:36943950,chr1:36944078	rs3917932	rs3917932	CSF3R	White blood cell count	30595370
CSF3R	chr1:36943950,chr1:36944266,chr1:36944283	rs3917937	rs200113098	CSF3R	Granulocyte percentage of myeloid white cells	27863252
INPP5B	chr1:38327316	rs2291161	rs28411352	MTF1	Rheumatoid arthritis	24390342
INPP5B	chr1:38327316	rs2291161	rs28411352	MTF1	Rheumatoid arthritis	30423114
INPP5B	chr1:38327505	rs375302699	rs3748682	MTF1	Hypothyroidism	22493691
INPP5B	chr1:38327505	rs375302699	rs3748682	MTF1	Hypothyroidism	27182965
INPP5B	chr1:38326738,chr1:38327316	rs2291161,rs55699901	rs28544343	MTF1	Eosinophil counts	30595370
INPP5B	chr1:38327505	rs375302699	rs9729719	MTF1	Pulse pressure	27841878
INPP5B	chr1:38326618,chr1:38327339,chr1:38327376,chr1:38327645	rs111366869,rs112836202,rs579689,rs596349,rs61778081,rs776042	rs61778082	MTF1	Blood protein levels	30072576
INPP5B	chr1:38326618,chr1:38327339,chr1:38327376,chr1:38327645	rs111366869,rs112836202,rs579689,rs596349,rs61778081,rs776042	rs61776663	INPP5B	Red cell distribution width	30595370
INPP5B	chr1:38407909	rs28683126	rs67631072	RNU6-510P - FHL3	Balding type 1	30595370
INPP5B	chr1:38407909	rs28683126	rs67631072	RNU6-510P - FHL3	Heel bone mineral density	30595370
INPP5B	chr1:38407909	rs28683126	rs67631072	RNU6-510P - FHL3	Male-pattern baldness	30573740
INPP5B	chr1:38407909	rs28683126	rs67631072	RNU6-510P - FHL3	Pulse pressure	30578418
ECHDC2	chr1:53378523,chr1:53382832,chr1:53383820	rs501006,rs61768342,rs9436474	rs514406	ZYG11A	Monocyte count	27863252
ECHDC2	chr1:53378523,chr1:53382832,chr1:53383820	rs501006,rs61768342,rs9436474	rs1672908	ZYG11A	Red blood cell count	30595370
MCOLN2,MCOLN3	chr1:85481979	rs6690464	rs6690583	WDR63	Serum sulfate level	27412988
SLC2A5,GPR157	chr1:9160963,chr1:9161137,chr1:9161142,chr1:9162394,chr1:9163290,chr1:9163334	rs1061907,rs10864387,rs1974063	rs1974062	GPR157	Lung function (FEV1/FVC)	30595370
GINS1	chr20:25428750	rs6037069	rs6037062	ENTPD6	Lung function (FVC)	30595370
GINS1	chr20:25426905,chr20:25427815,chr20:25428308	rs6050583,rs6107033,rs9927	rs7267979	ABHD12	Liver enzyme levels (alkaline phosphatase)	22001757
RBM39	chr20:34301191	rs113721969	rs6579245	C20orf173 - ERGIC3	Cholesterol, total	25961943
RBM39	chr20:34301191	rs113721969	rs6579245	C20orf173 - ERGIC3	Low density lipoprotein cholesterol levels	29507422
RBM39	chr20:34301191	rs113721969	rs6579245	C20orf173 - ERGIC3	Total cholesterol levels	29507422
RBM39	chr20:34301191	rs113721969	rs12481365	ERGIC3	Total cholesterol levels	30275531
RBM39	chr20:34301191	rs113721969	rs3790136	ERGIC3	Low density lipoprotein cholesterol levels	29507422
RBM39	chr20:34301191	rs113721969	rs3790136	ERGIC3	Total cholesterol levels	29507422
RBM39	chr20:34301191	rs113721969	rs2277862	FER1L4	Cholesterol, total	20686565
RBM39	chr20:34301191	rs113721969	rs2277862	FER1L4	Cholesterol, total	24097068
RBM39	chr20:34301191	rs113721969	rs2277862	FER1L4	Total cholesterol levels	29507422
CPNE1	chr20:34217831	rs6060518	rs2425161	PHF20	General cognitive ability	29844566
CPNE1	chr20:34217831	rs6060518	rs2425163	PHF20	Height	25282103
CPNE1	chr20:34217831	rs6060518	rs6060717	SCAND1,CNBD2	Hip circumference adjusted for BMI	25673412
SOGA1	chr20:35409817	rs35056722	rs35056722	SLA2	Hair color	30595370
CTSA	chr20:44525169	rs58749629	rs58749629	PCIF1	Abdominal aortic aneurysm	27899403
CTSA	chr20:44525169	rs58749629	rs3827066	ZNF335	Coronary artery disease	29212778
PTGIS	chr20:48120982,chr20:48121039,chr20:48121109,chr20:48121538,chr20:48123052,chr20:48123053,chr20:48123134	rs492195,rs546674,rs5596	rs495146	PTGIS	Neuroticism	30643256
PTGIS	chr20:48120982,chr20:48121039,chr20:48121109,chr20:48121538,chr20:48123052,chr20:48123053,chr20:48123134	rs492195,rs546674,rs5596	rs495146	PTGIS	Positive affect	30643256
PTGIS	chr20:48121538	rs729824	rs7267348	PTGIS	Schizophrenia	25056061
PTGIS	chr20:48121538	rs729824	rs7267348	PTGIS	Schizophrenia	26198764
PTGIS	chr20:48121538	rs729824	rs7267348	PTGIS	Schizophrenia	28991256
PTGIS	chr20:48121538	rs729824	rs7267348	PTGIS	Schizophrenia	29483656
PTGIS	chr20:48121538	rs729824	rs7267348	PTGIS	Schizophrenia	30285260
RNF114	chr20:48561298	rs12151879	rs495337	SPATA2	Psoriasis	18364390
RNF114	chr20:48561298	rs12151879	rs495337	SPATA2	Psoriasis	20953189
RNF114	chr20:48561298	rs12151879	rs495337	SPATA2	Psoriasis	25574825
RNF114	chr20:48561298	rs12151879	rs2235617	RNF114	Psoriasis	20953190
RNF114	chr20:48561298	rs12151879	rs1056198	RNF114	Psoriasis	23143594
RNF114	chr20:48561298	rs12151879	rs1056198	RNF114	Psoriasis vulgaris	26626624
RNF114	chr20:48559111	rs149169329	rs11697848	KRT18P4 - RNU6-147P	Systemic lupus erythematosus	24871463
CDS2	chr20:5175812	rs2423084	rs1279682	SLC23A2	Red cell distribution width	30595370
C21orf33,ICOSLG	chr21:45644472	rs8127114	rs4819388	ICOSLG	Celiac disease	20190752
PRODH	chr22:18910884	rs5746636	rs2080346	FAM230F - DGCR6	Plasma free amino acid levels	30659259
SFI1	chr22:32003036	rs2281440,rs5753675	rs5753627	EIF4ENIF1,AL096701.3,DRG1	Red blood cell count	30595370
AK123891	chr22:32897227	rs5994578	rs9606957	BPIFC - FBXO7	Red blood cell count	30595370
AK123891	chr22:32897227	rs5994578	rs2142718	FBXO7	Mean corpuscular hemoglobin	29403010
AK123891	chr22:32896798,chr22:32897227	rs5994578,rs5998517	rs3788449	FBXO7	Mean corpuscular hemoglobin	30595370
AK123891	chr22:32896798,chr22:32897227	rs5994578,rs5998517	rs3827335	FBXO7	Mean corpuscular volume	29403010
AK123891	chr22:32896798,chr22:32897227	rs5994578,rs5998517	rs5994578	FBXO7 - SYN3	Red cell distribution width	27863252
AK123891	chr22:32896798,chr22:32897227	rs5994578,rs5998517	rs5998517	FBXO7 - SYN3	Red blood cell count	27863252
AK123891	chr22:32896798,chr22:32897227	rs5994578,rs5998517	rs5754120	FBXO7 - SYN3	Red cell distribution width	28957414
AK123891	chr22:32896798,chr22:32897227	rs5994578,rs5998517	rs5754120	FBXO7 - SYN3	Red cell distribution width	30595370
CBX7	chr22:39533930	rs139345	rs139320	APOBEC3H - CBX7	Coronary artery calcified atherosclerotic plaque (130 HU threshold) in type 2 diabetes	29221444
NDUFA6-AS1	chr22:42517727,chr22:42531540,chr22:42531594	rs28371699,rs5751216	rs133383	PHETA2	Cognitive ability	29186694
NDUFA6-AS1	chr22:42517727	rs5751216	rs36093924	CYP2D7	Intelligence	28530673
NDUFA6-AS1	chr22:42517727,chr22:42531540,chr22:42531594	rs28371699,rs5751216	rs2743461	CYP2D7	Cognitive performance (MTAG)	30038396
NDUFA6-AS1	chr22:42517727,chr22:42531540,chr22:42531594	rs28371699,rs5751216	rs2743461	CYP2D7	Educational attainment (MTAG)	30038396
NDUFA6-AS1	chr22:42517727,chr22:42531540,chr22:42531594	rs28371699,rs5751216	rs2743461	CYP2D7	Highest math class taken (MTAG)	30038396
NDUFA6-AS1	chr22:42517727,chr22:42531540,chr22:42531594	rs28371699,rs5751216	rs2743461	CYP2D7	Intelligence (MTAG)	29326435
NDUFA6-AS1	chr22:42517727,chr22:42531540,chr22:42531594	rs28371699,rs5751216	rs5758605	CYP2D7 - CYP2D8P	General cognitive ability	29844566
NDUFA6-AS1	chr22:42517425,chr22:42517473,chr22:42517727,chr22:42531540,chr22:42531594	rs28371699,rs34385013,rs5751216	rs2142694	CYP2D7 - CYP2D8P	Verbal-numerical reasoning	27046643
PNPLA3,SAMM50	chr22:44345392	rs73176497	rs12483959	PNPLA3	Alanine aminotransferase levels	30718733
PNPLA3,SAMM50	chr22:44345392	rs73176497	rs12483959	PNPLA3	Metabolite levels	21909109
PNPLA3,SAMM50	chr22:44345392	rs73176497	rs4823173	PNPLA3	Hepatic lipid content in extreme obesity	25246029
PNPLA3,SAMM50	chr22:44345392	rs73176497	rs2076211	PNPLA3	Total cholesterol levels	28334899
PNPLA3,SAMM50	chr22:44345392	rs73176497	rs2294433	PNPLA3	Mean corpuscular volume	29403010
PNPLA3,SAMM50	chr22:44345392	rs73176497	rs1977080	PNPLA3	Mean corpuscular hemoglobin	29403010
PNPLA3,SAMM50	chr22:44345392	rs73176497	rs1977080	PNPLA3	White blood cell count	30595370
PNPLA3,SAMM50	chr22:44345392	rs73176497	rs1977081	PNPLA3	Platelet count	29403010
PNPLA3,SAMM50	chr22:44345392	rs73176497	rs2281135	PNPLA3	Liver enzyme levels	18940312
PNPLA3,SAMM50	chr22:44345392	rs73176497	rs2896019	PNPLA3	Hematological and biochemical traits	20139978
PNPLA3,SAMM50	chr22:44345392	rs73176497	rs2896019	PNPLA3	Nonalcoholic fatty liver disease	29385134
PNPLA3,SAMM50	chr22:44345392	rs73176497	rs2896019	PNPLA3	Nonalcoholic steatohepatitis-derived hepatocellular carcinoma	29385134
PNPLA3,SAMM50	chr22:44345392	rs73176497	rs2896019	PNPLA3	Pediatric non-alcoholic fatty liver disease activity score	23535911
FAM118A	chr22:45736784	rs1044744,rs1056322,rs2350628,rs3788649,rs6007591,rs76617162	rs742013	FAM118A	Balding type 1	30595370
FAM118A	chr22:45736784	rs1044744,rs1056322,rs2350628,rs3788649,rs6007591	rs1569414	FAM118A	Chronic inflammatory diseases (ankylosing spondylitis, Crohn's disease, psoriasis, primary sclerosing cholangitis, ulcerative colitis) (pleiotropy)	26974007
FAM118A	chr22:45736784	rs1044744,rs1056322,rs2350628,rs3788649,rs6007591	rs1569414	FAM118A	Heel bone mineral density	30048462
FAM118A	chr22:45736784	rs1044744,rs1056322,rs2350628,rs3788649,rs6007591	rs1569414	FAM118A	Heel bone mineral density	30595370
FAM118A	chr22:45736784	rs1044744,rs1056322,rs2350628,rs3788649,rs6007591	rs1569414	FAM118A	Heel bone mineral density	30598549
FAM118A	chr22:45736784	rs2350628,rs3788649,rs6007591	rs6007594	FAM118A	Chronotype	30696823
FAM118A	chr22:45736784	rs2350628,rs3788649,rs6007591	rs6007594	FAM118A	Male-pattern baldness	30573740
FAM118A	chr22:45736801,chr22:45736864,chr22:45736867,chr22:45736893	rs226507,rs5766662,rs738176,rs9615108,rs998705,rs998706	rs998706	FAM118A	Peanut allergy (maternal genetic effects)	29489655
PPP6R2	chr22:50881243,chr22:50881255,chr22:50881339	rs113416558,rs12171249,rs13054572,rs6010031	rs12171249	PPP6R2	LDL cholesterol	30275531
SULT1C2	chr2:108916647	rs12620050	rs4149423	SULT1C2	Lobe size	26105758
AK123617	chr2:113962819	rs6751427,rs68090726	rs201516466	PSD4	Hematocrit	27863252
AK123617	chr2:113962819	rs6751427,rs68090726	rs7560180	PSD4	Hemoglobin concentration	27863252
AK123617	chr2:113962819	rs6751427,rs68090726	rs752590	PAX8-AS1	Mucinous ovarian carcinoma	26075790
AK123617	chr2:113962819	rs6751427,rs68090726	rs752590	PAX8-AS1	Mucinous ovarian carcinoma	28346442
AK123617	chr2:113962819	rs6751427,rs68090726	rs752590	PAX8-AS1	Red blood cell count	30595370
U6,SLC35F5	chr2:114465172	rs57435814	rs4849254	RABL2A	Diastolic blood pressure	28135244
ERCC3	chr2:128048654	rs3768866	rs4150441	ERCC3	Educational attainment (years of education)	30595370
ERCC3	chr2:128048654	rs3768866	rs4233583	MAP3K2	Protein C levels	28082259
ERCC3	chr2:128048654	rs3768866	rs13026611	AC068282.1	Educational attainment (years of education)	30038396
ERCC3	chr2:128048654	rs3768866	rs7580658	AC068282.1 - PROC	Protein C levels	25376901
CFLAR	chr2:202031492	rs80252786	rs80252786	FAM126B	Non-melanoma skin cancer	29739929
CFLAR	chr2:202030183,chr2:202031506,chr2:202031969,chr2:202032045,chr2:202032107	rs11889560,rs13033140,rs13035714,rs2041765,rs58679595,rs7558911,rs7599484	rs7558911	CFLAR	Chronic lymphocytic leukemia	28165464
CASP8	chr2:202151362,chr2:202151438,chr2:202152062,chr2:202152078	rs10804111,rs3185378	rs1035142	ALS2CR12	Neutrophil percentage of white cells	27863252
CASP8	chr2:202151362,chr2:202151438,chr2:202152062,chr2:202152078	rs10804111,rs3185378	rs13016963	ALS2CR12	Esophageal squamous cell carcinoma	25129146
CASP8	chr2:202151362,chr2:202151438,chr2:202152062,chr2:202152078	rs10804111,rs3185378	rs13016963	ALS2CR12	Melanoma	21983787
CASP8	chr2:202151362,chr2:202151438,chr2:202152062,chr2:202152078	rs10804111,rs3185378	rs13016963	ALS2CR12	Melanoma	28212542
NOP58	chr2:203163306,chr2:203163787	rs10084427,rs12478194,rs35689601,rs4470328,rs6753156	rs4470328	NOP58	Mean corpuscular hemoglobin	30595370
NOP58	chr2:203163306,chr2:203163787	rs10084427,rs12478194,rs6753156	rs6435149	BMPR2	Red cell distribution width	30595370
AX747742,NDUFS1	chr2:206982392,chr2:206986988,chr2:206987340	rs1053517,rs62195387,rs6435326,rs6718656	rs12694039	AC007383.2 - NDUFS1	Blood protein levels	29875488
NDUFS1	chr2:206986988,chr2:206987340	rs1053517,rs62195387,rs6435326	rs6435326	NDUFS1	Educational attainment (MTAG)	30038396
NDUFS1	chr2:206986988,chr2:206987340	rs1053517,rs62195387,rs6435326	rs6435326	NDUFS1	Educational attainment (years of education)	30038396
NDUFS1	chr2:206986988,chr2:206987340	rs1053517,rs62195387,rs6435326	rs6435326	NDUFS1	Educational attainment (years of education)	30595370
AX747742,NDUFS1	chr2:206982392,chr2:206986988	rs1053517,rs62195387,rs6718656	rs569308363	EEF1B2 - GPR1	Waist-hip ratio	30595370
MREG,PECR	chr2:216893998	rs1344694	rs1344694	PECR,MREG	Alcohol dependence	22004471
RPL37A	chr2:217366515,chr2:217366965	rs13410848,rs284524	rs13411858	SMARCAL1	Extremely high intelligence	29520040
ARPC2	chr2:219100549,chr2:219100555,chr2:219100734	rs10171839,rs13384682,rs7569907	rs10932765	ARPC2	White blood cell count	25096241
ARPC2	chr2:219100549,chr2:219100555,chr2:219100734	rs10171839,rs13384682,rs7569907	rs13392177	ARPC2	Pyoderma gangrenosum in inflammatory bowel disease	24487271
ARPC2	chr2:219100555	rs34544664	rs11677953	AC021016.2	Heel bone mineral density	30595370
ARPC2	chr2:219100555	rs34544664	rs11677953	AC021016.2	Heel bone mineral density	30598549
ARPC2	chr2:219100555	rs34544664	rs11677953	AC021016.2	Inflammatory bowel disease	26192919
NGEF	chr2:233743527	rs6714245	rs13003675	GIGYF2	Coronary artery disease (myocardial infarction, percutaneous transluminal coronary angioplasty, coronary artery bypass grafting, angina or chromic ischemic heart disease)	28714975
NGEF	chr2:233743527	rs6714245	rs1801251	KCNJ13,GIGYF2	Coronary artery disease	29212778
NGEF	chr2:233743527	rs6714245	rs12694917	GIGYF2	Cognitive performance (MTAG)	30038396
NGEF	chr2:233743527	rs11535,rs2675968	rs2675968	SNORC	Autism spectrum disorder, attention deficit-hyperactivity disorder, bipolar disorder, major depressive disorder, and schizophrenia (combined)	23453885
NGEF	chr2:233743527	rs11535,rs2675968	rs778371	SNORC	Schizophrenia	23974872
NGEF	chr2:233743527	rs11535,rs2675968	rs778371	SNORC	Schizophrenia	26198764
NGEF	chr2:233743527	rs11535,rs2675968	rs778371	SNORC	Schizophrenia	28991256
NGEF	chr2:233743527	rs11535,rs2675968	rs778371	SNORC	Schizophrenia	30285260
FOSL2,PLB1	chr2:28642653	rs2048240	rs2048240	FOSL2 - AC104695.2	Systolic blood pressure	30578418
VHL	chr3:10194988,chr3:10195034	rs113890152,rs58543053	rs1552244	FANCD2OS,FANCD2	Alzheimer's disease	24755620
HCLS1	chr3:121356671	rs34086988	rs3772130	FBXO40	Cognitive performance	19734545
TFDP2	chr3:141664238	rs11707100	rs2288634	ATP1B3	Hair color	30595370
TFDP2	chr3:141664238	rs11707100	rs3804772	ATP1B3	Blond vs. brown/black hair color	30531825
KNG1	chr3:186439850	rs1403694	rs1403694	AC068631.1,KNG1	Blood protein levels	28240269
RPSA	chr3:39450890	rs4276125	rs4276125	DSTNP4 - CX3CR1	Daytime sleep phenotypes	27126917
RPL14,ZNF619	chr3:40505662	rs12633446	rs67311347	ZNF620	Renal cell carcinoma	28598434
RHOA	chr3:49397963	rs9854297	rs13091206	CCDC36	Mean corpuscular hemoglobin	27863252
RHOA	chr3:49397963	rs9854297	rs13091206	CCDC36	Mean corpuscular volume	27863252
RHOA	chr3:49397963	rs6446262	rs6769821	CCDC36	Life satisfaction	30643256
RHOA	chr3:49397963	rs6446262	rs6769821	CCDC36	Positive affect	30643256
RHOA	chr3:49397323,chr3:49397963	rs11130187,rs6446262,rs6769744,rs9847585	rs2082923	CCDC36	Depressive symptoms	30643256
RHOA	chr3:49397323,chr3:49397963	rs11130187,rs6769744,rs9847585	rs4955417	AC121247.1	Depressive symptoms (MTAG)	29292387
RHOA	chr3:49397323,chr3:49397963	rs11130187,rs6769744,rs9847585	rs4955417	AC121247.1	Neuroticism	30643256
RHOA	chr3:49397323,chr3:49397963	rs11130187,rs6769744,rs9847585	rs4955417	AC121247.1	Well-being spectrum (multivariate analysis)	30643256
RHOA	chr3:49397963	rs9854297	rs9833388	USP4	Mean corpuscular hemoglobin	30595370
RHOA	chr3:49397323,chr3:49397963	rs11130187,rs6446262,rs6769744,rs9847585	rs9811047	USP4	Age of smoking initiation (MTAG)	30643251
RHOA	chr3:49397323,chr3:49397963	rs11130187,rs6446262,rs6769744,rs9847585	rs6790105	USP4 - GPX1	Childhood ear infection	28928442
RHOA	chr3:49397323,chr3:49397963	rs11130187,rs6446262,rs6769744,rs9847585	rs7638750	TCTA	Smoking cessation (MTAG)	30643251
RHOA	chr3:49397323,chr3:49397963	rs11130187,rs6446262,rs6769744,rs9847585	rs7647973	DAG1	Menarche (age at onset)	25231870
RHOA	chr3:49397323,chr3:49397963	rs11130187,rs6446262,rs6769744,rs9847585	rs7374731	DAG1	Depressive symptoms	30643256
RHOA	chr3:49397323,chr3:49397963	rs11130187,rs6446262,rs6769744,rs9847585	rs7374731	DAG1	Life satisfaction	30643256
RHOA	chr3:49397323,chr3:49397963	rs11130187,rs6446262,rs6769744,rs9847585	rs7374731	DAG1	Positive affect	30643256
RHOA	chr3:49397323,chr3:49397963	rs11130187,rs6446262,rs6769744,rs9847585	rs3870341	DAG1 - BSN-DT	Neuroticism	30643256
UBA7	chr3:49849087	rs6809879	rs13096480	BSN	Intelligence (MTAG)	29326435
UBA7	chr3:49849087	rs6809879	rs6790568	CDHR4	Lung function (FEV1/FVC)	30595370
UBA7	chr3:49849087	rs6809879	rs59357103	TRAIP	Intelligence	29942086
RBM5	chr3:50150555	rs13079006	rs11130222	RN7SL217P,CAMKV	Educational attainment	27046643
RBM5	chr3:50150555	rs13079006	rs11130222	RN7SL217P,CAMKV	Educational attainment (years of education)	27225129
RBM5	chr3:50150555	rs13079006	rs7613360	ACTBP13 - MST1R	Depressed affect	29942085
RBM5	chr3:50150555	rs13079006	rs7613360	ACTBP13 - MST1R	Feeling miserable	29500382
RBM5	chr3:50150555	rs13079006	rs7613360	ACTBP13 - MST1R	General cognitive ability	29844566
RBM5	chr3:50150555	rs13079006	rs7613360	ACTBP13 - MST1R	Intelligence	29942086
RBM5	chr3:50150555	rs13079006	rs6762477	RBM6	Menarche (age at onset)	21102462
RBM5	chr3:50150555	rs13079006	rs6762477	RBM6	Menarche (age at onset)	25231870
RBM5	chr3:50150555	rs2003485	rs2003485	SEMA3F-AS1	Intelligence (MTAG)	29326435
UBE2D3	chr4:103732301	rs223426	rs11722779	SLC9B1	Schizophrenia	28991256
UBE2D3	chr4:103732301	rs223426	rs11722779	SLC9B1	Schizophrenia	30285260
UBE2D3	chr4:103732301	rs223426	rs10006327	SLC9B1	Atrial fibrillation	30061737
UBE2D3	chr4:103732301	rs223426	rs7681002	SLC9B1	Cardiovascular disease	30595370
RPL34	chr4:109544801	rs6816817	rs11731416	RPL34-AS1	Blond vs. brown/black hair color	30531825
RPL34	chr4:109544801	rs6816817	rs893035	RPL34-AS1	Lung function (FVC)	30595370
RPL34	chr4:109544801	rs6816817	rs1436501	RPL34-AS1	Hair color	30595370
CRIPAK,UVSSA	chr4:1380585,chr4:1387216	rs4974549,rs56903463	rs2141654	MAEA	Tenofovir clearance in HIV infection	26148204
CRIPAK,UVSSA	chr4:1380585,chr4:1387216	rs4974549,rs56903463	rs11727297	MAEA	Tenofovir clearance in HIV infection	26148204
UVSSA	chr4:1380580,chr4:1380651,chr4:1380952	rs12499546,rs13108904,rs13125842	rs13108904	MAEA	Obesity-related traits	23251661
CRIPAK	chr4:1387216	rs4974549	rs28660352	MAEA	Tenofovir clearance in HIV infection	26148204
UVSSA,CRIPAK	chr4:1383237	rs4974559	rs4974559	UVSSA	Systolic blood pressure	26969751
CR936688	chr4:17633823	rs10012335,rs1558377,rs28459785,rs60777810,rs7660630	rs1008375	FAM184B	Parasitemia in Tripanosoma cruzi seropositivity	24324551
DCAF16	chr4:17804740	rs113241654	rs7678436	FAM184B - DCAF16	Height	20189936
DCAF16	chr4:17804740	rs113241654	rs7678436	FAM184B - DCAF16	Height	25429064
DCAF16	chr4:17803673	rs73096973	rs75878186	LCORL	General cognitive ability	29844566
DCAF16	chr4:17803673	rs73096973	rs79334166	LCORL	Body fat distribution (arm fat ratio)	30664634
DCAF16	chr4:17803673	rs73096973	rs79334166	LCORL	Body fat distribution (leg fat ratio)	30664634
DCAF16	chr4:17803673	rs73096973	rs79334166	LCORL	Body fat distribution (trunk fat ratio)	30664634
DCAF16	chr4:17804740	rs113241654	rs58854324	LCORL	Cardiovascular disease	30595370
ENPP6,LOC728175,LOC728175	chr4:185260516,chr4:185262164	rs13149699,rs35819597	rs57214277	MYL12BP2 - LINC02363	Chronic lymphocytic leukemia	28165464
UGDH-AS1	chr4:39537159	rs6830749	rs3755899	UGDH,UGDH-AS1	Peripheral arterial disease (traffic-related air pollution interaction)	27082954
DCUN1D4	chr4:52753346,chr4:52753347	rs28718957,rs4864897	rs28690107	MTND3P22 - AC119751.3	Type 2 diabetes	30595370
NAAA	chr4:76838070	rs2135232	rs2135232	PPEF2 - NAAA	Cerebrospinal fluid biomarker levels	28031287
NAAA	chr4:76838070	rs2135232	rs58317633	NAAA	Blood protein levels	30072576
PPM1K	chr4:89183115	rs17789027	rs893971	PPM1K	Conduct disorder (maternal expressed emotions interaction)	18846501
C5orf56	chr5:131809863	rs6867325	rs10076733	C5orf56,AC116366.3,AC116366.2	Chronic obstructive pulmonary disease	30804561
C5orf56	chr5:131809863	rs6867325	rs6867325	C5orf56,AC116366.3	Mean corpuscular hemoglobin	30595370
TXNDC15	chr5:134236107,chr5:134236188,chr5:134236286,chr5:134236298,chr5:134236542,chr5:134236595,chr5:134236658,chr5:134236730,chr5:134236752	rs3733897,rs9285933	rs78165052	PCBD2	Blood protein levels	30072576
REEP2	chr5:137779463	rs2350640	rs982085	REEP2	Waist-hip ratio	30595370
REEP2	chr5:137779463	rs2350640	rs4835796	REEP2	Response to abacavir-containing treatment in HIV-1 infection (virologic failure)	25461247
AK023159	chr5:157185216	rs10075786	rs2270813	THG1L	Red cell distribution width	30595370
F12	chr5:176833378	rs17876031	rs17876031	GRK6,F12	Stem cell growth factor beta levels	27989323
DBN1,PDLIM7	chr5:176904293	rs2731670	rs2731670	GRK6	Educational attainment (years of education)	30038396
DBN1,PDLIM7	chr5:176904293	rs2731670	rs2545797	GRK6	Extremely high intelligence	29520040
DBN1,PDLIM7	chr5:176904293	rs2731670	rs2630765	PRR7	Highest math class taken (MTAG)	30038396
DBN1,PDLIM7	chr5:176904293	rs2731670	rs2545795	DBN1	Educational attainment (MTAG)	30038396
DBN1,PDLIM7	chr5:176904293	rs2731670	rs2545795	DBN1	Educational attainment (years of education)	30038396
LOC100506548	chr5:40825945	rs457776,rs466108	rs154275	PRKAA1	Mean corpuscular hemoglobin	30595370
CCL28,HMGCS1,CCL28	chr5:43377494,chr5:43378963,chr5:43381602	rs4443425,rs58102827,rs58966636	rs56206275	HMGCS1 - AC114947.1	Self-reported math ability	30038396
CCL28,HMGCS1,CCL28	chr5:43377494,chr5:43378963,chr5:43381602	rs4443425,rs58102827,rs58966636	rs56206275	HMGCS1 - AC114947.1	Self-reported math ability (MTAG)	30038396
CCL28,HMGCS1,CCL28	chr5:43377494,chr5:43380817,chr5:43381564,chr5:43381602	rs11741797,rs11951515,rs7706402	rs11951515	CCL28	Metabolite levels (X-11787)	23934736
HMGCS1,CCL28	chr5:43378976	rs1593971	rs13360902	PAIP1	Red cell distribution width	30595370
GPX8	chr5:54460164	rs10042701,rs10059517	rs10471939	CDC20B - MCIDAS	Eosinophil counts	30595370
BHMT	chr5:78424236,chr5:78424238,chr5:78425732	rs478667	rs558133	BHMT,DMGDH	Blood and toenail selenium levels	25343990
TMEM161B-AS1	chr5:87576717	rs780405	rs357512	TMEM161B	Neuroticism	29942085
TMEM161B-AS1	chr5:87576687,chr5:87576717	rs12657757,rs780405	rs61270009	TMEM161B-AS1	Depressive symptoms	29292387
TMEM161B-AS1	chr5:87576687,chr5:87576717	rs12657757,rs780405	rs13177755	TMEM161B-AS1	Depressive symptoms (MTAG)	29292387
TMEM161B-AS1	chr5:87576687,chr5:87576717	rs12657757,rs780405	rs1367233	TMEM161B-AS1	Morning person	30696823
TMEM161B-AS1	chr5:87576687,chr5:87576717	rs12657757,rs780405	rs12657776	TMEM161B-AS1	Morning person	30595370
TMEM161B-AS1	chr5:87576687,chr5:87576717	rs12657757,rs780405	rs10514299	TMEM161B-AS1	Major depressive disorder	27479909
TMEM161B-AS1	chr5:87576687,chr5:87576717	rs12657757,rs780405	rs4269995	TMEM161B-AS1	Chronotype	30696823
TMEM161B-AS1	chr5:87576687,chr5:87576717	rs12657757,rs780405	rs4269995	TMEM161B-AS1	Morning person	30696823
NUP43	chr6:150045989,chr6:150045998,chr6:150046337,chr6:150046484,chr6:150046495,chr6:150046545	rs11155681,rs12175504,rs12179031,rs2144207,rs35031906,rs3777949,rs4870015,rs7753812,rs9285524,rs9322215,rs9377229,rs9498371,rs9505983,rs9689694,rs9767310	rs9322193	RPS18P9,KATNA1	Lung cancer	27393504
NUP43	chr6:150045989,chr6:150045998,chr6:150046337,chr6:150046484,chr6:150046495,chr6:150046545	rs11155681,rs12175504,rs12179031,rs35031906,rs3777949,rs4870015,rs7753812,rs9285524,rs9322215,rs9377229,rs9505983,rs9689340,rs9689694,rs9767310	rs11155671	KATNA1 - LATS1	Testicular germ cell tumor	28604728
NUP43	chr6:150046340	rs56103941	rs1125	LATS1	Nicotine dependence and major depression (severity of comorbidity)	30287806
NUP43	chr6:150045998,chr6:150046337,chr6:150046484,chr6:150046495,chr6:150046545	rs11155681,rs12175504,rs12179031,rs2144207,rs35031906,rs4870015,rs7753812,rs9285524,rs9322215,rs9377229,rs9498371,rs9505983,rs9689340,rs9689694,rs9767310	rs10872645	NUP43	Blood protein levels	30072576
NUP43	chr6:150045998,chr6:150046337,chr6:150046484,chr6:150046495,chr6:150046545	rs11155681,rs12175504,rs12179031,rs2144207,rs35031906,rs4870015,rs7753812,rs9285524,rs9322215,rs9377229,rs9498371,rs9505983,rs9689694,rs9767310	rs14314	LRP11,AL355312.4,AL355312.5	Macular thickness	30535121
NUP43	chr6:150046340	rs56103941	rs9371201	LRP11,AL355312.4,AL355312.5	Nicotine dependence and major depression (severity of comorbidity)	30287806
HFE	chr6:26095642,chr6:26096455	rs1045537,rs13210399	rs13216785	HIST1H1C - HFE	Intelligence (MTAG)	29326435
HIST1H2AC,HIST1H2AC,HIST1H1E	chr6:26125737,chr6:26129763	rs198813,rs198817	rs1572982	HFE	Worry	29942085
HIST1H2AC,HIST1H2AC,HIST1H1E	chr6:26125737,chr6:26129763	rs198813,rs198817	rs198856	HFE - HIST1H4C	Positive affect	30643256
HIST1H2AC,HIST1H2AC,HIST1H1E	chr6:26125737,chr6:26129763	rs198813,rs198817	rs198825	HIST1H2BC	Neuroticism	29942085
HIST1H2AC,HIST1H2AC,HIST1H1E	chr6:26125737,chr6:26129763	rs198813,rs198817	rs198813	HIST1H2AC	Intelligence (MTAG)	29326435
HIST1H2AC,HIST1H2AC,HIST1H1E	chr6:26125737,chr6:26129763	rs198813,rs198817	rs198800	HIST1H2AC - HIST1H1E	Neurociticism	29500382
HCG27	chr6:31166705,chr6:31167119	rs3094612,rs3130507	rs1062630	POU5F1	Epstein-Barr virus copy number in lymphoblastoid cell lines	28654678
HCG27	chr6:31166705,chr6:31167119	rs3094612,rs3130507	rs1265159	POU5F1	Idiopathic membranous nephropathy	21323541
HCG27	chr6:31166705,chr6:31167119	rs3094612,rs3130507	rs3130507	POU5F1	Parental longevity (combined parental attained age, Martingale residuals)	29227965
HCG27	chr6:31166705,chr6:31167119	rs3094612,rs3130507	rs3130507	POU5F1	Parental longevity (mother's attained age)	29227965
HCG27	chr6:31166569,chr6:31166663,chr6:31167230	rs28362349,rs28362351,rs3915965	rs9263963	HCG27 - AL662844.1	IgG glycosylation	23382691
HCG27	chr6:31166705,chr6:31167119	rs3094612,rs3130507	rs3130467	HCG27 - AL662844.1	Autism spectrum disorder or schizophrenia	28540026
LY6G5B	chr6:31640299,chr6:31640308,chr6:31640482,chr6:31640483,chr6:31640788	rs1266076,rs2242659,rs2242660,rs2844466,rs805257,rs805301,rs813115	rs1046089	PRRC2A	Menopause (age at onset)	22267201
LY6G5B	chr6:31640299,chr6:31640308,chr6:31640482,chr6:31640483,chr6:31640788	rs1266076,rs2242659,rs2242660,rs2844466,rs805257,rs805301,rs813115	rs1046089	PRRC2A	Menopause (age at onset)	23307926
LY6G5B	chr6:31640299,chr6:31640308,chr6:31640482,chr6:31640483,chr6:31640788	rs1266076,rs2242659,rs2242660,rs2844466,rs805257,rs805301,rs813115	rs1046089	PRRC2A	Schizophrenia	23894747
LY6G5B	chr6:31640299,chr6:31640308,chr6:31640482,chr6:31640483,chr6:31640788	rs1266076,rs2242659,rs2242660,rs2844466,rs805257,rs805301,rs813115	rs805303	BAG6	Diastolic blood pressure	21909115
LY6G5B	chr6:31640299,chr6:31640308,chr6:31640482,chr6:31640483,chr6:31640788	rs1266076,rs2242659,rs2242660,rs2844466,rs805257,rs805301,rs813115	rs805303	BAG6	Diastolic blood pressure	28739976
LY6G5B	chr6:31640299,chr6:31640308,chr6:31640482,chr6:31640483,chr6:31640788	rs1266076,rs2242659,rs2242660,rs2844466,rs805257,rs805301,rs813115	rs805303	BAG6	Hypertension	21909115
LY6G5B	chr6:31640299,chr6:31640308,chr6:31640482,chr6:31640483,chr6:31640788	rs1266076,rs2242659,rs2242660,rs2844466,rs805257,rs805301,rs813115	rs805303	BAG6	Systolic blood pressure	21909115
LY6G5B	chr6:31640299,chr6:31640308,chr6:31640482,chr6:31640483,chr6:31640788	rs1266076,rs2242659,rs2242660,rs2844466,rs805257,rs805301,rs813115	rs805303	BAG6	Systolic blood pressure	27618447
LY6G5B	chr6:31640299,chr6:31640308,chr6:31640482,chr6:31640483,chr6:31640788	rs1266076,rs2242659,rs2242660,rs2844466,rs805257,rs805301,rs813115	rs805303	BAG6	Systolic blood pressure	28739976
LY6G5B	chr6:31640246	rs707921	rs1266078	APOM	Blood protein levels	29875488
LY6G5B	chr6:31640246	rs707921	rs805295	LY6G6F-LY6G6D,LY6G6F,AL662899.1	Blood protein levels	30072576
EGFL8,PPT2-EGFL8	chr6:32133467,chr6:32133516,chr6:32133533,chr6:32133546	rs3130347,rs3134949,rs3134952,rs9267815	rs3134951	FKBPL - PRRT1	Autism spectrum disorder or schizophrenia	28540026
EGFL8,PPT2-EGFL8	chr6:32133467,chr6:32133516,chr6:32133533,chr6:32133546	rs3130347,rs3134949,rs3134952,rs9267815	rs3096696	PPT2,PPT2-EGFL8	Asparaginase hypersensitivity in acute lymphoblastic leukemia	25987655
EGFL8,PPT2-EGFL8	chr6:32133546	rs1061808	rs3134950	PPT2,PPT2-EGFL8	General risk tolerance (MTAG)	30643258
EGFL8,PPT2-EGFL8	chr6:32133546	rs1061808	rs3134950	PPT2,PPT2-EGFL8	Oleic acid (18:1n-9) levels	23362303
EGFL8,PPT2-EGFL8	chr6:32133546	rs1061808	rs3134950	PPT2,PPT2-EGFL8	Plasma omega-6 polyunsaturated fatty acid levels (adrenic acid)	24823311
EGFL8,PPT2-EGFL8	chr6:32133546	rs1061808	rs3134950	PPT2,PPT2-EGFL8	Risk-taking tendency (4-domain principal component model)	30643258
EGFL8,PPT2-EGFL8	chr6:32133467,chr6:32133516,chr6:32133533,chr6:32133546	rs3130347,rs3134949,rs3134952,rs9267815	rs3096697	PPT2-EGFL8,EGFL8	Idiopathic membranous nephropathy	21323541
EGFL8,PPT2-EGFL8	chr6:32133546	rs1061808	rs1061808	PPT2-EGFL8,AGPAT1	Blood protein levels	29875488
EGFL8,PPT2-EGFL8	chr6:32133546	rs1061808	rs1061808	PPT2-EGFL8,AGPAT1	Phospholipid levels (plasma)	22359512
EGFL8,PPT2-EGFL8	chr6:32133546	rs1061808	rs1061808	PPT2-EGFL8,AGPAT1	Pulse pressure	30578418
EGFL8,PPT2-EGFL8	chr6:32133467,chr6:32133516,chr6:32133533,chr6:32133546	rs3130347,rs3134949,rs3134952,rs9267815	rs3130284	AGPAT1	Asparaginase hypersensitivity in acute lymphoblastic leukemia	25987655
EGFL8,PPT2-EGFL8	chr6:32133467,chr6:32133516,chr6:32133533,chr6:32133546	rs3130347,rs3134949,rs3134952,rs9267815	rs3134945	RNF5	Idiopathic membranous nephropathy	21323541
HLA-DOA	chr6:32973131	rs417812	rs399604	HLA-DOA	Platelet count	22139419
ITPR3	chr6:33648330	rs2229638	rs942637	ITPR3	Multiple sclerosis and body mass index (pleiotropy)	26920376
TAF11	chr6:34852955	rs4646926	rs4646949	TAF11,UHRF1BP1	Fasting blood insulin	22581228
TAF11	chr6:34852955	rs4646926	rs4646949	TAF11,UHRF1BP1	Fasting blood insulin (BMI interaction)	22581228
TAF11	chr6:34852955	rs4646926	rs847851	ANKS1A	Colonoscopy-negative controls vs population controls	29228715
TAF11	chr6:34852955	rs4646926	rs1535001	ANKS1A	Systemic lupus erythematosus and Systemic sclerosis	23740937
FKBP5	chr6:35549157	rs1243900968	rs9380516	TULP1 - AL033519.3	Hepatitis C induced liver fibrosis	22841784
DQ581019	chr6:42856039	rs9471940	rs9471935	BICRAL - RPL7L1	Smoking initiation (ever regular vs never regular) (MTAG)	30643251
DQ581019	chr6:42856039	rs9471940	rs9462846	C6orf226 - PTCRA	Blood protein levels	28240269
SLC25A27	chr6:46624760	rs6900238,rs8427,rs9381468	rs9296504	SLC25A27	QRS complex (Sokolow-Lyon)	27659466
SLC25A27	chr6:46624625,chr6:46624665	rs7739815	rs2270450	AL591242.1,SLC25A27	Hashimoto thyroiditis versus Graves' disease	25429627
SLC25A27	chr6:46624625,chr6:46624665	rs7739815	rs1805017	PLA2G7	Lipoprotein-associated phospholipase A2 activity and mass	20442857
SLC25A27	chr6:46624625,chr6:46624665	rs7739815	rs1805017	PLA2G7	Lipoprotein-associated phospholipase A2 activity and mass	22003152
ELOVL5	chr6:53157537,chr6:53157551	rs1555113,rs183794109,rs1973915,rs2294869,rs7769306,rs9370190	rs2115563	RPL31P28 - RPL31P33	Red cell distribution width	30595370
RARS2	chr6:88223771	rs370228	rs1925690	ZNF292	Entorhinal cortical volume (Alzheimer's disease interaction)	21116278
RARS2	chr6:88223858	rs6912958	rs6912958	AL049697.1,CFAP206	Monocyte percentage of white cells	27863252
PILRB	chr7:99952037,chr7:99952094,chr7:99952239,chr7:99952248,chr7:99953712	rs111344110,rs111689538,rs113387325,rs11766917,rs11771241,rs3991544,rs76798830,rs7803454	rs76913697	ZCWPW1	Platelet distribution width	27863252
PILRB	chr7:99952248,chr7:99953712	rs11771241,rs7803454	rs68116612	ZCWPW1	Plateletcrit	27863252
PILRB	chr7:99952037,chr7:99952094,chr7:99952239,chr7:99952248,chr7:99953712	rs111344110,rs111689538,rs113387325,rs11766917,rs11771241,rs3991544,rs76798830,rs7803454	rs2406255	AC092849.1 - C7orf61	Heel bone mineral density	30598549
PILRB	chr7:99952037,chr7:99952094,chr7:99952239,chr7:99952248,chr7:99953712	rs111344110,rs11766917,rs11771241,rs3991544,rs76798830,rs7803454	rs7811142	TSC22D4	Platelet count	27863252
PILRB	chr7:99952248	rs11771241	rs2406253	TSC22D4 - NYAP1	Educational attainment (MTAG)	30038396
PILRB	chr7:99952248	rs11771241	rs2406253	TSC22D4 - NYAP1	Educational attainment (years of education)	27225129
PILRB	chr7:99952248	rs11771241	rs2406253	TSC22D4 - NYAP1	Educational attainment (years of education)	30038396
TRIM56,SERPINE1	chr7:100736991	rs11760747	rs10953322	TRIM56 - SERPINE1	Alzheimer's disease	30636644
TRIM56,SERPINE1	chr7:100736991	rs2898566	rs4729660	TRIM56 - SERPINE1	Blood protein levels	30072576
METTL2B,METTL2B,FLJ45340	chr7:128143797,chr7:128145083	rs112426857,rs6943964	rs112426857	METTL2B	Yeast infection	28928442
ESYT2	chr7:158531337	rs13228376	rs34119683	ESYT2	Age at menopause	30595370
AMZ1,GNA12	chr7:2762123,chr7:2762177,chr7:2762178	rs798536,rs798540,rs798546,rs798547,rs798554,rs798555,rs798562,rs798563,rs798565	rs798565	AMZ1	Chronic obstructive pulmonary disease	30804561
AMZ1,GNA12	chr7:2762123,chr7:2762177,chr7:2762178	rs798536,rs798540,rs798546,rs798547,rs798554,rs798555,rs798562,rs798563,rs798565	rs798555	AMZ1	White blood cell count	30595370
AMZ1,GNA12	chr7:2762123,chr7:2762177,chr7:2762178	rs798536,rs798540,rs798546,rs798547,rs798554,rs798555,rs798562,rs798563,rs798565	rs798554	AMZ1	Height	23563607
AMZ1,GNA12	chr7:2762123,chr7:2762177,chr7:2762178	rs798536,rs798540,rs798546,rs798547,rs798554,rs798555,rs798562,rs798563,rs798565	rs798545	AMZ1	Heel bone mineral density	30598549
AMZ1,GNA12	chr7:2762123,chr7:2762177,chr7:2762178	rs798536,rs798540,rs798546,rs798547,rs798554,rs798555,rs798562,rs798563,rs798565	rs798544	AMZ1	Heel bone mineral density	30048462
AMZ1,GNA12	chr7:2762123,chr7:2762177,chr7:2762178	rs798536,rs798540,rs798546,rs798547,rs798554,rs798555,rs798562,rs798563,rs798565	rs798544	AMZ1	Heel bone mineral density	30595370
AMZ1,GNA12	chr7:2762123,chr7:2762177,chr7:2762178	rs798536,rs798540,rs798546,rs798547,rs798554,rs798555,rs798562,rs798563,rs798565	rs798544	AMZ1	Height	18391951
AMZ1,GNA12	chr7:2762123,chr7:2762177,chr7:2762178	rs798536,rs798540,rs798546,rs798547,rs798554,rs798555,rs798562,rs798563,rs798565	rs798528	GNA12,AMZ1	Hip circumference	25673412
AMZ1,GNA12	chr7:2762123,chr7:2762177,chr7:2762178	rs798536,rs798540,rs798546,rs798547,rs798554,rs798555,rs798562,rs798563	rs798526	GNA12,AMZ1	Lung function (FEV1/FVC)	30595370
AMZ1,GNA12	chr7:2762123,chr7:2762177,chr7:2762178	rs798536,rs798540,rs798546,rs798547,rs798554,rs798555,rs798562,rs798563,rs798565	rs798502	GNA12,AMZ1	Inflammatory bowel disease	28067908
AMZ1,GNA12	chr7:2762123,chr7:2762177,chr7:2762178	rs798536,rs798540,rs798546,rs798547,rs798554,rs798555,rs798562,rs798563,rs798565	rs798502	GNA12,AMZ1	Ulcerative colitis	21297633
AMZ1,GNA12	chr7:2762123,chr7:2762177,chr7:2762178	rs798536,rs798540,rs798546,rs798547,rs798554,rs798555,rs798562,rs798563,rs798565	rs798502	GNA12,AMZ1	Ulcerative colitis	23128233
AMZ1,GNA12	chr7:2762123,chr7:2762177,chr7:2762178	rs798536,rs798540,rs798546,rs798547,rs798554,rs798555,rs798562,rs798563,rs798565	rs798502	GNA12,AMZ1	Ulcerative colitis	28067908
AMZ1,GNA12	chr7:2762123,chr7:2762177,chr7:2762178	rs798536,rs798540,rs798546,rs798547,rs798554,rs798555,rs798562,rs798563,rs798565	rs798502	GNA12,AMZ1	Waist circumference adjusted for BMI (adjusted for smoking behaviour)	28443625
AMZ1,GNA12	chr7:2762123,chr7:2762177,chr7:2762178	rs798536,rs798540,rs798546,rs798547,rs798554,rs798555,rs798562,rs798563,rs798565	rs798502	GNA12,AMZ1	Waist circumference adjusted for BMI (joint analysis main effects and smoking interaction)	28443625
AMZ1,GNA12	chr7:2762123,chr7:2762177,chr7:2762178	rs798536,rs798540,rs798546,rs798547,rs798554,rs798555,rs798562,rs798563,rs798565	rs798502	GNA12,AMZ1	Waist circumference adjusted for BMI in non-smokers	28443625
AMZ1,GNA12	chr7:2762123,chr7:2762177,chr7:2762178	rs798536,rs798540,rs798546,rs798547,rs798554,rs798555,rs798562,rs798563,rs798565	rs798502	GNA12,AMZ1	Waist circumference adjusted for body mass index	25673412
AMZ1,GNA12	chr7:2762123,chr7:2762177,chr7:2762178	rs798536,rs798540,rs798546,rs798547,rs798554,rs798555,rs798562,rs798563,rs798565	rs798497	GNA12,AMZ1	Height	20189936
AMZ1,GNA12	chr7:2762123,chr7:2762177,chr7:2762178	rs798536,rs798540,rs798546,rs798547,rs798554,rs798555,rs798562,rs798563,rs798565	rs798497	GNA12,AMZ1	Height	25282103
AMZ1,GNA12	chr7:2762123,chr7:2762177,chr7:2762178	rs798536,rs798540,rs798546,rs798547,rs798554,rs798555,rs798562,rs798563,rs798565	rs798497	GNA12,AMZ1	Hip circumference adjusted for BMI	25673412
AMZ1,GNA12	chr7:2762123,chr7:2762177,chr7:2762178	rs798536,rs798540,rs798546,rs798547,rs798554,rs798555,rs798562,rs798563,rs798565	rs798491	GNA12,AMZ1	Body fat distribution (leg fat ratio)	30664634
AMZ1,GNA12	chr7:2762123,chr7:2762177,chr7:2762178	rs798536,rs798540,rs798546,rs798547,rs798554,rs798555,rs798562,rs798563,rs798565	rs798491	GNA12,AMZ1	Body fat distribution (trunk fat ratio)	30664634
AMZ1,GNA12	chr7:2762123,chr7:2762177,chr7:2762178	rs798536,rs798540,rs798546,rs798547,rs798554,rs798555,rs798562,rs798563,rs798565	rs35957220	GNA12,AMZ1	Fat-free mass	30593698
AMZ1,GNA12	chr7:2762123,chr7:2762177,chr7:2762178	rs798536,rs798540,rs798546,rs798547,rs798554,rs798555,rs798562,rs798563	rs2644312	GNA12	Tonsillectomy	27182965
AMZ1,GNA12	chr7:2762123,chr7:2762177,chr7:2762178	rs798536,rs798540,rs798546,rs798547,rs798554,rs798555,rs798562,rs798563	rs2644312	GNA12	Tonsillectomy	28928442
AMZ1,GNA12	chr7:2762123,chr7:2762177,chr7:2762178	rs798536,rs798540,rs798546,rs798547,rs798554,rs798555,rs798562,rs798563	rs1182188	GNA12	Chronic inflammatory diseases (ankylosing spondylitis, Crohn's disease, psoriasis, primary sclerosing cholangitis, ulcerative colitis) (pleiotropy)	26974007
AMZ1,GNA12	chr7:2762123,chr7:2762177,chr7:2762178	rs798536,rs798540,rs798546,rs798547,rs798554,rs798555,rs798562,rs798563	rs1182188	GNA12	Height	19343178
AMZ1,GNA12	chr7:2762123,chr7:2762177,chr7:2762178	rs798536,rs798540,rs798546,rs798547,rs798554,rs798555,rs798562,rs798563	rs1182188	GNA12	Inflammatory bowel disease	26192919
AMZ1,GNA12	chr7:2762123,chr7:2762177,chr7:2762178	rs798536,rs798540,rs798546,rs798547,rs798554,rs798555,rs798562,rs798563	rs1182188	GNA12	Ulcerative colitis	26192919
H2AFV	chr7:44872714	rs58661574	rs17133935	OGDH	Systolic blood pressure change trajectories	27980656
H2AFV	chr7:44872300,chr7:44872473	rs1065647,rs4724320	rs1050327	ZMIZ2	Intelligence (MTAG)	29326435
H2AFV	chr7:44872300,chr7:44872473	rs1065647,rs4724320	rs1050331	ZMIZ2	Intelligence	29942086
H2AFV	chr7:44872300,chr7:44872419,chr7:44872427,chr7:44872996	rs10264096,rs10264405,rs13224222	rs1050338	ZMIZ2	Red blood cell count	27863252
H2AFV	chr7:44872300,chr7:44872419,chr7:44872427,chr7:44872996,chr7:44873106	rs10264096,rs10264405,rs10267576,rs1213720335,rs13224222	rs10252662	ZMIZ2 - AC013436.1	White blood cell count	30595370
H2AFV	chr7:44872300,chr7:44872419,chr7:44872427,chr7:44872996,chr7:44873106	rs10264096,rs10264405,rs10267576,rs1213720335,rs13224222	rs12702087	ZMIZ2 - AC013436.1	Educational attainment (years of education)	27225129
H2AFV	chr7:44872300,chr7:44872427,chr7:44872996,chr7:44873106	rs10264096,rs10264405,rs1213720335	rs1213720335	ZMIZ2 - AC013436.1	Mean corpuscular hemoglobin	27863252
H2AFV	chr7:44872473,chr7:44872505	rs11974195,rs66566005	rs4720485	AC013436.1 - PPIA	Intelligence	29942086
H2AFV	chr7:44872300,chr7:44872419,chr7:44872421,chr7:44872427,chr7:44872437,chr7:44872505,chr7:44872970,chr7:44872996	rs10264096,rs10264405,rs10267576,rs10278679,rs12155038,rs12155039,rs12702091	rs10267576	H2AFV	Mean corpuscular volume	27863252
H2AFV	chr7:44872421,chr7:44872427,chr7:44872473,chr7:44872487,chr7:44872505,chr7:44872899,chr7:44872904	rs13238404,rs4724320,rs7789162	rs7789162	H2AFV	Mean corpuscular hemoglobin	30595370
H2AFV	chr7:44872421,chr7:44872427,chr7:44872473,chr7:44872487,chr7:44872505,chr7:44872899,chr7:44872904	rs13238404,rs4724320,rs7789162	rs7789162	H2AFV	Red cell distribution width	30595370
H2AFV	chr7:44872300,chr7:44872419,chr7:44872421,chr7:44872427,chr7:44872437,chr7:44872505,chr7:44872970,chr7:44872996	rs10267576,rs10278679,rs12155038,rs12155039,rs12702091	rs12155038	H2AFV	Eosinophil counts	30595370
H2AFV	chr7:44872300,chr7:44872419,chr7:44872421,chr7:44872427,chr7:44872437,chr7:44872505,chr7:44872970,chr7:44872996	rs10264096,rs10264405,rs10267576,rs10278679,rs12155038,rs12155039,rs12702091	rs12155039	H2AFV	Mean platelet volume	27863252
H2AFV	chr7:44872300,chr7:44872419,chr7:44872421,chr7:44872427,chr7:44872437,chr7:44872505,chr7:44872970,chr7:44872996	rs10264096,rs10264405,rs10267576,rs10278679,rs12155038,rs12155039,rs12702091	rs12155039	H2AFV	Red blood cell count	30595370
H2AFV	chr7:44872300,chr7:44872419,chr7:44872421,chr7:44872427,chr7:44872437,chr7:44872505,chr7:44872970,chr7:44872996	rs10264096,rs10264405,rs10267576,rs10278679,rs12155038,rs12155039,rs12702091	rs714543	H2AFV	Plateletcrit	27863252
FBXL18	chr7:5516777,chr7:5517083	rs4724696,rs7808325	rs10216189	FBXL18	Relative hand skill in reading disability	24068947
FLJ44511	chr7:564577,chr7:564661,chr7:564744	rs9770574,rs9801322	rs9801466	HRAT92	Male-pattern baldness	28196072
FLJ44511	chr7:564577,chr7:564661,chr7:564744	rs9770574,rs9801322	rs62433864	HRAT92	Male-pattern baldness	30573740
CRCP,RABGEF1	chr7:65619237,chr7:66205046,chr7:66205087	rs2191268,rs2460421,rs28830215,rs3898855,rs56229325,rs6952407	rs11763147	RNU6-973P - VKORC1L1	Corneal structure	23291589
CRCP	chr7:65619237,chr7:65619242,chr7:65619243	rs10950028,rs2244226,rs313829,rs56048419,rs73378304,rs7811214	rs313829	ASL	Blood protein levels	29875488
CRCP	chr7:65619237,chr7:65619242,chr7:65619243	rs10950028,rs2244226,rs313829,rs56048419,rs73378304,rs7811214	rs313829	ASL	Blood protein levels	30072576
CRCP	chr7:65618786,chr7:65619237,chr7:65619242	rs1129531,rs1616988,rs780744,rs875971	rs875971	CRCP,AC068533.3	Aortic root size	21223598
RABGEF1	chr7:66205046,chr7:66205087	rs2191268,rs2659915,rs2707852,rs28830215,rs3898855,rs4718405,rs56229325,rs6952407,rs6977632,rs7783924,rs801191,rs9791890	rs801193	AC006001.3	Aortic root size	21223598
RABGEF1	chr7:66205046,chr7:66205087	rs2191268,rs2659915,rs2707852,rs28830215,rs3898855,rs4718405,rs56229325,rs6952407,rs6977632,rs7783924,rs801191,rs9791890	rs6952407	AC006001.3	Cotinine glucuronidation	25293881
RABGEF1	chr7:66205046,chr7:66205087	rs2191268,rs2659915,rs2707852,rs28830215,rs3898855,rs4718405,rs56229325,rs6952407,rs6977632,rs7783924,rs801191,rs9791890	rs10263935	KCTD7,AC027644.4	Aortic root size	21223598
GTF2IRD2,STAG3L2	chr7:74296963	rs801013	rs35005436	GTF2I,AC211433.1	Atrial fibrillation	30061737
GTF2IRD2,STAG3L2	chr7:74296963	rs801013	rs35005436	GTF2I,AC211433.1	Menarche (age at onset)	30595370
FAM200A	chr7:99144090	rs868564	rs10242455	AC005020.1 - CYP3A5	Blood metabolite levels	24816252
FAM200A	chr7:99144090	rs868564	rs10242455	AC005020.1 - CYP3A5	Serum metabolite levels	23093944
FAM200A	chr7:99144090	rs868564	rs12333599	CYP3A5	Platelet count	29403010
GATS,STAG3	chr7:99810356	rs77686669	rs77686669	RPL7P60 - LAMTOR4	Venous thromboembolism adjusted for sickle cell variant rs77121243-T	28203683
GATS,STAG3	chr7:99810350,chr7:99810355,chr7:99810356	rs74774557,rs75779608,rs79986079	rs112241539	CASTOR3	Age at menopause	30595370
PILRB	chr7:99952037,chr7:99952094,chr7:99952239,chr7:99952248,chr7:99953712	rs111344110,rs111689538,rs113387325,rs11766917,rs11771241,rs3991544,rs76798830,rs7803454	rs11771799	STAG3L5P-PVRIG2P-PILRB,PILRB	Blood protein levels	29875488
PILRB	chr7:99952037,chr7:99952094,chr7:99952239,chr7:99952248,chr7:99953712	rs111344110,rs111689538,rs113387325,rs11766917,rs11771241,rs3991544,rs76798830,rs7803454	rs11771799	STAG3L5P-PVRIG2P-PILRB,PILRB	Heel bone mineral density	30048462
PILRB	chr7:99952037,chr7:99952094,chr7:99952239,chr7:99952248	rs111344110,rs11771241,rs3991544	rs6975660	PILRA	Heel bone mineral density	30595370
PILRB	chr7:99952037,chr7:99952094,chr7:99952239,chr7:99952248,chr7:99953712	rs111344110,rs111689538,rs113387325,rs11766917,rs11771241,rs3991544,rs76798830,rs7803454	rs7803454	PILRA	Advanced age-related macular degeneration	26691988
CTSB	chr8:11700676,chr8:11700677,chr8:11701305,chr8:11701323,chr8:11701509	rs1293315,rs2645424,rs2645426,rs7009302	rs2645424	FDFT1	Non-alcoholic fatty liver disease histology (lobular)	20708005
CTSB	chr8:11700676,chr8:11700677,chr8:11701305,chr8:11701323,chr8:11701509	rs1293315,rs2645424,rs2645426,rs7009302	rs2645424	FDFT1	Non-alcoholic fatty liver disease histology (other)	20708005
CTSB	chr8:11700419,chr8:11700676	rs1123141,rs2686204	rs1692799	FDFT1	Neuroticism	30643256
CTSB	chr8:11700737,chr8:11701283,chr8:11701295,chr8:11701296	rs1293322,rs1293325,rs1293327,rs1293331,rs1296026,rs1296028,rs1475572803,rs1692811,rs1692817,rs1736065,rs2645425,rs2740592,rs4839,rs78709955	rs1296028	FDFT1 - CTSB	Parkinson's disease	22451204
CTSB	chr8:11701283,chr8:11701295	rs1692821,rs709822,rs8005,rs9009	rs709822	CTSB	Triglycerides	30275531
CTSB	chr8:11700737,chr8:11701283,chr8:11701295,chr8:11701296	rs1293322,rs1293325,rs1293327,rs1293331,rs1296026,rs1296028,rs1475572803,rs1692811,rs1692817,rs1736065,rs1736089,rs2645425,rs2740592,rs2740594,rs4839	rs3947	CTSB	Blood protein levels	28240269
CTSB	chr8:11700737,chr8:11701283,chr8:11701295,chr8:11701296	rs1293322,rs1293325,rs1293327,rs1293331,rs1296026,rs1296028,rs1475572803,rs1692811,rs1692817,rs1736065,rs1736089,rs2645425,rs2740592,rs2740594,rs4839,rs78709955	rs1692819	CTSB	Blood protein levels	29875488
CTSB	chr8:11700737,chr8:11701283,chr8:11701295,chr8:11701296	rs1293325,rs1293327,rs1293331,rs1475572803,rs1692811,rs1736089,rs2645425,rs2740592,rs2740594,rs4839	rs1736089	CTSB	Blood protein levels	30072576
CTSB	chr8:11700373,chr8:11700418,chr8:11700685,chr8:11700737,chr8:11701305,chr8:11701343,chr8:11706854,chr8:11707254	rs1142957,rs13332,rs1692815,rs2645419,rs4841601	rs13332	CTSB	Heel bone mineral density	30048462
CTSB	chr8:11700737,chr8:11701283,chr8:11701295,chr8:11701296	rs1293325,rs1293327,rs1293331,rs1296026,rs1475572803,rs1692811,rs1736089,rs2645425,rs2740592,rs2740594,rs4839	rs2740594	CTSB	Parkinson's disease	28892059
CTSB	chr8:11701283	rs2740594	rs1293292	CTSB	Blood protein levels	30072576
DEPTOR,COL14A1	chr8:121067216,chr8:121067330,chr8:121068028,chr8:121068077	rs12548273,rs1980228,rs6469895,rs7841621	rs60717250	DEPTOR	Heart rate response to exercise	29769521
SLA,TG	chr8:134104251,chr8:134104291,chr8:134104298,chr8:134104359,chr8:134104360,chr8:134104362	rs2739176,rs2739177,rs2741202	rs2739156	TG,SLA	Blood protein levels	29875488
TRAPPC9,CHRAC1	chr8:141516728,chr8:141516729	rs11774952,rs13264648	rs4246129	TRAPPC9 - AC107375.1	Cleft palate	28054174
CLN8	chr8:1730330	rs10087654	rs6558530	CLN8	Systolic blood pressure	28739976
FGL1	chr8:17743544,chr8:17743552	rs3739404,rs433342	rs7815429	FGL1	Blood protein levels	30072576
FGL1	chr8:17743544,chr8:17743552	rs3739404,rs433342	rs10095395	FGL1	Lung function (FEV1/FVC)	30595370
NPM2,FGF17	chr8:21895696	rs13257744	rs3816788	XPO7	Lung cancer in ever smokers	28604730
SORBS3	chr8:22427609	rs13260287	rs1047030	SORBS3	Diastolic blood pressure	30224653
SLC20A2	chr8:42389346	rs7464935	rs10958717	SLC20A2	Pulse pressure	27841878
SLC20A2	chr8:42389346	rs7464935	rs9643888	SLC20A2	Educational attainment (MTAG)	30038396
RPS20	chr8:56981830	rs57876526	rs2953898	RPS20	Systemic lupus erythematosus	28714469
TTPA	chr8:63973020,chr8:63973084,chr8:63973192	rs10957268,rs4737626,rs76399311	rs10957266	NKAIN3 - AC120042.1	Blood protein levels	29875488
TTPA	chr8:63973020,chr8:63973084,chr8:63973192	rs10957268,rs4737626,rs76399311	rs116323041	GGH	Blood protein levels	29875488
TTPA	chr8:63973020,chr8:63973084,chr8:63973192	rs10957268,rs4737626,rs76399311	rs4739046	TTPA	Blood protein levels	30072576
FAM86B3P	chr8:8092480	rs1878561	rs1878561	FAM86B3P	Schizophrenia	30285260
AK131020	chr9:115237569	rs10817344	rs10123584	C9orf147,HSDL2	Morning person	30595370
TRAF1	chr9:123689754	rs2241003	rs2241003	TRAF1	Pulse pressure	30578418
TRAF1	chr9:123689754	rs2241003	rs1014530	TRAF1	Lymphocyte counts	27863252
COQ4	chr9:131092400	rs7855784	rs2270204	SWI5	Body mass index	25673413
COQ4	chr9:131092400	rs7855784	rs2270204	SWI5	Body mass index	26426971
COQ4	chr9:131092400	rs7855784	rs2270204	SWI5	Body mass index	28892062
COQ4	chr9:131092400	rs7855784	rs2270204	SWI5	Body mass index	30108127
SNAPC4	chr9:139279743	rs4075760	rs11145763	CARD9	Pediatric autoimmune diseases	26301688
SNAPC4	chr9:139279743	rs4075760	rs10870077	CARD9	Chronic inflammatory diseases (ankylosing spondylitis, Crohn's disease, psoriasis, primary sclerosing cholangitis, ulcerative colitis) (pleiotropy)	26974007
SNAPC4	chr9:139279743	rs4075760	rs10781499	CARD9	Crohn's disease	28067908
SNAPC4	chr9:139279743	rs4075760	rs10781499	CARD9	Inflammatory bowel disease	23128233
SNAPC4	chr9:139279743	rs4075760	rs10781499	CARD9	Inflammatory bowel disease	28067908
SNAPC4	chr9:139279743	rs4075760	rs10781499	CARD9	Ulcerative colitis	21297633
SNAPC4	chr9:139279743	rs4075760	rs10781499	CARD9	Ulcerative colitis	26192919
SNAPC4	chr9:139279743	rs4075760	rs10781499	CARD9	Ulcerative colitis	28067908
SNAPC4	chr9:139279743	rs4075760	rs4077515	CARD9	Crohn's disease	21102463
SNAPC4	chr9:139279743	rs4075760	rs4077515	CARD9	Crohn's disease	22936669
SNAPC4	chr9:139279743	rs4075760	rs4077515	CARD9	IgA nephropathy	25305756
SNAPC4	chr9:139279743	rs4075760	rs4077515	CARD9	Inflammatory bowel disease	26192919
SNAPC4	chr9:139279743	rs4075760	rs4077515	CARD9	Ulcerative colitis	20228799
SNAPC4	chr9:139279743	rs4075760	rs10781500	CARD9 - SNAPC4	Ankylosing spondylitis	21743469
SNAPC4	chr9:139279743	rs4075760	rs10781500	CARD9 - SNAPC4	Ulcerative colitis	19915572
SNAPC4	chr9:139279743	rs4075760	rs11794847	SNAPC4	Lung function (FVC)	30595370
SEC16A	chr9:139335597	rs10735662,rs10781539,rs10781542,rs10870136,rs7874956	rs10781540	PMPCA - INPP5E	Serum total protein level	29403010
SEC16A	chr9:139335882	rs34302850	rs34619169	INPP5E	Morning person	30595370
SEC16A	chr9:139335597	rs10735662,rs10781542,rs7851507,rs7874956	rs10781543	INPP5E	Monocyte percentage of white cells	27863252
SEC16A	chr9:139335597	rs7851507	rs7851507	INPP5E	Hemoglobin A1c levels	29403010
SEC16A	chr9:139335597,chr9:139335623,chr9:139335882	rs10781539,rs1127152,rs7874956	rs1127152	SEC16A	Red blood cell count	30595370
SEC16A	chr9:139335882	rs13301660,rs34302850	rs57994353	SEC16A	Cutaneous squamous cell carcinoma	27424798
SEC16A	chr9:139335882	rs13301660,rs34302850	rs57994353	SEC16A	Eosinophil counts	27863252
SEC16A	chr9:139335882	rs13301660	rs13295248	C9orf163 - NOTCH1	Eosinophil counts	30595370
ARRDC1	chr9:140505376,chr9:140505744	rs35374891	rs821317	ZMYND19 - ARRDC1	Systolic blood pressure	30578418
ARRDC1	chr9:140505376,chr9:140505744	rs35374891	rs1776776	ZMYND19 - ARRDC1	Sleep duration	30846698
MSMP,NPR2	chr9:35766101	rs10758321,rs7862695	rs10814274	CREB3	Tumor necrosis factor alpha levels	27989323
BC039686,FAM120AOS	chr9:96207035	rs3924389	rs3924389	FAM120AOS	Highest math class taken	30038396
BC039686,FAM120AOS	chr9:96207035	rs3924389	rs10512225	FAM120A	Highest math class taken (MTAG)	30038396
TXLNG	chrX:16860617	rs7881641	rs5969745	TXLNG	Prostate-specific antigen levels (conditioned on lead SNPs)	28139693
