# Supplementary material for: Genetic variation and microRNA targeting of A-to-I RNA editing fine tune human tissue transcriptomes
Source: Genome Biol. 2021 Mar 9;22:77. doi: 10.1186/s13059-021-02287-1 (PMC7942016; doi:10.1186/s13059-021-02287-1)
Supplement: Supplementary file 8 — Additional file 8: Table S7. Summary of colocalization analysis of edQTL and eQTL signals. [file 13059_2021_2287_MOESM8_ESM.xlsx]

## Sheet: Table S7
Tissue	RNA editing site	Location	Gene	Posterior Probability
Adipose_Subcutaneous	chr10:82194849	ncRNA_exonic	RP11-137H2.6	0.763068
Adipose_Subcutaneous	chr10:82194859	ncRNA_exonic	RP11-137H2.6	0.998366
Adipose_Subcutaneous	chr10:82194890	ncRNA_exonic	RP11-137H2.6	0.766108
Adipose_Subcutaneous	chr10:82195358	ncRNA_exonic	RP11-137H2.6	0.989406
Adipose_Subcutaneous	chr10:82195363	ncRNA_exonic	RP11-137H2.6	0.955385
Adipose_Subcutaneous	chr10:82195988	ncRNA_exonic	RP11-137H2.6	0.887719
Adipose_Subcutaneous	chr10:82196010	ncRNA_exonic	RP11-137H2.6	0.765081
Adipose_Subcutaneous	chr11:118880109	intronic	CCDC84	0.859328
Adipose_Subcutaneous	chr11:118887604	intronic	RPS25	0.885542
Adipose_Subcutaneous	chr12:48139416	UTR3	RAPGEF3	0.881853
Adipose_Subcutaneous	chr14:20917892	UTR5	OSGEP	0.980222
Adipose_Subcutaneous	chr14:67852067	UTR3	EIF2S1	0.891815
Adipose_Subcutaneous	chr15:64434514	UTR3	SNX1	0.872163
Adipose_Subcutaneous	chr16:31133324	intronic	KAT8	0.994539
Adipose_Subcutaneous	chr16:48386295	UTR3	LONP2	0.999839
Adipose_Subcutaneous	chr17:76418696	intronic	PGS1	0.872713
Adipose_Subcutaneous	chr17:79527657	intronic	NPLOC4	0.942973
Adipose_Subcutaneous	chr19:13870815	intronic	CCDC130	0.884373
Adipose_Subcutaneous	chr19:13870826	intronic	CCDC130	0.895887
Adipose_Subcutaneous	chr19:13870868	intronic	CCDC130	0.899693
Adipose_Subcutaneous	chr19:53120739	UTR5	ZNF83	0.973207
Adipose_Subcutaneous	chr19:53120740	UTR5	ZNF83	0.981191
Adipose_Subcutaneous	chr19:53121374	intronic	ZNF83	0.816892
Adipose_Subcutaneous	chr19:53121375	intronic	ZNF83	0.981212
Adipose_Subcutaneous	chr19:53121505	intronic	ZNF83	0.975758
Adipose_Subcutaneous	chr19:53121651	intronic	ZNF83	0.857491
Adipose_Subcutaneous	chr19:53121945	intronic	ZNF83	0.866128
Adipose_Subcutaneous	chr1:150281191	UTR3	MRPS21	0.805768
Adipose_Subcutaneous	chr1:1595500	UTR3	SLC35E2B	0.990521
Adipose_Subcutaneous	chr1:19585519	UTR3	MRTO4	0.888748
Adipose_Subcutaneous	chr1:19585553	UTR3	MRTO4	0.891496
Adipose_Subcutaneous	chr1:204525548	UTR3	MDM4	0.777718
Adipose_Subcutaneous	chr1:204525579	UTR3	MDM4	0.76923
Adipose_Subcutaneous	chr1:204525593	UTR3	MDM4	0.761757
Adipose_Subcutaneous	chr1:204526710	UTR3	MDM4	0.767226
Adipose_Subcutaneous	chr1:204526727	UTR3	MDM4	0.802048
Adipose_Subcutaneous	chr1:207942573	intronic	CD46	0.966803
Adipose_Subcutaneous	chr22:39415981	UTR3	APOBEC3C	0.804928
Adipose_Subcutaneous	chr2:132272559	ncRNA_intronic	AC093838.4	0.76237
Adipose_Subcutaneous	chr7:102220538	UTR3	RASA4	0.9557
Adipose_Subcutaneous	chr7:102220956	UTR3	RASA4	0.972243
Adipose_Subcutaneous	chr7:102220962	UTR3	RASA4	0.983029
Adipose_Subcutaneous	chr7:102221166	UTR3	RASA4	0.972542
Adipose_Subcutaneous	chr7:44872303	intronic	H2AFV	0.887631
Adipose_Subcutaneous	chr8:11701283	UTR3	CTSB	0.967445
Adipose_Subcutaneous	chr8:11701295	UTR3	CTSB	0.973205
Adipose_Subcutaneous	chr8:22427609	intronic	SORBS3	0.765813
Adipose_Subcutaneous	chr9:139335555	UTR3	SEC16A	0.899588
Adipose_Subcutaneous	chrX:118672671	UTR3	CXorf56	0.902274
Adipose_Subcutaneous	chrX:118672672	UTR3	CXorf56	0.94541
Adipose_Subcutaneous	chrX:123047048	UTR3	XIAP	0.825007
Adipose_Visceral	chr10:82194849	ncRNA_exonic	RP11-137H2.6	0.855999
Adipose_Visceral	chr10:82196010	ncRNA_exonic	RP11-137H2.6	0.90606
Adipose_Visceral	chr12:69237529	UTR3	MDM2	0.788999
Adipose_Visceral	chr16:29845721	intronic	MVP	0.791209
Adipose_Visceral	chr16:29845723	intronic	MVP	0.796896
Adipose_Visceral	chr16:90234979	ncRNA_intronic	FAM157C	0.997059
Adipose_Visceral	chr17:73886004	UTR3	TRIM65	0.820776
Adipose_Visceral	chr19:53120721	UTR5	ZNF83	0.848333
Adipose_Visceral	chr19:53120727	UTR5	ZNF83	0.929102
Adipose_Visceral	chr19:53120739	UTR5	ZNF83	0.856317
Adipose_Visceral	chr19:53121374	intronic	ZNF83	0.790225
Adipose_Visceral	chr19:53121375	intronic	ZNF83	0.800285
Adipose_Visceral	chr19:53121505	intronic	ZNF83	0.942204
Adipose_Visceral	chr19:53121570	intronic	ZNF83	0.92456
Adipose_Visceral	chr1:1595500	UTR3	SLC35E2B	0.996171
Adipose_Visceral	chr1:19585553	UTR3	MRTO4	0.879521
Adipose_Visceral	chr3:14986098	ncRNA_exonic	FGD5-AS1	0.779951
Adipose_Visceral	chr3:14986137	ncRNA_exonic	FGD5-AS1	0.799921
Adipose_Visceral	chr3:14986453	ncRNA_exonic	FGD5-AS1	0.835175
Adipose_Visceral	chr8:11701283	UTR3	CTSB	0.799643
Adipose_Visceral	chr8:11701295	UTR3	CTSB	0.781027
Adipose_Visceral	chr9:139335597	UTR3	SEC16A	0.968987
Adipose_Visceral	chrX:118672671	UTR3	CXorf56	0.98331
Adipose_Visceral	chrX:118672672	UTR3	CXorf56	0.983332
Adrenal_Gland	chr14:20917892	UTR5	OSGEP	0.981615
Adrenal_Gland	chr16:89629906	UTR3	RPL13	0.81853
Adrenal_Gland	chr17:73886004	UTR3	TRIM65	0.941403
Adrenal_Gland	chr19:50307373	intronic	AP2A1	0.923914
Adrenal_Gland	chr19:53120721	UTR5	ZNF83	0.966817
Adrenal_Gland	chr19:53120727	UTR5	ZNF83	0.975321
Adrenal_Gland	chr19:53120739	UTR5	ZNF83	0.980236
Adrenal_Gland	chr19:53120740	UTR5	ZNF83	0.976963
Adrenal_Gland	chr19:53121505	intronic	ZNF83	0.985102
Adrenal_Gland	chr19:53121877	intronic	ZNF83	0.940144
Adrenal_Gland	chr1:1595500	UTR3	SLC35E2B	0.996793
Adrenal_Gland	chr1:19585553	UTR3	MRTO4	0.931489
Adrenal_Gland	chr1:19655630	UTR3	PQLC2	0.877554
Adrenal_Gland	chr3:14986098	ncRNA_exonic	FGD5-AS1	0.985263
Adrenal_Gland	chr3:14986137	ncRNA_exonic	FGD5-AS1	0.995936
Adrenal_Gland	chr3:14986453	ncRNA_exonic	FGD5-AS1	0.995574
Adrenal_Gland	chr6:71298753	UTR3	C6orf57	0.922939
Adrenal_Gland	chr6:71299059	UTR3	C6orf57	0.879831
Amygdala	chr16:90237532	ncRNA_intronic	FAM157C	0.994026
Amygdala	chr17:73886004	UTR3	TRIM65	0.968042
Anterior_cingulate_cortex	chr10:82196010	ncRNA_exonic	RP11-137H2.6	0.972519
Anterior_cingulate_cortex	chr14:20917892	UTR5	OSGEP	0.97963
Anterior_cingulate_cortex	chr1:19585553	UTR3	MRTO4	0.810788
Anterior_cingulate_cortex	chrX:100350299	UTR3	TMEM35	0.797671
Artery_Aorta	chr10:102764317	intronic	LZTS2	0.942942
Artery_Aorta	chr10:28812152	ncRNA_exonic	WAC-AS1	0.978571
Artery_Aorta	chr14:20917892	UTR5	OSGEP	0.869587
Artery_Aorta	chr17:73886004	UTR3	TRIM65	0.982813
Artery_Aorta	chr19:53120721	UTR5	ZNF83	0.98784
Artery_Aorta	chr19:53120739	UTR5	ZNF83	0.987517
Artery_Aorta	chr19:53121570	intronic	ZNF83	0.991976
Artery_Aorta	chr19:53121945	intronic	ZNF83	0.955139
Artery_Aorta	chr1:19585553	UTR3	MRTO4	0.880508
Artery_Aorta	chr1:224380498	UTR3	DEGS1	0.986311
Artery_Aorta	chr1:38327376	UTR3	INPP5B	0.89864
Artery_Aorta	chr22:45736744	UTR3	FAM118A	0.954025
Artery_Aorta	chr2:130909639	UTR3	SMPD4	0.839667
Artery_Aorta	chr3:14986453	ncRNA_exonic	FGD5-AS1	0.970646
Artery_Aorta	chr6:35436914	intronic	RPL10A	0.994177
Artery_Aorta	chr8:11700737	UTR3	CTSB	0.814242
Artery_Aorta	chr8:11701283	UTR3	CTSB	0.968962
Artery_Aorta	chr8:11701295	UTR3	CTSB	0.961372
Artery_Coronary	chr14:20917892	UTR5	OSGEP	0.98102
Artery_Coronary	chr19:53120721	UTR5	ZNF83	0.841553
Artery_Coronary	chr19:53121375	intronic	ZNF83	0.79444
Artery_Coronary	chr19:53121570	intronic	ZNF83	0.956319
Artery_Coronary	chr19:53121945	intronic	ZNF83	0.978429
Artery_Coronary	chr1:1595500	UTR3	SLC35E2B	0.974978
Artery_Coronary	chr22:39415905	UTR3	APOBEC3C	0.756683
Artery_Coronary	chr22:45736744	UTR3	FAM118A	0.948706
Artery_Tibial	chr11:61567758	UTR3	FADS1	0.967143
Artery_Tibial	chr13:96643577	UTR3	UGGT2	0.807973
Artery_Tibial	chr14:100762504	UTR5	SLC25A29	0.923367
Artery_Tibial	chr14:20917892	UTR5	OSGEP	0.927364
Artery_Tibial	chr17:73886004	UTR3	TRIM65	0.913846
Artery_Tibial	chr19:11560427	intronic	PRKCSH	0.973151
Artery_Tibial	chr19:3466356	UTR3	NFIC	0.973025
Artery_Tibial	chr19:53120739	UTR5	ZNF83	0.987757
Artery_Tibial	chr19:53121375	intronic	ZNF83	0.825092
Artery_Tibial	chr19:53121570	intronic	ZNF83	0.886948
Artery_Tibial	chr19:53121945	intronic	ZNF83	0.986593
Artery_Tibial	chr1:19585674	UTR3	MRTO4	0.975536
Artery_Tibial	chr1:224380498	UTR3	DEGS1	0.93151
Artery_Tibial	chr22:45736744	UTR3	FAM118A	0.959362
Artery_Tibial	chr3:16272111	intronic	GALNT15	0.938148
Artery_Tibial	chr3:16272121	intronic	GALNT15	0.826827
Artery_Tibial	chr3:16272186	intronic	GALNT15	0.763865
Artery_Tibial	chr6:35436914	intronic	RPL10A	0.998546
Artery_Tibial	chr6:42175084	UTR3	MRPS10	0.902127
Artery_Tibial	chr6:71298753	UTR3	C6orf57	0.784172
Artery_Tibial	chr7:102220503	UTR3	RASA4	0.988034
Artery_Tibial	chr7:102220538	UTR3	RASA4	0.92855
Artery_Tibial	chr8:11700737	UTR3	CTSB	0.97129
Artery_Tibial	chr8:11701283	UTR3	CTSB	0.989711
Artery_Tibial	chr8:22427609	intronic	SORBS3	0.848303
Artery_Tibial	chr9:139335555	UTR3	SEC16A	0.943564
Artery_Tibial	chrX:123047048	UTR3	XIAP	0.818677
Artery_Tibial	chrX:123047093	UTR3	XIAP	0.854766
Artery_Tibial	chrX:135290244	intronic	FHL1	0.929561
Breast	chr10:102764302	intronic	LZTS2	0.812121
Breast	chr10:82194859	ncRNA_exonic	RP11-137H2.6	0.99553
Breast	chr10:82194890	ncRNA_exonic	RP11-137H2.6	0.955276
Breast	chr13:111547758	ncRNA_intronic	ANKRD10-IT1	0.971622
Breast	chr13:111547764	ncRNA_intronic	ANKRD10-IT1	0.971155
Breast	chr14:20917892	UTR5	OSGEP	0.984649
Breast	chr16:29845723	intronic	MVP	0.797466
Breast	chr16:31134055	intronic	KAT8	0.983815
Breast	chr16:89754110	intronic	CDK10	0.952048
Breast	chr17:73886004	UTR3	TRIM65	0.830572
Breast	chr19:53120739	UTR5	ZNF83	0.981217
Breast	chr19:53120740	UTR5	ZNF83	0.960825
Breast	chr19:53121505	intronic	ZNF83	0.931087
Breast	chr19:53121651	intronic	ZNF83	0.873017
Breast	chr19:53121877	intronic	ZNF83	0.928507
Breast	chr19:53121945	intronic	ZNF83	0.957253
Breast	chr1:1595500	UTR3	SLC35E2B	0.946833
Breast	chr2:132271532	ncRNA_intronic	AC093838.4	0.823463
Breast	chr2:202151362	UTR3	CASP8	0.969386
Breast	chr6:71298753	UTR3	C6orf57	0.832651
Breast	chr7:102220956	UTR3	RASA4	0.949739
Breast	chr7:102220962	UTR3	RASA4	0.840374
Breast	chr8:11700737	UTR3	CTSB	0.949845
Breast	chr8:11701283	UTR3	CTSB	0.943711
Breast	chr8:11701295	UTR3	CTSB	0.948034
Caudate	chr10:82196010	ncRNA_exonic	RP11-137H2.6	0.922896
Caudate	chr14:20917892	UTR5	OSGEP	0.980138
Caudate	chr16:58475521	ncRNA_intronic	RP11-481J2.2	0.981915
Caudate	chr16:90237532	ncRNA_intronic	FAM157C	0.997115
Caudate	chr16:90237580	ncRNA_intronic	FAM157C	0.977218
Caudate	chr17:73886004	UTR3	TRIM65	0.922007
Caudate	chr19:53121375	intronic	ZNF83	0.954232
Caudate	chr1:1595500	UTR3	SLC35E2B	0.754697
Caudate	chr1:19585553	UTR3	MRTO4	0.976957
Caudate	chr7:73150707	UTR3	ABHD11	0.909238
Caudate	chr8:11701283	UTR3	CTSB	0.876409
Cells_fibroblasts	chr11:108236635	UTR3	ATM	0.840691
Cells_fibroblasts	chr11:108237832	UTR3	ATM	0.857195
Cells_fibroblasts	chr12:133298255	UTR3	PGAM5	0.868754
Cells_fibroblasts	chr12:64844134	UTR3	XPOT	0.950577
Cells_fibroblasts	chr15:90444654	UTR3	C15orf38	0.983398
Cells_fibroblasts	chr15:90444708	UTR3	C15orf38	0.982392
Cells_fibroblasts	chr16:15794372	intronic	NDE1	0.943273
Cells_fibroblasts	chr16:29845723	intronic	MVP	0.905586
Cells_fibroblasts	chr16:89630026	UTR3	RPL13	0.913465
Cells_fibroblasts	chr17:80347528	UTR3	OGFOD3	0.98648
Cells_fibroblasts	chr19:53120727	UTR5	ZNF83	0.92305
Cells_fibroblasts	chr19:53120739	UTR5	ZNF83	0.971132
Cells_fibroblasts	chr19:53120740	UTR5	ZNF83	0.980859
Cells_fibroblasts	chr19:53121375	intronic	ZNF83	0.880787
Cells_fibroblasts	chr19:53121505	intronic	ZNF83	0.979328
Cells_fibroblasts	chr19:53121651	intronic	ZNF83	0.951355
Cells_fibroblasts	chr19:53121877	intronic	ZNF83	0.965486
Cells_fibroblasts	chr1:204525548	UTR3	MDM4	0.881167
Cells_fibroblasts	chr1:204525593	UTR3	MDM4	0.814749
Cells_fibroblasts	chr1:21810903	UTR3	NBPF3	0.902124
Cells_fibroblasts	chr20:3909578	UTR3	RNF24	0.958234
Cells_fibroblasts	chr20:3909720	UTR3	RNF24	0.966406
Cells_fibroblasts	chr22:39414912	UTR3	APOBEC3C	0.894931
Cells_fibroblasts	chr22:39415905	UTR3	APOBEC3C	0.909516
Cells_fibroblasts	chr22:45736867	UTR3	FAM118A	0.928244
Cells_fibroblasts	chr3:10193475	UTR3	VHL	0.872439
Cells_fibroblasts	chr3:14986137	ncRNA_exonic	FGD5-AS1	0.993999
Cells_fibroblasts	chr3:14986453	ncRNA_exonic	FGD5-AS1	0.994932
Cells_fibroblasts	chr4:17803604	UTR3	DCAF16	0.7922
Cells_fibroblasts	chr6:71298639	UTR3	C6orf57	0.922012
Cells_fibroblasts	chr6:71298753	UTR3	C6orf57	0.947074
Cells_fibroblasts	chr6:71299059	UTR3	C6orf57	0.860271
Cells_fibroblasts	chr7:5516777	ncRNA_intronic	AC092171.4	0.846538
Cells_fibroblasts	chrX:118672671	UTR3	CXorf56	0.910464
Cells_fibroblasts	chrX:118672672	UTR3	CXorf56	0.947802
Cells_LCL	chr14:20917892	UTR5	OSGEP	0.88183
Cells_LCL	chr14:20919558	ncRNA_exonic	RP11-203M5.7	0.979236
Cells_LCL	chr16:31133324	intronic	KAT8	0.991828
Cells_LCL	chr19:18671080	ncRNA_intronic	AC005253.2	0.865701
Cells_LCL	chr19:18671086	ncRNA_intronic	AC005253.2	0.852383
Cells_LCL	chr19:53120721	UTR5	ZNF83	0.97405
Cells_LCL	chr19:53120727	UTR5	ZNF83	0.976869
Cells_LCL	chr19:53120740	UTR5	ZNF83	0.953491
Cells_LCL	chr1:1595500	UTR3	SLC35E2B	0.995645
Cells_LCL	chr2:128601464	ncRNA_exonic	RP5-935K16.1	0.995144
Cells_LCL	chr3:10193475	UTR3	VHL	0.771815
Cells_LCL	chr3:39450456	intronic	RPSA	0.78769
Cells_LCL	chr3:39450966	intronic	RPSA	0.866397
Cells_LCL	chr5:79923293	UTR3	DHFR	0.819519
Cells_LCL	chr5:79923329	UTR3	DHFR	0.83823
Cells_LCL	chr5:79923361	UTR3	DHFR	0.836418
Cells_LCL	chr5:79923430	UTR3	DHFR	0.834997
Cells_LCL	chr6:149770493	intronic	ZC3H12D	0.761341
Cerebellar_Hemisphere	chr11:61567758	UTR3	FADS1	0.963059
Cerebellar_Hemisphere	chr12:121669687	intronic	P2RX4	0.785568
Cerebellar_Hemisphere	chr12:56702161	ncRNA_intronic	RP11-977G19.11	0.869623
Cerebellar_Hemisphere	chr14:100762504	UTR5	SLC25A29	0.875923
Cerebellar_Hemisphere	chr14:20917892	UTR5	OSGEP	0.98097
Cerebellar_Hemisphere	chr14:20917973	UTR5	OSGEP	0.983297
Cerebellar_Hemisphere	chr14:20918341	UTR5	OSGEP	0.971945
Cerebellar_Hemisphere	chr15:45449772	ncRNA_intronic	CTD-2651B20.1	0.941368
Cerebellar_Hemisphere	chr17:17906542	intronic	LRRC48	0.759329
Cerebellar_Hemisphere	chr17:73227106	intronic	NUP85	0.919247
Cerebellar_Hemisphere	chr17:73227156	intronic	NUP85	0.913895
Cerebellar_Hemisphere	chr17:73227179	intronic	NUP85	0.992437
Cerebellar_Hemisphere	chr17:73886004	UTR3	TRIM65	0.819851
Cerebellar_Hemisphere	chr19:53120739	UTR5	ZNF83	0.844154
Cerebellar_Hemisphere	chr19:53121374	intronic	ZNF83	0.82256
Cerebellar_Hemisphere	chr19:53121375	intronic	ZNF83	0.834076
Cerebellar_Hemisphere	chr19:53121945	intronic	ZNF83	0.848828
Cerebellar_Hemisphere	chr1:1595500	UTR3	SLC35E2B	0.997165
Cerebellar_Hemisphere	chr20:44524579	intronic	CTSA	0.824279
Cerebellar_Hemisphere	chr22:23734256	ncRNA_intronic	ZDHHC8P1	0.766316
Cerebellar_Hemisphere	chr22:45736744	UTR3	FAM118A	0.965137
Cerebellar_Hemisphere	chr22:45736864	UTR3	FAM118A	0.820772
Cerebellar_Hemisphere	chr22:50646774	intronic	SELO	0.953954
Cerebellar_Hemisphere	chr22:50646784	intronic	SELO	0.849636
Cerebellar_Hemisphere	chr22:50652602	intronic	SELO	0.789401
Cerebellar_Hemisphere	chr2:128601461	ncRNA_exonic	RP5-935K16.1	0.96795
Cerebellar_Hemisphere	chr2:128601556	ncRNA_exonic	RP5-935K16.1	0.964248
Cerebellar_Hemisphere	chr2:128601583	ncRNA_exonic	RP5-935K16.1	0.979737
Cerebellar_Hemisphere	chr2:132271532	ncRNA_intronic	AC093838.4	0.851553
Cerebellar_Hemisphere	chr2:132272559	ncRNA_intronic	AC093838.4	0.828704
Cerebellar_Hemisphere	chr4:771586	ncRNA_intronic	RP11-440L14.1	0.775176
Cerebellar_Hemisphere	chr5:134236107	UTR3	TXNDC15	0.944619
Cerebellar_Hemisphere	chr5:134236658	UTR3	TXNDC15	0.913815
Cerebellar_Hemisphere	chr5:134236752	UTR3	TXNDC15	0.971106
Cerebellar_Hemisphere	chr5:149575718	intronic	SLC6A7	0.832536
Cerebellar_Hemisphere	chr5:179267005	UTR3	C5orf45	0.91848
Cerebellar_Hemisphere	chr5:87576687	ncRNA_intronic	TMEM161B-AS1	0.796524
Cerebellar_Hemisphere	chr5:87576717	ncRNA_intronic	TMEM161B-AS1	0.9438
Cerebellar_Hemisphere	chr6:3022605	ncRNA_exonic	RP1-90J20.12	0.802907
Cerebellar_Hemisphere	chr7:129127865	UTR3	STRIP2	0.877002
Cerebellar_Hemisphere	chr7:129127962	UTR3	STRIP2	0.829156
Cerebellar_Hemisphere	chr7:73150702	UTR3	ABHD11	0.983057
Cerebellar_Hemisphere	chr7:73150707	UTR3	ABHD11	0.988078
Cerebellar_Hemisphere	chr9:140505376	intronic	ARRDC1	0.767383
Cerebellar_Hemisphere	chrX:219424	UTR3	PLCXD1	0.803318
Cerebellum	chr11:61567758	UTR3	FADS1	0.80989
Cerebellum	chr12:121669687	intronic	P2RX4	0.878574
Cerebellum	chr12:122214773	UTR3	TMEM120B	0.876206
Cerebellum	chr12:122215058	UTR3	TMEM120B	0.808984
Cerebellum	chr12:122215204	UTR3	TMEM120B	0.884083
Cerebellum	chr14:100762504	UTR5	SLC25A29	0.996695
Cerebellum	chr14:20917892	UTR5	OSGEP	0.788695
Cerebellum	chr14:20918341	UTR5	OSGEP	0.938289
Cerebellum	chr14:65401015	UTR3	CHURC1	0.928707
Cerebellum	chr14:65401016	UTR3	CHURC1	0.943238
Cerebellum	chr15:45449772	ncRNA_intronic	CTD-2651B20.1	0.945093
Cerebellum	chr16:89253267	intronic	CDH15	0.95598
Cerebellum	chr17:1941601	intronic	DPH1	0.896748
Cerebellum	chr17:1942878	intronic	DPH1	0.998846
Cerebellum	chr17:73227156	intronic	NUP85	0.946929
Cerebellum	chr17:73886004	UTR3	TRIM65	0.835034
Cerebellum	chr19:53120739	UTR5	ZNF83	0.756654
Cerebellum	chr19:53121375	intronic	ZNF83	0.993981
Cerebellum	chr19:58774539	ncRNA_intronic	CTD-3138B18.5	0.791487
Cerebellum	chr1:1595500	UTR3	SLC35E2B	0.972678
Cerebellum	chr1:16797495	ncRNA_intronic	CROCCP3	0.898714
Cerebellum	chr1:16797579	ncRNA_intronic	CROCCP3	0.93474
Cerebellum	chr1:19585553	UTR3	MRTO4	0.971195
Cerebellum	chr1:6523726	intronic	TNFRSF25	0.781146
Cerebellum	chr20:44524579	intronic	CTSA	0.968205
Cerebellum	chr22:45736744	UTR3	FAM118A	0.973497
Cerebellum	chr22:50646774	intronic	SELO	0.76418
Cerebellum	chr22:50646784	intronic	SELO	0.76789
Cerebellum	chr22:50652602	intronic	SELO	0.966341
Cerebellum	chr2:128601583	ncRNA_exonic	RP5-935K16.1	0.975346
Cerebellum	chr2:132271532	ncRNA_intronic	AC093838.4	0.868406
Cerebellum	chr2:132272559	ncRNA_intronic	AC093838.4	0.859182
Cerebellum	chr2:132272567	ncRNA_intronic	AC093838.4	0.82672
Cerebellum	chr3:14986399	ncRNA_exonic	FGD5-AS1	0.965887
Cerebellum	chr4:1163828	intronic	SPON2	0.928839
Cerebellum	chr5:134236658	UTR3	TXNDC15	0.949654
Cerebellum	chr5:134236730	UTR3	TXNDC15	0.975514
Cerebellum	chr5:134236752	UTR3	TXNDC15	0.989034
Cerebellum	chr5:87576687	ncRNA_intronic	TMEM161B-AS1	0.97525
Cerebellum	chr5:87576717	ncRNA_intronic	TMEM161B-AS1	0.816009
Cerebellum	chr6:3021473	ncRNA_exonic	RP1-90J20.12	0.927477
Cerebellum	chr6:3022110	ncRNA_exonic	RP1-90J20.12	0.991002
Cerebellum	chr6:3022111	ncRNA_exonic	RP1-90J20.12	0.999029
Cerebellum	chr6:42175084	UTR3	MRPS10	0.930516
Cerebellum	chr7:128143842	UTR3	METTL2B	0.876056
Cerebellum	chr7:129127865	UTR3	STRIP2	0.846657
Cerebellum	chr7:129127962	UTR3	STRIP2	0.846652
Cerebellum	chr7:73150702	UTR3	ABHD11	0.990148
Cerebellum	chr7:73150707	UTR3	ABHD11	0.990953
Cerebellum	chr8:12880438	UTR3	KIAA1456	0.920523
Cerebellum	chr9:130990692	intronic	DNM1	0.76081
Cerebellum	chr9:140505744	intronic	ARRDC1	0.798197
Cerebellum	chr9:140505980	intronic	ARRDC1	0.978016
Colon_Sigmoid	chr13:111547764	ncRNA_intronic	ANKRD10-IT1	0.885952
Colon_Sigmoid	chr14:20917892	UTR5	OSGEP	0.985689
Colon_Sigmoid	chr17:73886004	UTR3	TRIM65	0.752071
Colon_Sigmoid	chr19:11316967	ncRNA_intronic	CTC-510F12.2	0.979675
Colon_Sigmoid	chr19:53120721	UTR5	ZNF83	0.924781
Colon_Sigmoid	chr19:53120727	UTR5	ZNF83	0.960567
Colon_Sigmoid	chr19:53120739	UTR5	ZNF83	0.983596
Colon_Sigmoid	chr19:53121374	intronic	ZNF83	0.858387
Colon_Sigmoid	chr19:53121570	intronic	ZNF83	0.977889
Colon_Sigmoid	chr19:6441862	UTR3	SLC25A23	0.970068
Colon_Sigmoid	chr22:39416035	UTR3	APOBEC3C	0.820883
Colon_Sigmoid	chr22:45736867	UTR3	FAM118A	0.844092
Colon_Sigmoid	chr8:11701283	UTR3	CTSB	0.931894
Colon_Sigmoid	chr8:11701295	UTR3	CTSB	0.95626
Colon_Transverse	chr14:20917892	UTR5	OSGEP	0.980199
Colon_Transverse	chr16:15794372	intronic	NDE1	0.912119
Colon_Transverse	chr16:3083734	ncRNA_intronic	RP11-473M20.5	0.957447
Colon_Transverse	chr16:31134081	intronic	KAT8	0.975136
Colon_Transverse	chr16:81014384	UTR3	CMC2	0.812417
Colon_Transverse	chr16:88784379	intronic	PIEZO1	0.968945
Colon_Transverse	chr16:89629906	UTR3	RPL13	0.818112
Colon_Transverse	chr19:13871944	intronic	CCDC130	0.771247
Colon_Transverse	chr19:288575	intronic	PPAP2C	0.974936
Colon_Transverse	chr19:49208628	splicing	FUT2	0.970067
Colon_Transverse	chr19:53120721	UTR5	ZNF83	0.924475
Colon_Transverse	chr19:53120727	UTR5	ZNF83	0.971103
Colon_Transverse	chr19:53120739	UTR5	ZNF83	0.946443
Colon_Transverse	chr19:53121375	intronic	ZNF83	0.902922
Colon_Transverse	chr19:53121570	intronic	ZNF83	0.912606
Colon_Transverse	chr1:1595500	UTR3	SLC35E2B	0.999194
Colon_Transverse	chr22:45736867	UTR3	FAM118A	0.944672
Colon_Transverse	chr2:202152062	UTR3	CASP8	0.983181
Colon_Transverse	chr8:11701283	UTR3	CTSB	0.953182
Colon_Transverse	chr8:11701295	UTR3	CTSB	0.87085
Colon_Transverse	chr8:11701296	UTR3	CTSB	0.932352
Colon_Transverse	chrX:118672672	UTR3	CXorf56	0.926139
Colon_Transverse	chrX:217852	UTR3	PLCXD1	0.771038
Cortex	chr10:82196010	ncRNA_exonic	RP11-137H2.6	0.895012
Cortex	chr14:20917892	UTR5	OSGEP	0.984015
Cortex	chr14:20918341	UTR5	OSGEP	0.961025
Cortex	chr16:90237532	ncRNA_intronic	FAM157C	0.980965
Cortex	chr16:90237580	ncRNA_intronic	FAM157C	0.993097
Cortex	chr17:73886004	UTR3	TRIM65	0.951906
Cortex	chr1:150281151	UTR3	MRPS21	0.77739
Cortex	chr1:150281191	UTR3	MRPS21	0.809119
Cortex	chr1:19585553	UTR3	MRTO4	0.898017
Cortex	chr22:20055097	ncRNA_intronic	AC006547.13	0.861169
Cortex	chr2:128601461	ncRNA_exonic	RP5-935K16.1	0.966939
Cortex	chr5:134236658	UTR3	TXNDC15	0.933817
Cortex	chr9:139335555	UTR3	SEC16A	0.756343
Esophagus_Gastroesophageal_Junction	chr14:20917892	UTR5	OSGEP	0.931036
Esophagus_Gastroesophageal_Junction	chr15:55609575	ncRNA_exonic	RP11-139H15.1	0.897009
Esophagus_Gastroesophageal_Junction	chr16:31133324	intronic	KAT8	0.971135
Esophagus_Gastroesophageal_Junction	chr16:89629906	UTR3	RPL13	0.816233
Esophagus_Gastroesophageal_Junction	chr17:1941601	intronic	DPH1	0.860273
Esophagus_Gastroesophageal_Junction	chr17:73886004	UTR3	TRIM65	0.914583
Esophagus_Gastroesophageal_Junction	chr19:11316967	ncRNA_intronic	CTC-510F12.2	0.951525
Esophagus_Gastroesophageal_Junction	chr19:53120721	UTR5	ZNF83	0.9352
Esophagus_Gastroesophageal_Junction	chr19:53120727	UTR5	ZNF83	0.959458
Esophagus_Gastroesophageal_Junction	chr19:53120739	UTR5	ZNF83	0.959851
Esophagus_Gastroesophageal_Junction	chr19:53121570	intronic	ZNF83	0.971556
Esophagus_Gastroesophageal_Junction	chr19:53121877	intronic	ZNF83	0.979364
Esophagus_Gastroesophageal_Junction	chr19:6441862	UTR3	SLC25A23	0.951653
Esophagus_Gastroesophageal_Junction	chr1:1595500	UTR3	SLC35E2B	0.990194
Esophagus_Gastroesophageal_Junction	chr1:38327376	UTR3	INPP5B	0.750091
Esophagus_Gastroesophageal_Junction	chr22:45736744	UTR3	FAM118A	0.965296
Esophagus_Gastroesophageal_Junction	chr22:45736867	UTR3	FAM118A	0.796815
Esophagus_Gastroesophageal_Junction	chr8:11701283	UTR3	CTSB	0.966807
Esophagus_Gastroesophageal_Junction	chr8:11701295	UTR3	CTSB	0.919767
Esophagus_Gastroesophageal_Junction	chrX:118672671	UTR3	CXorf56	0.893921
Esophagus_Mucosa	chr11:65544567	UTR3	AP5B1	0.945876
Esophagus_Mucosa	chr12:133298255	UTR3	PGAM5	0.836076
Esophagus_Mucosa	chr16:3082154	UTR5	CCDC64B	0.955845
Esophagus_Mucosa	chr16:3085000	ncRNA_intronic	RP11-473M20.5	0.994665
Esophagus_Mucosa	chr16:31134081	intronic	KAT8	0.983171
Esophagus_Mucosa	chr16:31134962	intronic	KAT8	0.985037
Esophagus_Mucosa	chr16:89754046	intronic	CDK10	0.973971
Esophagus_Mucosa	chr16:89754110	intronic	CDK10	0.9962
Esophagus_Mucosa	chr16:90235354	ncRNA_intronic	FAM157C	0.883951
Esophagus_Mucosa	chr18:691500	intronic	ENOSF1	0.876346
Esophagus_Mucosa	chr19:51838024	intronic	VSIG10L	0.992744
Esophagus_Mucosa	chr19:53120739	UTR5	ZNF83	0.942137
Esophagus_Mucosa	chr19:53120740	UTR5	ZNF83	0.961116
Esophagus_Mucosa	chr19:53121375	intronic	ZNF83	0.917769
Esophagus_Mucosa	chr1:9160963	UTR3	GPR157	0.976331
Esophagus_Mucosa	chr1:9161137	UTR3	GPR157	0.981543
Esophagus_Mucosa	chr1:9161142	UTR3	GPR157	0.98014
Esophagus_Mucosa	chr1:9163290	UTR3	GPR157	0.981753
Esophagus_Mucosa	chr1:9163319	UTR3	GPR157	0.981578
Esophagus_Mucosa	chr1:9163334	UTR3	GPR157	0.981807
Esophagus_Mucosa	chr22:50881022	intronic	PPP6R2	0.796276
Esophagus_Mucosa	chr3:14986137	ncRNA_exonic	FGD5-AS1	0.984478
Esophagus_Mucosa	chr3:14986453	ncRNA_exonic	FGD5-AS1	0.986187
Esophagus_Muscularis	chr11:61567758	UTR3	FADS1	0.911399
Esophagus_Muscularis	chr14:20917892	UTR5	OSGEP	0.983241
Esophagus_Muscularis	chr16:89629906	UTR3	RPL13	0.899448
Esophagus_Muscularis	chr19:11316967	ncRNA_intronic	CTC-510F12.2	0.973804
Esophagus_Muscularis	chr19:53120727	UTR5	ZNF83	0.880291
Esophagus_Muscularis	chr19:53120739	UTR5	ZNF83	0.885062
Esophagus_Muscularis	chr19:53121375	intronic	ZNF83	0.96451
Esophagus_Muscularis	chr19:53121570	intronic	ZNF83	0.999212
Esophagus_Muscularis	chr1:10517276	UTR3	DFFA	0.918471
Esophagus_Muscularis	chr1:1595500	UTR3	SLC35E2B	0.988298
Esophagus_Muscularis	chr1:19585553	UTR3	MRTO4	0.769472
Esophagus_Muscularis	chr1:28826095	UTR3	PHACTR4	0.841256
Esophagus_Muscularis	chr1:53382811	intronic	ECHDC2	0.925521
Esophagus_Muscularis	chr22:45736867	UTR3	FAM118A	0.789816
Esophagus_Muscularis	chr22:45736918	UTR3	FAM118A	0.931736
Esophagus_Muscularis	chr2:132271532	ncRNA_intronic	AC093838.4	0.852009
Esophagus_Muscularis	chr6:42175084	UTR3	MRPS10	0.936677
Esophagus_Muscularis	chr6:46624625	intronic	SLC25A27	0.997201
Esophagus_Muscularis	chr7:102220538	UTR3	RASA4	0.825597
Esophagus_Muscularis	chr8:11701283	UTR3	CTSB	0.820021
Esophagus_Muscularis	chr8:11701295	UTR3	CTSB	0.929232
Frontal_Cortex	chr10:104623105	UTR3	C10orf32	0.997042
Frontal_Cortex	chr10:82195336	ncRNA_exonic	RP11-137H2.6	0.960614
Frontal_Cortex	chr10:82195358	ncRNA_exonic	RP11-137H2.6	0.968579
Frontal_Cortex	chr10:82195359	ncRNA_exonic	RP11-137H2.6	0.962242
Frontal_Cortex	chr10:82195372	ncRNA_exonic	RP11-137H2.6	0.950547
Frontal_Cortex	chr10:82195929	ncRNA_exonic	RP11-137H2.6	0.946029
Frontal_Cortex	chr10:82195983	ncRNA_exonic	RP11-137H2.6	0.93942
Frontal_Cortex	chr10:82196082	ncRNA_exonic	RP11-137H2.6	0.958627
Frontal_Cortex	chr12:120898985	UTR3	GATC	0.9327
Frontal_Cortex	chr14:20917892	UTR5	OSGEP	0.985971
Frontal_Cortex	chr16:69357326	intronic	VPS4A	0.925504
Frontal_Cortex	chr16:88750241	ncRNA_intronic	SNAI3-AS1	0.98333
Frontal_Cortex	chr16:90237532	ncRNA_intronic	FAM157C	0.998621
Frontal_Cortex	chr17:73886004	UTR3	TRIM65	0.965694
Frontal_Cortex	chr19:1372529	intronic	MUM1	0.964885
Frontal_Cortex	chr19:53120718	UTR5	ZNF83	0.956762
Frontal_Cortex	chr19:53120721	UTR5	ZNF83	0.975255
Frontal_Cortex	chr19:53120727	UTR5	ZNF83	0.970084
Frontal_Cortex	chr19:53121570	intronic	ZNF83	0.846188
Frontal_Cortex	chr19:53121787	intronic	ZNF83	0.951796
Frontal_Cortex	chr1:1595500	UTR3	SLC35E2B	0.992597
Frontal_Cortex	chr1:1595586	UTR3	SLC35E2B	0.944013
Frontal_Cortex	chr1:179044180	UTR3	FAM20B	0.838919
Frontal_Cortex	chr1:19585553	UTR3	MRTO4	0.986511
Frontal_Cortex	chr2:128601464	ncRNA_exonic	RP5-935K16.1	0.968296
Frontal_Cortex	chr2:128601583	ncRNA_exonic	RP5-935K16.1	0.979423
Frontal_Cortex	chr2:128602452	ncRNA_exonic	RP5-935K16.1	0.96522
Frontal_Cortex	chr2:132271532	ncRNA_intronic	AC093838.4	0.860995
Frontal_Cortex	chr2:132272559	ncRNA_intronic	AC093838.4	0.863712
Frontal_Cortex	chr2:160093207	intronic	WDSUB1	0.965905
Frontal_Cortex	chr6:13788253	UTR3	MCUR1	0.93456
Frontal_Cortex	chr6:3022605	ncRNA_exonic	RP1-90J20.12	0.995587
Frontal_Cortex	chr6:71298639	UTR3	C6orf57	0.955764
Frontal_Cortex	chr6:71298929	UTR3	C6orf57	0.767685
Frontal_Cortex	chr6:71298986	UTR3	C6orf57	0.867832
Frontal_Cortex	chr8:30535980	UTR3	GSR	0.75345
Frontal_Cortex	chrX:100350299	UTR3	TMEM35	0.984259
Frontal_Cortex	chrX:118672486	UTR3	CXorf56	0.956755
Frontal_Cortex	chrX:118673265	UTR3	CXorf56	0.973552
Frontal_Cortex	chrX:77387691	intronic	TAF9B	0.793068
Heart_Atrial_Appendage	chr17:73886004	UTR3	TRIM65	0.891618
Heart_Atrial_Appendage	chr19:53120727	UTR5	ZNF83	0.968187
Heart_Atrial_Appendage	chr19:53121375	intronic	ZNF83	0.819032
Heart_Atrial_Appendage	chr1:19585553	UTR3	MRTO4	0.925787
Heart_Atrial_Appendage	chr8:11701283	UTR3	CTSB	0.946748
Heart_Atrial_Appendage	chr8:11701295	UTR3	CTSB	0.925311
Heart_Left_Ventricle	chr19:53120721	UTR5	ZNF83	0.915041
Heart_Left_Ventricle	chr19:55676010	ncRNA_intronic	CTD-2587H24.5	0.931586
Heart_Left_Ventricle	chr19:55676032	ncRNA_intronic	CTD-2587H24.5	0.942348
Heart_Left_Ventricle	chr19:55676073	ncRNA_intronic	CTD-2587H24.5	0.927107
Heart_Left_Ventricle	chr19:55676076	ncRNA_intronic	CTD-2587H24.5	0.974653
Heart_Left_Ventricle	chr1:9161142	UTR3	GPR157	0.977818
Heart_Left_Ventricle	chr3:14986453	ncRNA_exonic	FGD5-AS1	0.955912
Heart_Left_Ventricle	chr6:71298639	UTR3	C6orf57	0.752601
Heart_Left_Ventricle	chr6:71298929	UTR3	C6orf57	0.861134
Heart_Left_Ventricle	chr7:129127865	UTR3	STRIP2	0.913742
Heart_Left_Ventricle	chr7:44872473	intronic	H2AFV	0.922054
Heart_Left_Ventricle	chrX:15299242	intronic	ASB11	0.800298
Heart_Left_Ventricle	chrX:15299548	intronic	ASB11	0.966915
Heart_Left_Ventricle	chrX:15299980	UTR3	ASB11	0.961701
Heart_Left_Ventricle	chrX:15299984	UTR3	ASB11	0.948416
Hippocampus	chr14:20917892	UTR5	OSGEP	0.97089
Hippocampus	chr1:1595500	UTR3	SLC35E2B	0.98749
Hippocampus	chr1:179044100	UTR3	FAM20B	0.897333
Hypothalamus	chr14:20917892	UTR5	OSGEP	0.970279
Hypothalamus	chr17:73886004	UTR3	TRIM65	0.83517
Hypothalamus	chr1:19585553	UTR3	MRTO4	0.934472
Hypothalamus	chr6:71299053	UTR3	C6orf57	0.878511
Liver	chr3:14986137	ncRNA_exonic	FGD5-AS1	0.99431
Liver	chr3:14986453	ncRNA_exonic	FGD5-AS1	0.995901
Liver	chr5:176833378	intronic	F12	0.981318
Liver	chr9:139335597	UTR3	SEC16A	0.888049
Lung	chr10:102764317	intronic	LZTS2	0.807663
Lung	chr12:7250173	intronic	C1RL	0.991273
Lung	chr12:98943102	UTR3	TMPO	0.942548
Lung	chr12:98943103	UTR3	TMPO	0.950481
Lung	chr14:20917892	UTR5	OSGEP	0.987458
Lung	chr14:20918341	UTR5	OSGEP	0.9631
Lung	chr16:21651532	intronic	METTL9	0.992481
Lung	chr16:31133097	intronic	KAT8	0.950068
Lung	chr16:48386295	UTR3	LONP2	0.848773
Lung	chr16:89754110	intronic	CDK10	0.988814
Lung	chr17:76418696	intronic	PGS1	0.91639
Lung	chr17:76418720	intronic	PGS1	0.874847
Lung	chr17:76419056	intronic	PGS1	0.970104
Lung	chr17:76419083	intronic	PGS1	0.771267
Lung	chr17:79527676	intronic	NPLOC4	0.920183
Lung	chr19:53120727	UTR5	ZNF83	0.932407
Lung	chr19:53120739	UTR5	ZNF83	0.862404
Lung	chr19:53120740	UTR5	ZNF83	0.990186
Lung	chr19:53121375	intronic	ZNF83	0.96898
Lung	chr19:53121505	intronic	ZNF83	0.973794
Lung	chr19:53121651	intronic	ZNF83	0.985124
Lung	chr19:53121877	intronic	ZNF83	0.983023
Lung	chr19:53121945	intronic	ZNF83	0.961755
Lung	chr19:54709754	intronic	RPS9	0.936529
Lung	chr1:1595500	UTR3	SLC35E2B	0.996372
Lung	chr22:45736867	UTR3	FAM118A	0.758988
Lung	chr2:202152062	UTR3	CASP8	0.981575
Lung	chr2:202152078	UTR3	CASP8	0.980032
Lung	chr2:219100555	intronic	ARPC2	0.932879
Lung	chr2:219100734	intronic	ARPC2	0.932324
Lung	chr3:10193475	UTR3	VHL	0.957237
Lung	chr6:35436914	intronic	RPL10A	0.991305
Lung	chr7:128143870	UTR3	METTL2B	0.799368
Lung	chr8:11700676	UTR3	CTSB	0.910026
Lung	chr8:11701283	UTR3	CTSB	0.867626
Lung	chr8:11701295	UTR3	CTSB	0.876058
Lung	chr8:11701296	UTR3	CTSB	0.791176
Lung	chr8:11701305	UTR3	CTSB	0.99285
Lung	chr8:11701323	UTR3	CTSB	0.967393
Lung	chr9:139335555	UTR3	SEC16A	0.964277
Minor_Salivary_Gland	chr16:3084990	ncRNA_exonic	RP11-473M20.5	0.901313
Minor_Salivary_Gland	chr19:49208628	splicing	FUT2	0.943813
Minor_Salivary_Gland	chr19:53120721	UTR5	ZNF83	0.947651
Minor_Salivary_Gland	chr19:53120727	UTR5	ZNF83	0.930383
Minor_Salivary_Gland	chr19:53121505	intronic	ZNF83	0.967965
Muscle	chr1:9162394	UTR3	GPR157	0.988082
Muscle	chr7:44872419	intronic	H2AFV	0.835097
Muscle	chr7:44872505	intronic	H2AFV	0.831572
Muscle	chr7:44872970	intronic	H2AFV	0.829342
Muscle	chrX:118672671	UTR3	CXorf56	0.925948
Muscle	chrX:118672672	UTR3	CXorf56	0.935077
Muscle	chrX:15299206	intronic	ASB11	0.982652
Muscle	chrX:15299242	intronic	ASB11	0.990258
Muscle	chrX:15299548	intronic	ASB11	0.963058
Muscle	chrX:15299980	UTR3	ASB11	0.965284
Nucleus_accumbens	chr14:20917892	UTR5	OSGEP	0.984204
Nucleus_accumbens	chr16:90237532	ncRNA_intronic	FAM157C	0.997371
Nucleus_accumbens	chr16:90237580	ncRNA_intronic	FAM157C	0.981528
Nucleus_accumbens	chr17:73886004	UTR3	TRIM65	0.775048
Nucleus_accumbens	chr1:1595500	UTR3	SLC35E2B	0.976943
Nucleus_accumbens	chr1:19585553	UTR3	MRTO4	0.984444
Nucleus_accumbens	chr7:73150707	UTR3	ABHD11	0.957213
Nucleus_accumbens	chr8:11700737	UTR3	CTSB	0.881609
Nucleus_accumbens	chr8:11701283	UTR3	CTSB	0.925397
Nucleus_accumbens	chrX:100350299	UTR3	TMEM35	0.960072
Ovary	chr14:20917892	UTR5	OSGEP	0.977447
Ovary	chr14:20918341	UTR5	OSGEP	0.974914
Ovary	chr16:714953	intronic	WDR90	0.946459
Ovary	chr19:50477903	ncRNA_intronic	SIGLEC16	0.937911
Ovary	chr19:50478002	ncRNA_intronic	SIGLEC16	0.927307
Ovary	chr19:50478034	ncRNA_intronic	SIGLEC16	0.922407
Ovary	chr19:50478069	ncRNA_intronic	SIGLEC16	0.920403
Ovary	chr19:53120721	UTR5	ZNF83	0.971585
Ovary	chr19:53120727	UTR5	ZNF83	0.969597
Ovary	chr19:53120739	UTR5	ZNF83	0.971897
Ovary	chr19:53120740	UTR5	ZNF83	0.984479
Ovary	chr19:53121375	intronic	ZNF83	0.951517
Ovary	chr19:53121505	intronic	ZNF83	0.987064
Ovary	chr19:53121570	intronic	ZNF83	0.986907
Ovary	chr19:53121651	intronic	ZNF83	0.97741
Ovary	chr19:53121877	intronic	ZNF83	0.987919
Ovary	chr19:53121945	intronic	ZNF83	0.948019
Ovary	chr1:1595500	UTR3	SLC35E2B	0.992185
Ovary	chr1:1595540	UTR3	SLC35E2B	0.898849
Ovary	chr2:132271532	ncRNA_intronic	AC093838.4	0.864698
Ovary	chr2:132272559	ncRNA_intronic	AC093838.4	0.824196
Ovary	chr4:38628084	ncRNA_intronic	RP11-617D20.1	0.810117
Ovary	chr5:112382068	intronic	MCC	0.953175
Ovary	chr6:46624625	intronic	SLC25A27	0.987241
Ovary	chr6:46624756	intronic	SLC25A27	0.814663
Pancreas	chr16:3084347	ncRNA_intronic	RP11-473M20.5	0.962432
Pancreas	chr16:89754110	intronic	CDK10	0.932794
Pancreas	chr16:89755284	intronic	CDK10	0.883946
Pancreas	chr19:53120721	UTR5	ZNF83	0.987113
Pancreas	chr19:53120727	UTR5	ZNF83	0.975937
Pancreas	chr19:53121375	intronic	ZNF83	0.95886
Pancreas	chr1:19585553	UTR3	MRTO4	0.93091
Pancreas	chr22:26919643	ncRNA_exonic	CTA-445C9.15	0.998366
Pancreas	chr7:44841489	UTR3	PPIA	0.849753
Pituitary	chr14:20917892	UTR5	OSGEP	0.976124
Pituitary	chr14:20918341	UTR5	OSGEP	0.980382
Pituitary	chr16:714953	intronic	WDR90	0.960089
Pituitary	chr16:89754098	intronic	CDK10	0.980292
Pituitary	chr16:89754110	intronic	CDK10	0.989591
Pituitary	chr16:90234654	ncRNA_intronic	FAM157C	0.997889
Pituitary	chr16:90237532	ncRNA_intronic	FAM157C	0.996134
Pituitary	chr17:1941601	intronic	DPH1	0.826415
Pituitary	chr17:73886004	UTR3	TRIM65	0.954327
Pituitary	chr19:18671086	ncRNA_intronic	AC005253.2	0.88936
Pituitary	chr19:53120718	UTR5	ZNF83	0.972455
Pituitary	chr19:53120721	UTR5	ZNF83	0.981118
Pituitary	chr19:53120727	UTR5	ZNF83	0.978626
Pituitary	chr19:53121374	intronic	ZNF83	0.977611
Pituitary	chr19:53121375	intronic	ZNF83	0.955403
Pituitary	chr19:53121505	intronic	ZNF83	0.974282
Pituitary	chr19:53121570	intronic	ZNF83	0.975914
Pituitary	chr19:53121651	intronic	ZNF83	0.985116
Pituitary	chr19:53121877	intronic	ZNF83	0.978365
Pituitary	chr19:53121900	intronic	ZNF83	0.985583
Pituitary	chr19:53121945	intronic	ZNF83	0.972373
Pituitary	chr19:6441862	UTR3	SLC25A23	0.799571
Pituitary	chr1:150281151	UTR3	MRPS21	0.897488
Pituitary	chr1:150281191	UTR3	MRPS21	0.867411
Pituitary	chr1:1595500	UTR3	SLC35E2B	0.994814
Pituitary	chr22:45726110	intronic	FAM118A	0.96375
Pituitary	chr2:242686546	intronic	D2HGDH	0.869786
Pituitary	chr4:39533909	ncRNA_intronic	UGDH-AS1	0.939685
Pituitary	chr6:46624760	intronic	SLC25A27	0.976073
Pituitary	chr6:71298639	UTR3	C6orf57	0.92766
Pituitary	chr6:71299049	UTR3	C6orf57	0.96156
Pituitary	chr6:71299059	UTR3	C6orf57	0.928039
Pituitary	chr8:11701283	UTR3	CTSB	0.909046
Pituitary	chr8:11701295	UTR3	CTSB	0.900047
Pituitary	chr8:11701296	UTR3	CTSB	0.84523
Pituitary	chr9:139335555	UTR3	SEC16A	0.889772
Prostate	chr14:20917892	UTR5	OSGEP	0.984242
Prostate	chr16:89629906	UTR3	RPL13	0.784207
Prostate	chr17:1942537	intronic	DPH1	0.95916
Prostate	chr19:53120721	UTR5	ZNF83	0.973359
Prostate	chr19:53120727	UTR5	ZNF83	0.982703
Prostate	chr19:53120740	UTR5	ZNF83	0.982205
Prostate	chr19:53121505	intronic	ZNF83	0.985484
Prostate	chr19:53121570	intronic	ZNF83	0.987294
Prostate	chr19:53121651	intronic	ZNF83	0.983127
Prostate	chr19:53121877	intronic	ZNF83	0.984149
Prostate	chr19:53121945	intronic	ZNF83	0.977199
Prostate	chr19:58378285	intronic	ZNF814	0.936701
Prostate	chr1:1595500	UTR3	SLC35E2B	0.980557
Prostate	chr6:46624760	intronic	SLC25A27	0.986468
Prostate	chr8:11701283	UTR3	CTSB	0.957384
Prostate	chr8:11701295	UTR3	CTSB	0.967719
Putamen	chr14:20917892	UTR5	OSGEP	0.97304
Putamen	chr14:20918341	UTR5	OSGEP	0.802521
Putamen	chr16:90237532	ncRNA_intronic	FAM157C	0.992516
Putamen	chr17:73886004	UTR3	TRIM65	0.879182
Putamen	chr6:42175097	UTR3	MRPS10	0.935904
Putamen	chr8:11701283	UTR3	CTSB	0.928046
Skin_Not_Sun_Exposed	chr14:20917892	UTR5	OSGEP	0.985383
Skin_Not_Sun_Exposed	chr16:15794372	intronic	NDE1	0.80472
Skin_Not_Sun_Exposed	chr16:31134055	intronic	KAT8	0.874007
Skin_Not_Sun_Exposed	chr16:48386354	UTR3	LONP2	0.992063
Skin_Not_Sun_Exposed	chr16:89629906	UTR3	RPL13	0.944474
Skin_Not_Sun_Exposed	chr16:89630026	UTR3	RPL13	0.804607
Skin_Not_Sun_Exposed	chr19:288575	intronic	PPAP2C	0.999115
Skin_Not_Sun_Exposed	chr19:53121374	intronic	ZNF83	0.818942
Skin_Not_Sun_Exposed	chr19:53121375	intronic	ZNF83	0.869151
Skin_Not_Sun_Exposed	chr19:53121570	intronic	ZNF83	0.991818
Skin_Not_Sun_Exposed	chr19:53121651	intronic	ZNF83	0.989161
Skin_Not_Sun_Exposed	chr1:214524485	ncRNA_intronic	RP11-176D17.3	0.90841
Skin_Not_Sun_Exposed	chr1:214524496	ncRNA_intronic	RP11-176D17.3	0.926168
Skin_Not_Sun_Exposed	chr1:214524522	ncRNA_intronic	RP11-176D17.3	0.900979
Skin_Not_Sun_Exposed	chr1:36794108	UTR3	RP11-268J15.5	0.921925
Skin_Not_Sun_Exposed	chr1:9161137	UTR3	GPR157	0.991303
Skin_Not_Sun_Exposed	chr1:9161142	UTR3	GPR157	0.984455
Skin_Not_Sun_Exposed	chr1:9163290	UTR3	GPR157	0.982263
Skin_Not_Sun_Exposed	chr2:202151362	UTR3	CASP8	0.971715
Skin_Not_Sun_Exposed	chr4:1380585	UTR3	UVSSA	0.968343
Skin_Not_Sun_Exposed	chr7:102220538	UTR3	RASA4	0.979725
Skin_Not_Sun_Exposed	chr8:11701283	UTR3	CTSB	0.941898
Skin_Not_Sun_Exposed	chr8:11701295	UTR3	CTSB	0.944103
Skin_Sun_Exposed	chr14:20917892	UTR5	OSGEP	0.985501
Skin_Sun_Exposed	chr16:3082207	UTR5	CCDC64B	0.96688
Skin_Sun_Exposed	chr16:31133097	intronic	KAT8	0.940424
Skin_Sun_Exposed	chr16:48386295	UTR3	LONP2	0.999478
Skin_Sun_Exposed	chr16:48386354	UTR3	LONP2	0.999926
Skin_Sun_Exposed	chr16:89629906	UTR3	RPL13	0.896628
Skin_Sun_Exposed	chr16:89754110	intronic	CDK10	0.990957
Skin_Sun_Exposed	chr17:4931018	UTR3	KIF1C	0.874108
Skin_Sun_Exposed	chr19:19288204	exonic	MEF2BNB	0.823328
Skin_Sun_Exposed	chr19:288575	intronic	PPAP2C	0.993357
Skin_Sun_Exposed	chr19:53120727	UTR5	ZNF83	0.878606
Skin_Sun_Exposed	chr19:53121375	intronic	ZNF83	0.984992
Skin_Sun_Exposed	chr1:19585519	UTR3	MRTO4	0.865062
Skin_Sun_Exposed	chr1:214524485	ncRNA_intronic	RP11-176D17.3	0.928653
Skin_Sun_Exposed	chr1:214524496	ncRNA_intronic	RP11-176D17.3	0.928092
Skin_Sun_Exposed	chr1:214524522	ncRNA_intronic	RP11-176D17.3	0.915366
Skin_Sun_Exposed	chr1:214524556	ncRNA_intronic	RP11-176D17.3	0.965447
Skin_Sun_Exposed	chr1:214524566	ncRNA_intronic	RP11-176D17.3	0.933383
Skin_Sun_Exposed	chr1:36791352	intronic	RP11-268J15.5	0.991042
Skin_Sun_Exposed	chr1:36794108	UTR3	RP11-268J15.5	0.927376
Skin_Sun_Exposed	chr1:36794360	UTR3	RP11-268J15.5	0.946634
Skin_Sun_Exposed	chr1:9160963	UTR3	GPR157	0.985575
Skin_Sun_Exposed	chr1:9161137	UTR3	GPR157	0.986269
Skin_Sun_Exposed	chr1:9161142	UTR3	GPR157	0.988605
Skin_Sun_Exposed	chr1:9163290	UTR3	GPR157	0.989622
Skin_Sun_Exposed	chr21:44331717	UTR3	NDUFV3	0.940453
Skin_Sun_Exposed	chr22:50881022	intronic	PPP6R2	0.930067
Skin_Sun_Exposed	chr2:132271532	ncRNA_intronic	AC093838.4	0.836936
Skin_Sun_Exposed	chr2:132272559	ncRNA_intronic	AC093838.4	0.793865
Skin_Sun_Exposed	chr2:219100173	intronic	ARPC2	0.897337
Skin_Sun_Exposed	chr3:156259407	UTR3	SSR3	0.965655
Skin_Sun_Exposed	chr4:1380585	UTR3	UVSSA	0.984339
Skin_Sun_Exposed	chr6:150045998	UTR3	NUP43	0.826778
Skin_Sun_Exposed	chr6:150046495	UTR3	NUP43	0.785265
Skin_Sun_Exposed	chr7:102220538	UTR3	RASA4	0.970467
Skin_Sun_Exposed	chr7:102220962	UTR3	RASA4	0.76499
Skin_Sun_Exposed	chr8:11701283	UTR3	CTSB	0.975036
Skin_Sun_Exposed	chr8:11701295	UTR3	CTSB	0.97768
Skin_Sun_Exposed	chr8:11701305	UTR3	CTSB	0.77399
Skin_Sun_Exposed	chr9:131093323	intronic	COQ4	0.874488
Small_Intestine	chr14:20917892	UTR5	OSGEP	0.96919
Small_Intestine	chr17:76418696	intronic	PGS1	0.78098
Small_Intestine	chr19:49208628	splicing	FUT2	0.883742
Small_Intestine	chr19:53120721	UTR5	ZNF83	0.985207
Small_Intestine	chr19:53120727	UTR5	ZNF83	0.985039
Small_Intestine	chr19:53121570	intronic	ZNF83	0.974262
Small_Intestine	chr1:204525548	UTR3	MDM4	0.779406
Small_Intestine	chr1:204525593	UTR3	MDM4	0.770532
Small_Intestine	chr1:204526727	UTR3	MDM4	0.779209
Small_Intestine	chr7:44066904	ncRNA_exonic	RASA4CP	0.839159
Small_Intestine	chrX:217852	UTR3	PLCXD1	0.859629
Spinal_cord	chr10:104623105	UTR3	C10orf32	0.972433
Spinal_cord	chr10:82195983	ncRNA_exonic	RP11-137H2.6	0.820202
Spinal_cord	chr14:20917892	UTR5	OSGEP	0.979322
Spinal_cord	chr16:15794372	intronic	NDE1	0.824441
Spinal_cord	chr16:90237532	ncRNA_intronic	FAM157C	0.992351
Spinal_cord	chr17:73886004	UTR3	TRIM65	0.885343
Spinal_cord	chr19:53120718	UTR5	ZNF83	0.975015
Spinal_cord	chr19:53120721	UTR5	ZNF83	0.976008
Spinal_cord	chr19:53120727	UTR5	ZNF83	0.974913
Spinal_cord	chr19:53120804	UTR5	ZNF83	0.974601
Spinal_cord	chr19:53121570	intronic	ZNF83	0.96396
Spinal_cord	chr19:53121735	intronic	ZNF83	0.982951
Spinal_cord	chr19:53121744	intronic	ZNF83	0.982697
Spinal_cord	chr19:53121787	intronic	ZNF83	0.970552
Spinal_cord	chr19:53121788	intronic	ZNF83	0.973612
Spinal_cord	chr19:53121796	intronic	ZNF83	0.973168
Spinal_cord	chr19:53121900	intronic	ZNF83	0.768036
Spinal_cord	chr1:1594940	UTR3	SLC35E2B	0.917313
Spinal_cord	chr1:1595500	UTR3	SLC35E2B	0.975434
Spinal_cord	chr5:79923329	UTR3	DHFR	0.85961
Spinal_cord	chr5:79923430	UTR3	DHFR	0.842917
Spinal_cord	chr6:13788253	UTR3	MCUR1	0.772132
Spinal_cord	chr6:42856039	UTR3	RPL7L1	0.787299
Spleen	chr14:20917892	UTR5	OSGEP	0.980068
Spleen	chr14:20919558	ncRNA_exonic	RP11-203M5.7	0.968399
Spleen	chr16:31134081	intronic	KAT8	0.939452
Spleen	chr16:89754098	intronic	CDK10	0.904101
Spleen	chr16:89754110	intronic	CDK10	0.992998
Spleen	chr19:11560716	intronic	PRKCSH	0.912107
Spleen	chr19:11560763	intronic	PRKCSH	0.77996
Spleen	chr19:13870826	intronic	CCDC130	0.899139
Spleen	chr19:13871939	intronic	CCDC130	0.891269
Spleen	chr19:13871944	intronic	CCDC130	0.960087
Spleen	chr19:2328106	intronic	LSM7	0.982202
Spleen	chr19:50477903	ncRNA_intronic	SIGLEC16	0.929605
Spleen	chr19:53120721	UTR5	ZNF83	0.877688
Spleen	chr19:53120727	UTR5	ZNF83	0.911355
Spleen	chr19:53121651	intronic	ZNF83	0.937781
Spleen	chr22:45736784	UTR3	FAM118A	0.977536
Spleen	chr22:45736867	UTR3	FAM118A	0.994576
Spleen	chr3:39450772	intronic	RPSA	0.83968
Spleen	chr8:11701283	UTR3	CTSB	0.891164
Spleen	chr8:11701295	UTR3	CTSB	0.850836
Stomach	chr14:20917892	UTR5	OSGEP	0.979889
Stomach	chr16:31134081	intronic	KAT8	0.986611
Stomach	chr16:31134962	intronic	KAT8	0.944816
Stomach	chr16:89755253	intronic	CDK10	0.949922
Stomach	chr19:53120721	UTR5	ZNF83	0.98923
Stomach	chr19:53120727	UTR5	ZNF83	0.985461
Stomach	chr19:53120739	UTR5	ZNF83	0.977894
Stomach	chr1:150281191	UTR3	MRPS21	0.828969
Stomach	chr1:19585553	UTR3	MRTO4	0.923834
Stomach	chr1:223719286	intronic	CAPN8	0.935812
Stomach	chr1:223719287	intronic	CAPN8	0.932868
Stomach	chr22:45736867	UTR3	FAM118A	0.872313
Stomach	chr4:1380585	UTR3	UVSSA	0.912187
Stomach	chr8:11700737	UTR3	CTSB	0.88934
Stomach	chrX:217852	UTR3	PLCXD1	0.78905
Substantia_nigra	chr16:81014384	UTR3	CMC2	0.863123
Substantia_nigra	chr17:73886004	UTR3	TRIM65	0.955744
Substantia_nigra	chr19:6441862	UTR3	SLC25A23	0.987652
Substantia_nigra	chr1:19585553	UTR3	MRTO4	0.966233
Substantia_nigra	chr3:14986137	ncRNA_exonic	FGD5-AS1	0.972199
Substantia_nigra	chr3:14986453	ncRNA_exonic	FGD5-AS1	0.997149
Testis	chr14:20917892	UTR5	OSGEP	0.97972
Testis	chr14:64948936	UTR3	ZBTB25	0.836681
Testis	chr16:714878	intronic	WDR90	0.788003
Testis	chr16:81014384	UTR3	CMC2	0.864858
Testis	chr16:89754110	intronic	CDK10	0.991919
Testis	chr16:90235333	ncRNA_intronic	FAM157C	0.776143
Testis	chr17:73886004	UTR3	TRIM65	0.960856
Testis	chr19:1372529	intronic	MUM1	0.825316
Testis	chr19:53120721	UTR5	ZNF83	0.925516
Testis	chr19:53120727	UTR5	ZNF83	0.935755
Testis	chr19:53120739	UTR5	ZNF83	0.992462
Testis	chr19:53120740	UTR5	ZNF83	0.949676
Testis	chr19:53121505	intronic	ZNF83	0.97939
Testis	chr1:16797570	ncRNA_intronic	CROCCP3	0.916201
Testis	chr1:19655630	UTR3	PQLC2	0.953551
Testis	chr1:21810863	UTR3	NBPF3	0.980775
Testis	chr22:24650956	ncRNA_intronic	POM121L9P	0.992398
Testis	chr22:24650959	ncRNA_intronic	POM121L9P	0.988363
Testis	chr22:50881255	intronic	PPP6R2	0.953681
Testis	chr3:14986453	ncRNA_exonic	FGD5-AS1	0.996271
Testis	chr4:1380580	UTR3	UVSSA	0.813227
Testis	chr4:1380585	UTR3	UVSSA	0.982867
Testis	chr4:24671650	ncRNA_exonic	RP11-496D24.2	0.78292
Thyroid	chr10:82195988	ncRNA_exonic	RP11-137H2.6	0.848975
Thyroid	chr10:82196043	ncRNA_exonic	RP11-137H2.6	0.958305
Thyroid	chr11:118893217	intronic	TRAPPC4	0.940558
Thyroid	chr14:100762714	UTR5	SLC25A29	0.804605
Thyroid	chr14:20917892	UTR5	OSGEP	0.980129
Thyroid	chr14:20918341	UTR5	OSGEP	0.984361
Thyroid	chr14:20919558	ncRNA_exonic	RP11-203M5.7	0.986167
Thyroid	chr14:55834204	UTR3	ATG14	0.844675
Thyroid	chr15:40680837	intronic	KNSTRN	0.933659
Thyroid	chr15:40681419	intronic	KNSTRN	0.934712
Thyroid	chr15:55609575	ncRNA_exonic	RP11-139H15.1	0.979816
Thyroid	chr15:75645225	intronic	NEIL1	0.918886
Thyroid	chr15:75645231	intronic	NEIL1	0.896656
Thyroid	chr16:29845721	intronic	MVP	0.986028
Thyroid	chr16:29845723	intronic	MVP	0.987435
Thyroid	chr16:31133097	intronic	KAT8	0.97283
Thyroid	chr16:31134055	intronic	KAT8	0.863185
Thyroid	chr16:31134081	intronic	KAT8	0.978732
Thyroid	chr16:31134087	intronic	KAT8	0.984408
Thyroid	chr16:48386295	UTR3	LONP2	0.999801
Thyroid	chr16:89754046	intronic	CDK10	0.997367
Thyroid	chr16:89754098	intronic	CDK10	0.99245
Thyroid	chr16:89754110	intronic	CDK10	0.996044
Thyroid	chr16:89754733	intronic	CDK10	0.980001
Thyroid	chr16:89754752	intronic	CDK10	0.99602
Thyroid	chr16:89755218	intronic	CDK10	0.976268
Thyroid	chr16:89755224	intronic	CDK10	0.987929
Thyroid	chr16:89755245	intronic	CDK10	0.991806
Thyroid	chr16:89755253	intronic	CDK10	0.998875
Thyroid	chr16:89755254	intronic	CDK10	0.998228
Thyroid	chr16:89755284	intronic	CDK10	0.997194
Thyroid	chr16:89755308	intronic	CDK10	0.990234
Thyroid	chr16:89756153	intronic	CDK10	0.949952
Thyroid	chr17:1942811	intronic	DPH1	0.999264
Thyroid	chr17:73939399	UTR3	ACOX1	0.885206
Thyroid	chr17:76418603	intronic	PGS1	0.774774
Thyroid	chr17:76418696	intronic	PGS1	0.96345
Thyroid	chr19:11506372	intronic	RGL3	0.947676
Thyroid	chr19:11560427	intronic	PRKCSH	0.97091
Thyroid	chr19:11560763	intronic	PRKCSH	0.971949
Thyroid	chr19:1372529	intronic	MUM1	0.986833
Thyroid	chr19:13870354	intronic	CCDC130	0.99107
Thyroid	chr19:13870815	intronic	CCDC130	0.879076
Thyroid	chr19:13870826	intronic	CCDC130	0.9191
Thyroid	chr19:13870868	intronic	CCDC130	0.96472
Thyroid	chr19:13870969	intronic	CCDC130	0.984561
Thyroid	chr19:13871547	intronic	CCDC130	0.981979
Thyroid	chr19:13871783	intronic	CCDC130	0.964611
Thyroid	chr19:13871826	intronic	CCDC130	0.989259
Thyroid	chr19:13871939	intronic	CCDC130	0.955308
Thyroid	chr19:13871944	intronic	CCDC130	0.995389
Thyroid	chr19:13872950	intronic	CCDC130	0.995175
Thyroid	chr19:18671086	ncRNA_intronic	AC005253.2	0.919169
Thyroid	chr19:53120721	UTR5	ZNF83	0.822836
Thyroid	chr19:53120727	UTR5	ZNF83	0.828578
Thyroid	chr19:53120739	UTR5	ZNF83	0.88322
Thyroid	chr19:53120740	UTR5	ZNF83	0.918902
Thyroid	chr19:53121375	intronic	ZNF83	0.975226
Thyroid	chr19:53121505	intronic	ZNF83	0.887589
Thyroid	chr19:53121651	intronic	ZNF83	0.993188
Thyroid	chr19:53121877	intronic	ZNF83	0.956975
Thyroid	chr19:53121945	intronic	ZNF83	0.972791
Thyroid	chr19:58378188	intronic	ZNF814	0.79472
Thyroid	chr19:5909784	UTR3	VMAC	0.989743
Thyroid	chr19:7700582	ncRNA_intronic	CTD-3214H19.6	0.980073
Thyroid	chr1:1404991	UTR3	ATAD3C	0.957829
Thyroid	chr1:153612433	intronic	CHTOP	0.941538
Thyroid	chr1:1595500	UTR3	SLC35E2B	0.99946
Thyroid	chr1:19585519	UTR3	MRTO4	0.889541
Thyroid	chr1:19585553	UTR3	MRTO4	0.908869
Thyroid	chr1:53383943	intronic	ECHDC2	0.863588
Thyroid	chr1:54387896	intronic	HSPB11	0.972208
Thyroid	chr2:132271532	ncRNA_intronic	AC093838.4	0.865263
Thyroid	chr2:132272471	ncRNA_intronic	AC093838.4	0.79894
Thyroid	chr2:132272543	ncRNA_intronic	AC093838.4	0.788252
Thyroid	chr2:132272559	ncRNA_intronic	AC093838.4	0.834722
Thyroid	chr4:1380580	UTR3	UVSSA	0.984444
Thyroid	chr4:1387263	UTR5	CRIPAK	0.799584
Thyroid	chr4:1387264	UTR5	CRIPAK	0.963968
Thyroid	chr4:39533909	ncRNA_intronic	UGDH-AS1	0.993124
Thyroid	chr5:130497225	intronic	HINT1	0.771317
Thyroid	chr6:42757899	intronic	GLTSCR1L	0.844757
Thyroid	chr6:46624418	intronic	SLC25A27	0.956773
Thyroid	chr6:46624665	intronic	SLC25A27	0.978904
Thyroid	chr6:71298753	UTR3	C6orf57	0.948372
Thyroid	chr6:71299059	UTR3	C6orf57	0.938564
Thyroid	chr7:102220962	UTR3	RASA4	0.912422
Thyroid	chr7:44841928	UTR3	PPIA	0.796717
Thyroid	chr7:44872300	intronic	H2AFV	0.871228
Thyroid	chr8:11701283	UTR3	CTSB	0.97665
Thyroid	chr8:11701295	UTR3	CTSB	0.978715
Thyroid	chr8:146034488	UTR3	ZNF517	0.782804
Thyroid	chr8:30535906	UTR3	GSR	0.882165
Thyroid	chr8:30535953	UTR3	GSR	0.802785
Thyroid	chr8:30535975	UTR3	GSR	0.805187
Thyroid	chr8:30535980	UTR3	GSR	0.842154
Thyroid	chr8:30536583	UTR3	GSR	0.853672
Thyroid	chr8:30536603	UTR3	GSR	0.851987
Thyroid	chr8:30536606	UTR3	GSR	0.852531
Thyroid	chr9:139335555	UTR3	SEC16A	0.946182
Tibial	chr10:28812152	ncRNA_exonic	WAC-AS1	0.983005
Tibial	chr10:82194859	ncRNA_exonic	RP11-137H2.6	0.997731
Tibial	chr10:82195988	ncRNA_exonic	RP11-137H2.6	0.835229
Tibial	chr11:118878244	intronic	CCDC84	0.951355
Tibial	chr11:118880109	intronic	CCDC84	0.934099
Tibial	chr11:118886806	intronic	RPS25	0.977932
Tibial	chr11:118887604	intronic	RPS25	0.983768
Tibial	chr11:118893217	intronic	TRAPPC4	0.943039
Tibial	chr12:101010353	intronic	GAS2L3	0.974225
Tibial	chr12:7250173	intronic	C1RL	0.997574
Tibial	chr13:111549743	ncRNA_intronic	ANKRD10-IT1	0.775992
Tibial	chr14:100763361	intronic	SLC25A29	0.9866
Tibial	chr14:20917892	UTR5	OSGEP	0.978034
Tibial	chr14:20918341	UTR5	OSGEP	0.982397
Tibial	chr15:41597484	ncRNA_exonic	OIP5-AS1	0.927548
Tibial	chr16:29845721	intronic	MVP	0.993622
Tibial	chr16:29845723	intronic	MVP	0.990112
Tibial	chr16:31133286	intronic	KAT8	0.761898
Tibial	chr16:31133324	intronic	KAT8	0.888616
Tibial	chr16:31134015	intronic	KAT8	0.948815
Tibial	chr16:88784379	intronic	PIEZO1	0.868572
Tibial	chr17:17762251	intronic	TOM1L2	0.840607
Tibial	chr17:17763157	intronic	TOM1L2	0.907523
Tibial	chr17:73886004	UTR3	TRIM65	0.941854
Tibial	chr17:73886212	UTR3	TRIM65	0.863661
Tibial	chr17:76418603	intronic	PGS1	0.799577
Tibial	chr18:64185674	intronic	CDH19	0.990849
Tibial	chr19:18671086	ncRNA_intronic	AC005253.2	0.913367
Tibial	chr19:18672007	ncRNA_intronic	AC005253.2	0.899523
Tibial	chr19:19288204	exonic	MEF2BNB	0.98424
Tibial	chr19:53120740	UTR5	ZNF83	0.788543
Tibial	chr19:53121374	intronic	ZNF83	0.771563
Tibial	chr19:53121375	intronic	ZNF83	0.960237
Tibial	chr19:53121877	intronic	ZNF83	0.970131
Tibial	chr19:53121945	intronic	ZNF83	0.906494
Tibial	chr1:1595500	UTR3	SLC35E2B	0.946662
Tibial	chr1:16797570	ncRNA_intronic	CROCCP3	0.973159
Tibial	chr1:19585519	UTR3	MRTO4	0.980056
Tibial	chr1:204525591	UTR3	MDM4	0.919824
Tibial	chr22:39415981	UTR3	APOBEC3C	0.966901
Tibial	chr2:132271532	ncRNA_intronic	AC093838.4	0.823497
Tibial	chr2:132272559	ncRNA_intronic	AC093838.4	0.808409
Tibial	chr3:14986098	ncRNA_exonic	FGD5-AS1	0.989092
Tibial	chr3:14986137	ncRNA_exonic	FGD5-AS1	0.990192
Tibial	chr3:14986453	ncRNA_exonic	FGD5-AS1	0.988953
Tibial	chr3:9860263	UTR5	TTLL3	0.847067
Tibial	chr3:9860326	UTR5	TTLL3	0.899132
Tibial	chr5:134236286	UTR3	TXNDC15	0.954367
Tibial	chr5:134236595	UTR3	TXNDC15	0.954251
Tibial	chr5:134236658	UTR3	TXNDC15	0.975541
Tibial	chr6:42175084	UTR3	MRPS10	0.927306
Tibial	chr6:71298753	UTR3	C6orf57	0.914366
Tibial	chr7:102220956	UTR3	RASA4	0.897668
Tibial	chr7:102220962	UTR3	RASA4	0.898429
Tibial	chr7:44841489	UTR3	PPIA	0.786779
Tibial	chr7:44841928	UTR3	PPIA	0.759362
Tibial	chr8:11701283	UTR3	CTSB	0.976349
Tibial	chr8:11701295	UTR3	CTSB	0.969533
Tibial	chr8:11701305	UTR3	CTSB	0.760039
Tibial	chr8:73974806	ncRNA_intronic	RP11-531A24.5	0.953181
Tibial	chr9:139335555	UTR3	SEC16A	0.924411
Tibial	chrX:118672672	UTR3	CXorf56	0.783264
Tibial	chrX:123046440	UTR3	XIAP	0.928755
Tibial	chrX:123047048	UTR3	XIAP	0.99426
Uterus	chr14:20917892	UTR5	OSGEP	0.981126
Uterus	chr19:53120721	UTR5	ZNF83	0.980393
Uterus	chr19:53120727	UTR5	ZNF83	0.973333
Uterus	chr19:53121570	intronic	ZNF83	0.988159
Uterus	chr19:53121651	intronic	ZNF83	0.98228
Uterus	chr1:1595500	UTR3	SLC35E2B	0.992126
Vagina	chr14:20917892	UTR5	OSGEP	0.978252
Vagina	chr16:90234979	ncRNA_intronic	FAM157C	0.993686
Vagina	chr19:53120721	UTR5	ZNF83	0.985877
Vagina	chr19:53120727	UTR5	ZNF83	0.985985
Vagina	chr19:53121570	intronic	ZNF83	0.990001
Whole_Blood	chr12:7250173	intronic	C1RL	0.988201
Whole_Blood	chr16:15794372	intronic	NDE1	0.879736
Whole_Blood	chr16:21651827	intronic	METTL9	0.854977
Whole_Blood	chr16:21651828	intronic	METTL9	0.775491
Whole_Blood	chr16:29845721	intronic	MVP	0.921982
Whole_Blood	chr16:29845723	intronic	MVP	0.921888
Whole_Blood	chr16:31134055	intronic	KAT8	0.930354
Whole_Blood	chr16:31134081	intronic	KAT8	0.85465
Whole_Blood	chr16:90234966	ncRNA_intronic	FAM157C	0.955382
Whole_Blood	chr16:90235091	ncRNA_intronic	FAM157C	0.990005
Whole_Blood	chr16:90235270	ncRNA_intronic	FAM157C	0.992802
Whole_Blood	chr16:90235285	ncRNA_intronic	FAM157C	0.989231
Whole_Blood	chr16:90235817	ncRNA_intronic	FAM157C	0.981075
Whole_Blood	chr16:90235866	ncRNA_intronic	FAM157C	0.845889
Whole_Blood	chr19:10462087	intronic	TYK2	0.97981
Whole_Blood	chr19:10462116	intronic	TYK2	0.979166
Whole_Blood	chr19:10462117	intronic	TYK2	0.973372
Whole_Blood	chr19:11560427	intronic	PRKCSH	0.794051
Whole_Blood	chr19:18565065	intronic	ELL	0.911065
Whole_Blood	chr22:17594339	UTR3	IL17RA	0.796643
Whole_Blood	chr22:45736867	UTR3	FAM118A	0.833402
Whole_Blood	chr2:202151438	UTR3	CASP8	0.993633
Whole_Blood	chr2:202152062	UTR3	CASP8	0.990366
Whole_Blood	chr2:202152078	UTR3	CASP8	0.9323
Whole_Blood	chr3:14986098	ncRNA_exonic	FGD5-AS1	0.988371
Whole_Blood	chr3:14986137	ncRNA_exonic	FGD5-AS1	0.977978
Whole_Blood	chr3:14986453	ncRNA_exonic	FGD5-AS1	0.979647
Whole_Blood	chr6:3022458	ncRNA_exonic	RP1-90J20.12	0.967643
Whole_Blood	chr6:3022643	ncRNA_exonic	RP1-90J20.12	0.982229
Whole_Blood	chr6:3022665	ncRNA_exonic	RP1-90J20.12	0.996553
Whole_Blood	chr6:3022708	ncRNA_exonic	RP1-90J20.12	0.999893
Whole_Blood	chr6:36069007	intronic	MAPK14	0.934317
