# Supplementary material for: Genetic variation and microRNA targeting of A-to-I RNA editing fine tune human tissue transcriptomes
Source: Genome Biol. 2021 Mar 9;22:77. doi: 10.1186/s13059-021-02287-1 (PMC7942016; doi:10.1186/s13059-021-02287-1)
Supplement: Supplementary file 9 — Additional file 9: Table S8. List of miRNA perturbation datasets. [file 13059_2021_2287_MOESM9_ESM.xlsx]

## Sheet: Table S8
Cell line	miRNA	Exp	PMID	BioProject	SRA	GSE	SRA ID	SRA Run Selector	BioProject Link
HEK293T	mir34a	OE	29028450	PRJNA524346	SRP186906	GSE127211	SRX5432857-SRX5432858	https://www.ncbi.nlm.nih.gov/Traces/study/?acc=PRJNA524346	https://www.ncbi.nlm.nih.gov/bioproject/?term=PRJNA524346
HCT116	mir508	OE	None	PRJNA310425	SRP069180	GSE77462	SRX1557060-SRX1557047	https://www.ncbi.nlm.nih.gov/Traces/study/?acc=PRJNA310425	https://www.ncbi.nlm.nih.gov/bioproject/PRJNA310425
BeWo	mir371a-5p	KD	None	PRJNA416704	SRP123296	GSE106394	SRX3349255-SRX3349266	https://www.ncbi.nlm.nih.gov/Traces/study/?acc=PRJNA416704	https://www.ncbi.nlm.nih.gov/bioproject/PRJNA416704
BeWo	mir518a-3p	KD	None	PRJNA416704	SRP123296	GSE106394	SRX3349255-SRX3349266	https://www.ncbi.nlm.nih.gov/Traces/study/?acc=PRJNA416704	https://www.ncbi.nlm.nih.gov/bioproject/PRJNA416704
JAR	mir371a-5p	KD	None	PRJNA416704	SRP123296	GSE106394	SRX3349255-SRX3349266	https://www.ncbi.nlm.nih.gov/Traces/study/?acc=PRJNA416704	https://www.ncbi.nlm.nih.gov/bioproject/PRJNA416704
JAR	mir518a-3p	KD	None	PRJNA416704	SRP123296	GSE106394	SRX3349255-SRX3349266	https://www.ncbi.nlm.nih.gov/Traces/study/?acc=PRJNA416704	https://www.ncbi.nlm.nih.gov/bioproject/PRJNA416704
JEG-3	mir371a-5p	KD	None	PRJNA416704	SRP123296	GSE106394	SRX3349255-SRX3349266	https://www.ncbi.nlm.nih.gov/Traces/study/?acc=PRJNA416704	https://www.ncbi.nlm.nih.gov/bioproject/PRJNA416704
JEG-3	mir518a-3p	KD	None	PRJNA416704	SRP123296	GSE106394	SRX3349255-SRX3349266	https://www.ncbi.nlm.nih.gov/Traces/study/?acc=PRJNA416704	https://www.ncbi.nlm.nih.gov/bioproject/PRJNA416704
LX-2	mir150-5p	OE	None	PRJNA511978	SRP174549	GSE124411	SRX5183342-SRX5183349	https://www.ncbi.nlm.nih.gov/Traces/study/?acc=PRJNA511978	https://www.ncbi.nlm.nih.gov/bioproject/?term=PRJNA511978
QSG	mir150-5p	OE	None	PRJNA511978	SRP174549	GSE124411	SRX5183342-SRX5183349	https://www.ncbi.nlm.nih.gov/Traces/study/?acc=PRJNA511978	https://www.ncbi.nlm.nih.gov/bioproject/?term=PRJNA511978
H5N1	mir324-5p	OE	30045983	PRJNA429109	SRP128491	GSE108906	SRX3542208-SRX3542210	https://www.ncbi.nlm.nih.gov/Traces/study/?acc=PRJNA429109	https://www.ncbi.nlm.nih.gov/bioproject/PRJNA429109
HepG2	mir17	KD	28167506	PRJNA362552	SRP097126	GSE93831	SRX2504500-SRX2504509	https://www.ncbi.nlm.nih.gov/Traces/study/?acc=PRJNA362552	https://www.ncbi.nlm.nih.gov/bioproject/PRJNA362552
SK-Hep1	mir17	KD	28167506	PRJNA362552	SRP097126	GSE93831	SRX2504500-SRX2504509	https://www.ncbi.nlm.nih.gov/Traces/study/?acc=PRJNA362552	https://www.ncbi.nlm.nih.gov/bioproject/PRJNA362552
huCB-progenitors	mir126	KD	27300437	PRJNA312538	SRP070532	GSE78078	SRX1592574-SRX1592591	https://www.ncbi.nlm.nih.gov/Traces/study/?acc=PRJNA312538	https://www.ncbi.nlm.nih.gov/bioproject/PRJNA312538
huCB-progenitors	mir126	OE	27300437	PRJNA312538	SRP070532	GSE78078	SRX1592574-SRX1592591	https://www.ncbi.nlm.nih.gov/Traces/study/?acc=PRJNA312538	https://www.ncbi.nlm.nih.gov/bioproject/PRJNA312538
huCB-stem	mir126	KD	27300437	PRJNA312538	SRP070532	GSE78078	SRX1592574-SRX1592591	https://www.ncbi.nlm.nih.gov/Traces/study/?acc=PRJNA312538	https://www.ncbi.nlm.nih.gov/bioproject/PRJNA312538
huCB-stem	mir126	OE	27300437	PRJNA312538	SRP070532	GSE78078	SRX1592574-SRX1592591	https://www.ncbi.nlm.nih.gov/Traces/study/?acc=PRJNA312538	https://www.ncbi.nlm.nih.gov/bioproject/PRJNA312538
BEAS-2B	mir26	KD	27025651	PRJNA289656	SRP060719	GSE70831	SRX1092599-SRX1092606	https://www.ncbi.nlm.nih.gov/Traces/study/?acc=PRJNA289656	https://www.ncbi.nlm.nih.gov/bioproject/PRJNA289656
BEAS-2B	mir26	OE	27025651	PRJNA289656	SRP060719	GSE70831	SRX1092599-SRX1092606	https://www.ncbi.nlm.nih.gov/Traces/study/?acc=PRJNA289656	https://www.ncbi.nlm.nih.gov/bioproject/PRJNA289656
BEAS-2B+TNFa	mir26	KD	27025651	PRJNA289656	SRP060719	GSE70831	SRX1092599-SRX1092606	https://www.ncbi.nlm.nih.gov/Traces/study/?acc=PRJNA289656	https://www.ncbi.nlm.nih.gov/bioproject/PRJNA289656
BEAS-2B+TNFa	mir26	OE	27025651	PRJNA289656	SRP060719	GSE70831	SRX1092599-SRX1092606	https://www.ncbi.nlm.nih.gov/Traces/study/?acc=PRJNA289656	https://www.ncbi.nlm.nih.gov/bioproject/PRJNA289656
HeLa	mir103	KD	25653011	PRJNA271411	SRP051644	GSE64615	SRX826008-SRX826022	https://www.ncbi.nlm.nih.gov/Traces/study/?acc=PRJNA271411	https://www.ncbi.nlm.nih.gov/bioproject/PRJNA271411
HeLa	mir494	KD	25653011	PRJNA271411	SRP051644	GSE64615	SRX826008-SRX826022	https://www.ncbi.nlm.nih.gov/Traces/study/?acc=PRJNA271411	https://www.ncbi.nlm.nih.gov/bioproject/PRJNA271411
HeLa	mir503	KD	25653011	PRJNA271411	SRP051644	GSE64615	SRX826008-SRX826022	https://www.ncbi.nlm.nih.gov/Traces/study/?acc=PRJNA271411	https://www.ncbi.nlm.nih.gov/bioproject/PRJNA271411
PANC-1	mir100	OE	29748571	PRJNA348471	SRP091559	GSE88757	SRX2245575-SRX2245580	https://www.ncbi.nlm.nih.gov/Traces/study/?acc=PRJNA348471	https://www.ncbi.nlm.nih.gov/bioproject/?term=PRJNA348471
PANC-1	mir125b	OE	29748571	PRJNA348471	SRP091559	GSE88757	SRX2245575-SRX2245580	https://www.ncbi.nlm.nih.gov/Traces/study/?acc=PRJNA348471	https://www.ncbi.nlm.nih.gov/bioproject/?term=PRJNA348471
HeyA8	premir34a	OE	30374110	PRJNA436742	SRP133851	GSE111379	SRX3758396-SRX3862764	https://www.ncbi.nlm.nih.gov/Traces/study/?acc=PRJNA436742	https://www.ncbi.nlm.nih.gov/bioproject/?term=PRJNA436742
HeyA8	simir34a	OE	30374110	PRJNA436742	SRP133851	GSE111379	SRX3758396-SRX3862764	https://www.ncbi.nlm.nih.gov/Traces/study/?acc=PRJNA436742	https://www.ncbi.nlm.nih.gov/bioproject/?term=PRJNA436742
ND-MSC	mir138	KD	None	PRJNA437669	SRP134388	GSE111651	SRX3779330-SRX3779335	https://www.ncbi.nlm.nih.gov/Traces/study/?acc=PRJNA437669	https://www.ncbi.nlm.nih.gov/bioproject/PRJNA437669
MCF-7	mir26a	OE	28126920	PRJNA187476	SRP018221	GSE43726	SRX219947-SRX219950	https://www.ncbi.nlm.nih.gov/Traces/study/?acc=PRJNA187476	https://www.ncbi.nlm.nih.gov/bioproject/PRJNA187476
MDA-MB-231	mir26a	KD	28126920	PRJNA187476	SRP018221	GSE43726	SRX219947-SRX219950	https://www.ncbi.nlm.nih.gov/Traces/study/?acc=PRJNA187476	https://www.ncbi.nlm.nih.gov/bioproject/PRJNA187476
AG09319	mir9	KD	27117414	PRJNA318168	SRP073163	GSE80170	SRX1693139-SRX1693154	https://www.ncbi.nlm.nih.gov/Traces/study/?acc=PRJNA318168	https://www.ncbi.nlm.nih.gov/bioproject/PRJNA318168
AG09319	mir9	OE	27117414	PRJNA318168	SRP073163	GSE80170	SRX1693139-SRX1693154	https://www.ncbi.nlm.nih.gov/Traces/study/?acc=PRJNA318168	https://www.ncbi.nlm.nih.gov/bioproject/PRJNA318168
GM01835	mir9	KD	27117414	PRJNA318168	SRP073163	GSE80170	SRX1693139-SRX1693154	https://www.ncbi.nlm.nih.gov/Traces/study/?acc=PRJNA318168	https://www.ncbi.nlm.nih.gov/bioproject/PRJNA318168
GM01835	mir9	OE	27117414	PRJNA318168	SRP073163	GSE80170	SRX1693139-SRX1693154	https://www.ncbi.nlm.nih.gov/Traces/study/?acc=PRJNA318168	https://www.ncbi.nlm.nih.gov/bioproject/PRJNA318168
GM02038	mir9	KD	27117414	PRJNA318168	SRP073163	GSE80170	SRX1693139-SRX1693154	https://www.ncbi.nlm.nih.gov/Traces/study/?acc=PRJNA318168	https://www.ncbi.nlm.nih.gov/bioproject/PRJNA318168
GM03440	mir9	KD	27117414	PRJNA318168	SRP073163	GSE80170	SRX1693139-SRX1693154	https://www.ncbi.nlm.nih.gov/Traces/study/?acc=PRJNA318168	https://www.ncbi.nlm.nih.gov/bioproject/PRJNA318168
MCF-7	mir23b	OE	23580553	PRJNA165157	SRP013022	GSE37918	SRX147670-SRX147674	https://www.ncbi.nlm.nih.gov/Traces/study/?acc=PRJNA165157	https://www.ncbi.nlm.nih.gov/bioproject/PRJNA165157
MDA-MB-231	mir23b	KD	23580553	PRJNA165157	SRP013022	GSE37918	SRX147670-SRX147674	https://www.ncbi.nlm.nih.gov/Traces/study/?acc=PRJNA165157	https://www.ncbi.nlm.nih.gov/bioproject/PRJNA165157
THP-1	mir125a-5p	OE	None	PRJNA414033	SRP119822	GSE104853	SRX3274470-SRX3274475	https://www.ncbi.nlm.nih.gov/Traces/study/?acc=PRJNA414033	https://www.ncbi.nlm.nih.gov/bioproject/PRJNA414033
A2780	mir181a	OE	None	PRJNA226708	SRP032559	GSE52077	SRX373413-SRX373415	https://www.ncbi.nlm.nih.gov/Traces/study/?acc=PRJNA226708	https://www.ncbi.nlm.nih.gov/bioproject/PRJNA226708
293T	mir941	OE	29474580	PRJNA362193	SRP096893	GSE93717	SRX2497822-SRX2497827	https://www.ncbi.nlm.nih.gov/Traces/study/?acc=PRJNA362193	https://www.ncbi.nlm.nih.gov/bioproject/?term=PRJNA362193
HeLa	mir29b-2-5p	OE	None	PRJNA305265	SRP067018	GSE75747	SRX1466718-SRX1466719	https://www.ncbi.nlm.nih.gov/Traces/study/?acc=PRJNA305265	https://www.ncbi.nlm.nih.gov/bioproject/PRJNA305265
16HBE14o	mir1343	OE	26542979	PRJNA304643	SRP066865	GSE75591	SRX1458011-SRX1458026	https://www.ncbi.nlm.nih.gov/Traces/study/?acc=PRJNA304643	https://www.ncbi.nlm.nih.gov/bioproject/PRJNA304643
A549	mir1343	OE	26542979	PRJNA304643	SRP066865	GSE75591	SRX1458011-SRX1458026	https://www.ncbi.nlm.nih.gov/Traces/study/?acc=PRJNA304643	https://www.ncbi.nlm.nih.gov/bioproject/PRJNA304643
HeLa	mir15a	OE	25146723	PRJNA231560	SRP034008	GSE53279	SRX391643-SRX391646	https://www.ncbi.nlm.nih.gov/Traces/study/?acc=PRJNA231560	https://www.ncbi.nlm.nih.gov/bioproject/?term=PRJNA231560
HeLa	mir16	OE	25146723	PRJNA231560	SRP034008	GSE53279	SRX391643-SRX391646	https://www.ncbi.nlm.nih.gov/Traces/study/?acc=PRJNA231560	https://www.ncbi.nlm.nih.gov/bioproject/?term=PRJNA231560
HeLa	mir503	OE	25146723	PRJNA231560	SRP034008	GSE53279	SRX391643-SRX391646	https://www.ncbi.nlm.nih.gov/Traces/study/?acc=PRJNA231560	https://www.ncbi.nlm.nih.gov/bioproject/?term=PRJNA231560
