# Supplementary material for: Genetic variation and microRNA targeting of A-to-I RNA editing fine tune human tissue transcriptomes
Source: Genome Biol. 2021 Mar 9;22:77. doi: 10.1186/s13059-021-02287-1 (PMC7942016; doi:10.1186/s13059-021-02287-1)
Supplement: Supplementary file 10 — Additional file 10: Table S9. List of differential RNA editing sites upon miRNA perturbation. [file 13059_2021_2287_MOESM10_ESM.xlsx]

## Sheet: Table S9
Experiment	RNA editing site	Location	Gene	dFI	p-value	FDR
16HBE14o-mir1343-OE	chr1:145689566	UTR3	RNF115	-0.245614	5.11e-08	6.99e-05
16HBE14o-mir1343-OE	chr1:1661099	ncRNA_intronic	RP1-283E3.4,RP1-283E3.8	0.13156	0.000161147	0.0211246
16HBE14o-mir1343-OE	chr1:19543456	ncRNA_intronic	RP1-43E13.2	0.306985	0.00019256	0.0241683
16HBE14o-mir1343-OE	chr1:28826031	UTR3	PHACTR4	0.157407	1.17e-05	0.00383337
16HBE14o-mir1343-OE	chr1:36067749	UTR3	PSMB2	0.0935007	0.000398439	0.0398372
16HBE14o-mir1343-OE	chr1:67874731	UTR3	SERBP1	0.227621	0.000117506	0.0173293
16HBE14o-mir1343-OE	chr1:92934525	intergenic	RN7SL824P,GFI1	0.236364	2.12e-05	0.00544769
16HBE14o-mir1343-OE	chr10:75536077	downstream	FUT11	-0.153963	0.000468591	0.0447165
16HBE14o-mir1343-OE	chr11:65544523	UTR3	AP5B1	0.113504	2.94e-05	0.00693544
16HBE14o-mir1343-OE	chr12:27187636	intergenic	MED21,C12orf71	-0.457143	8.54e-05	0.0150994
16HBE14o-mir1343-OE	chr14:20834432	UTR3	TEP1	0.214286	5.99e-05	0.0117749
16HBE14o-mir1343-OE	chr14:20835060	UTR3	TEP1	-0.348485	2.97e-07	0.000194962
16HBE14o-mir1343-OE	chr14:35743573	intronic	KIAA0391	0.266667	2.35e-05	0.005766
16HBE14o-mir1343-OE	chr14:55834296	UTR3	ATG14	0.2875	1.88e-05	0.00544769
16HBE14o-mir1343-OE	chr15:41597647	ncRNA_exonic	OIP5-AS1	0.343093	0.000298421	0.0326735
16HBE14o-mir1343-OE	chr15:42859342	ncRNA_intronic	RP11-265N6.2	0.124749	0.000350967	0.0369706
16HBE14o-mir1343-OE	chr15:50652820	ncRNA_intronic	GABPB1-AS1	0.155556	4.27e-05	0.00900132
16HBE14o-mir1343-OE	chr15:50655721	ncRNA_intronic	GABPB1-AS1	0.388889	7.13e-09	3.38e-05
16HBE14o-mir1343-OE	chr16:50139562	ncRNA_intronic	RP11-429P3.5	0.170335	3.52e-05	0.0076876
16HBE14o-mir1343-OE	chr16:50139580	ncRNA_intronic	RP11-429P3.5	0.258446	3.2e-05	0.00725654
16HBE14o-mir1343-OE	chr16:81064189	ncRNA_intronic	RP11-303E16.3	0.228571	6.5e-05	0.0123624
16HBE14o-mir1343-OE	chr17:2320651	UTR3	METTL16	0.193939	0.000469982	0.0447165
16HBE14o-mir1343-OE	chr17:42877235	UTR3	GJC1	0.19344	4.88e-05	0.00991956
16HBE14o-mir1343-OE	chr17:42880249	UTR3	GJC1	0.294118	5.33e-06	0.00196341
16HBE14o-mir1343-OE	chr17:65334802	UTR3	PSMD12	-0.27	2e-06	0.000842635
16HBE14o-mir1343-OE	chr18:23749159	intronic	PSMA8	0.103125	0.00037693	0.0383363
16HBE14o-mir1343-OE	chr19:11256672	UTR3	SPC24	0.158326	0.000299096	0.0326735
16HBE14o-mir1343-OE	chr19:11257709	UTR3	SPC24	0.161474	7.74e-05	0.0142635
16HBE14o-mir1343-OE	chr19:45167121	ncRNA_intronic	CTB-171A8.1	0.350575	1.97e-06	0.000842635
16HBE14o-mir1343-OE	chr19:45167122	ncRNA_intronic	CTB-171A8.1	0.206452	0.000530895	0.0481807
16HBE14o-mir1343-OE	chr19:46053316	UTR3	OPA3	0.239394	0.000323994	0.0347498
16HBE14o-mir1343-OE	chr19:46698500	ncRNA_intronic	AC006262.5,AC007193.6	-0.205128	6.96e-08	6.99e-05
16HBE14o-mir1343-OE	chr2:132272119	ncRNA_intronic	AC093838.4	-0.364706	4.57e-08	6.99e-05
16HBE14o-mir1343-OE	chr2:37328097	UTR3	EIF2AK2	0.111413	6.97e-07	0.000380149
16HBE14o-mir1343-OE	chr20:25427815	UTR3	GINS1	0.0809524	0.000100922	0.0156668
16HBE14o-mir1343-OE	chr20:3849161	UTR3	MAVS	-0.36	9.94e-07	0.00048862
16HBE14o-mir1343-OE	chr20:3852861	intergenic	MAVS,RP11-119B16.2	0.0660714	0.00015378	0.0209859
16HBE14o-mir1343-OE	chr20:3853967	intergenic	MAVS,RP11-119B16.2	0.0726408	0.000543913	0.0486143
16HBE14o-mir1343-OE	chr20:3910035	UTR3	RNF24	0.344828	9.24e-05	0.0150994
16HBE14o-mir1343-OE	chr20:48735434	intronic	TMEM189,TMEM189-UBE2V1	0.211111	6.81e-06	0.00236447
16HBE14o-mir1343-OE	chr21:34730096	UTR3	IFNAR1	0.137066	0.000128993	0.0181174
16HBE14o-mir1343-OE	chr21:45644519	UTR3	ICOSLG	0.185606	0.000365236	0.0377987
16HBE14o-mir1343-OE	chr22:36057285	UTR3	APOL6	0.172365	9.41e-05	0.0150994
16HBE14o-mir1343-OE	chr22:45251828	intronic	ARHGAP8,PRR5-ARHGAP8	0.338164	7.11e-08	6.99e-05
16HBE14o-mir1343-OE	chr3:10193906	downstream	VHL	0.199259	0.000121525	0.0174848
16HBE14o-mir1343-OE	chr3:121552736	intronic	IQCB1	0.297619	3.93e-06	0.00154514
16HBE14o-mir1343-OE	chr3:15113847	UTR3	ZFYVE20	0.261364	9.47e-05	0.0150994
16HBE14o-mir1343-OE	chr4:153544137	UTR3	TMEM154	0.256579	0.000218912	0.0260265
16HBE14o-mir1343-OE	chr4:153544206	UTR3	TMEM154	0.120261	0.000507866	0.047554
16HBE14o-mir1343-OE	chr4:153545033	UTR3	TMEM154	0.41688	9.91e-08	8.35e-05
16HBE14o-mir1343-OE	chr4:17803604	UTR3	DCAF16	0.168074	0.000288245	0.0326735
16HBE14o-mir1343-OE	chr6:159395365	UTR3	RSPH3	-0.134551	0.000156532	0.0209859
16HBE14o-mir1343-OE	chr7:152339525	intergenic	SNORA26,XRCC2	0.25974	0.00020523	0.0252219
16HBE14o-mir1343-OE	chr7:156764180	UTR3	NOM1	-0.149826	0.000416317	0.0409309
16HBE14o-mir1343-OE	chr7:20178567	UTR3	MACC1	0.132558	0.000241791	0.0279671
16HBE14o-mir1343-OE	chr7:65618786	ncRNA_intronic	RP5-1132H15.1	-0.104825	9.16e-05	0.0150994
16HBE14o-mir1343-OE	chr8:23046025	upstream	RP11-1149O23.2	0.126316	0.000180777	0.0231826
16HBE14o-mir1343-OE	chr8:41399796	ncRNA_intronic	RP11-360L9.4,RP11-360L9.7	-0.39819	1.15e-08	3.38e-05
16HBE14o-mir1343-OE	chrX:118672672	UTR3	CXorf56	-0.104839	0.000529637	0.0481807
16HBE14o-mir1343-OE	chrX:123047295	UTR3	XIAP	0.187882	0.000220601	0.0260265
16HBE14o-mir1343-OE	chrX:46299263	intergenic	RP1-30G7.2,KRBOX4	0.383333	1.22e-07	9.03e-05
16HBE14o-mir1343-OE	chrX:46464041	downstream	SLC9A7	0.275121	7.09e-07	0.000380149
16HBE14o-mir1343-OE	chrX:54587352	UTR3	GNL3L	0.212121	1.83e-05	0.00544769
16HBE14o-mir1343-OE	chrX:84346345	downstream	SATL1	-0.200483	0.000112017	0.0169433
16HBE14o-mir1343-OE	chrX:84346796	downstream	SATL1	-0.282051	2.01e-05	0.00544769
16HBE14o-mir1343-OE	chrX:84346797	downstream	SATL1	-0.404858	2.06e-05	0.00544769
293T-mir941-OE	chr1:16949178	ncRNA_intronic	CROCCP2	-0.285714	2.81e-05	0.0120681
293T-mir941-OE	chr1:38326728	ncRNA_exonic	RP11-109P14.10	-0.25	0.000299697	0.0429455
293T-mir941-OE	chr1:85489842	intronic	MCOLN3,WDR63	-0.292271	7.59e-05	0.0199713
293T-mir941-OE	chr12:27576447	ncRNA_intronic	RP11-165P7.1	-0.185714	0.000220946	0.0405719
293T-mir941-OE	chr12:57124561	downstream	PRIM1	0.338889	0.000241187	0.0405719
293T-mir941-OE	chr12:79996948	intronic	PAWR	0.525	1.3e-06	0.00167013
293T-mir941-OE	chr12:79996949	intronic	PAWR	0.275	0.000361901	0.0482826
293T-mir941-OE	chr15:40955102	UTR3	CASC5	-0.315789	0.000273755	0.0411819
293T-mir941-OE	chr17:57280649	ncRNA_intronic	CTD-2510F5.4	-0.3	0.000255033	0.0411134
293T-mir941-OE	chr17:79530063	UTR3	NPLOC4	-0.394872	6.62e-05	0.0199713
293T-mir941-OE	chr18:32827735	intronic	ZNF397	-0.361111	3.39e-05	0.0131055
293T-mir941-OE	chr18:56420565	ncRNA_exonic	RP11-108P20.1	0.266234	0.000276746	0.0411819
293T-mir941-OE	chr19:13884418	ncRNA_exonic	CTB-5E10.3	-0.370629	9.82e-05	0.0230223
293T-mir941-OE	chr19:1459302	ncRNA_intronic	CTB-25B13.12	-0.454545	0.000106025	0.0230223
293T-mir941-OE	chr19:40537261	UTR3	ZNF780B	0.303571	0.000382713	0.0484867
293T-mir941-OE	chr19:53121455	intronic	ZNF83	0.388235	0.000142698	0.0290578
293T-mir941-OE	chr2:75895278	intronic	GCFC2,MRPL19	-0.283077	7.74e-05	0.0199713
293T-mir941-OE	chr2:96495864	intergenic	LINC00342,ANKRD36C	-0.5	9.29e-06	0.00642951
293T-mir941-OE	chr2:96496466	intergenic	LINC00342,ANKRD36C	0.516667	1.69e-05	0.00931883
293T-mir941-OE	chr2:96496491	intergenic	LINC00342,ANKRD36C	0.3375	0.000107108	0.0230223
293T-mir941-OE	chr20:19999024	intronic	NAA20	0.423077	2.65e-05	0.0120681
293T-mir941-OE	chr20:5980697	intergenic	MCM8,RN7SL498P	-0.525641	9.29e-06	0.00642951
293T-mir941-OE	chr21:34637088	ncRNA_exonic	IL10RB-AS1	-0.259259	0.000395877	0.0484867
293T-mir941-OE	chr4:772527	ncRNA_intronic	RP11-440L14.1	0.615385	1.02e-07	0.000197082
293T-mir941-OE	chr6:46625094	intronic	SLC25A27	0.416667	0.000401027	0.0484867
293T-mir941-OE	chr7:102097555	UTR3	ALKBH4	-0.362745	0.000235026	0.0405719
293T-mir941-OE	chr7:44035230	ncRNA_intronic	POLR2J4,RP5-1165K10.2	0.368421	7.14e-05	0.0199713
293T-mir941-OE	chr9:33589793	ncRNA_intronic	RP11-255A11.21	0.65	9.93e-08	0.000197082
293T-mir941-OE	chr9:99901133	intergenic	RP11-520B13.4,RNU6-798P	-0.409091	0.000174546	0.0337658
293T-mir941-OE	chrX:100419421	downstream	CENPI	-0.166667	0.000313804	0.043361
293T-mir941-OE	chrX:100598421	intergenic	RNU6-934P,TIMM8A	0.409091	7.14e-05	0.0199713
293T-mir941-OE	chrX:54591021	intergenic	GNL3L,ITIH6	-0.525641	9.97e-06	0.00642951
A2780-mir181a-OE	chr1:6273395	intronic	RNF207	-0.646154	2.09e-05	0.0357779
A2780-mir181a-OE	chr11:18625941	ncRNA_intronic	SPTY2D1-AS1	-0.59596	3.54e-06	0.0195218
A2780-mir181a-OE	chr13:20247023	UTR3	MPHOSPH8	0.305598	2.63e-05	0.0361748
A2780-mir181a-OE	chr15:64653646	intronic	CTD-2116N17.1	-0.411319	1.03e-06	0.0113278
A2780-mir181a-OE	chr16:57210949	intronic	FAM192A	-0.580952	1.67e-05	0.0357779
A2780-mir181a-OE	chr6:42855962	UTR3	RPL7L1	0.228557	2.23e-05	0.0357779
A2780-mir181a-OE	chr7:100222454	intronic	TFR2	0.416667	1.49e-05	0.0357779
A2780-mir181a-OE	chrX:100418858	downstream	CENPI	0.534722	2.27e-05	0.0357779
A549-mir1343-OE	chr1:10517313	UTR3	DFFA	0.184211	0.000121701	0.0112961
A549-mir1343-OE	chr1:10519982	UTR3	DFFA	0.128205	0.00118824	0.0448187
A549-mir1343-OE	chr1:145369709	UTR3	NBPF10	-0.332016	0.000137233	0.0120004
A549-mir1343-OE	chr1:155720655	intronic	GON4L	-0.360672	0.00134502	0.0477656
A549-mir1343-OE	chr1:15899691	UTR3	AGMAT	0.255682	0.000418995	0.0237663
A549-mir1343-OE	chr1:179042482	UTR3	FAM20B	0.362745	1.97e-05	0.0040202
A549-mir1343-OE	chr1:179042616	UTR3	FAM20B	0.263587	0.00067421	0.0316491
A549-mir1343-OE	chr1:179042701	UTR3	FAM20B	0.325758	1.81e-06	0.000921811
A549-mir1343-OE	chr1:19543457	ncRNA_intronic	RP1-43E13.2	0.369088	0.000215627	0.0160572
A549-mir1343-OE	chr1:201487087	ncRNA_intronic	RP11-134G8.7	0.153333	0.00105279	0.0429958
A549-mir1343-OE	chr1:201968197	intronic	RNPEP	0.280702	0.000968469	0.0409052
A549-mir1343-OE	chr1:204525666	UTR3	MDM4	0.163603	0.00116489	0.044462
A549-mir1343-OE	chr1:207942336	intronic	CD46	0.380184	8.57e-07	0.000775571
A549-mir1343-OE	chr1:28661576	UTR3	MED18	0.163793	0.00123181	0.0453217
A549-mir1343-OE	chr1:53289547	UTR3	ZYG11B	0.291498	0.000438751	0.024546
A549-mir1343-OE	chr1:6282224	UTR3	ICMT	0.454545	1.04e-06	0.000775571
A549-mir1343-OE	chr1:6283260	UTR3	ICMT	0.0962963	0.000750171	0.0340411
A549-mir1343-OE	chr10:49254846	intergenic	RNA5SP315,RP11-13E1.5	0.360577	2.75e-05	0.00449557
A549-mir1343-OE	chr10:51733234	ncRNA_intronic	LINC00843	0.108571	0.000545332	0.0271602
A549-mir1343-OE	chr11:125526139	UTR3	CHEK1	0.231746	2.22e-05	0.00411295
A549-mir1343-OE	chr11:31452835	UTR3	DNAJC24	0.301176	1.28e-06	0.000775571
A549-mir1343-OE	chr11:65544567	UTR3	AP5B1	0.365079	1.02e-05	0.00267842
A549-mir1343-OE	chr11:768312	UTR3	PDDC1	0.200855	0.000490261	0.0256696
A549-mir1343-OE	chr11:8994423	ncRNA_intronic	TMEM9B-AS1	0.266667	0.00141464	0.0489223
A549-mir1343-OE	chr11:8997579	ncRNA_intronic	TMEM9B-AS1	0.375758	8.6e-05	0.00976031
A549-mir1343-OE	chr12:113828925	intergenic	PLBD2,SDS	0.176505	0.000216245	0.0160572
A549-mir1343-OE	chr12:122215058	UTR3	TMEM120B	0.125146	0.000909359	0.0390928
A549-mir1343-OE	chr12:124007203	intronic	RILPL1	0.290441	0.000466876	0.0255983
A549-mir1343-OE	chr12:27574434	ncRNA_intronic	RP11-165P7.1	0.317814	1.32e-05	0.00316878
A549-mir1343-OE	chr12:47652296	ncRNA_intronic	RP11-493L12.3	-0.4	2.63e-05	0.00448154
A549-mir1343-OE	chr12:64537448	UTR3	SRGAP1	-0.15508	0.000340039	0.0207972
A549-mir1343-OE	chr13:21949107	intergenic	RNA5SP25,ZDHHC20	0.321171	0.000193549	0.0149142
A549-mir1343-OE	chr14:101933847	intergenic	RP11-1029J19.2,DIO3OS	0.222222	0.00135868	0.0478348
A549-mir1343-OE	chr14:101933907	intergenic	RP11-1029J19.2,DIO3OS	0.31044	9.98e-06	0.00267842
A549-mir1343-OE	chr14:31563681	downstream	AP4S1	0.346154	0.000482632	0.0255983
A549-mir1343-OE	chr14:74165276	ncRNA_exonic	RP4-693M11.3	0.364706	0.00122794	0.0453217
A549-mir1343-OE	chr14:75202402	UTR3	FCF1	0.36	0.00111189	0.0438416
A549-mir1343-OE	chr15:50652843	ncRNA_intronic	GABPB1-AS1	-0.569378	4.19e-08	0.000171188
A549-mir1343-OE	chr15:90444685	UTR3	C15orf38	0.299107	0.000260195	0.0174203
A549-mir1343-OE	chr16:30932699	ncRNA_exonic	FBXL19-AS1	0.366071	0.000406643	0.0237247
A549-mir1343-OE	chr16:48387175	UTR3	LONP2	0.196581	0.000176194	0.0143916
A549-mir1343-OE	chr16:48387354	UTR3	LONP2	0.263123	3.19e-05	0.00501126
A549-mir1343-OE	chr16:50139140	ncRNA_intronic	RP11-429P3.5	0.238182	0.000479649	0.0255983
A549-mir1343-OE	chr16:50139563	ncRNA_intronic	RP11-429P3.5	0.175676	0.000341188	0.0207972
A549-mir1343-OE	chr16:56974612	ncRNA_intronic	RP11-325K4.3	0.195565	0.000169812	0.0141533
A549-mir1343-OE	chr16:57852466	intergenic	CTD-2600O9.1,RNU6-20P	0.379808	0.000545219	0.0271602
A549-mir1343-OE	chr16:81064233	ncRNA_intronic	RP11-303E16.3	0.118357	0.00108371	0.0433908
A549-mir1343-OE	chr17:16250238	intronic	CENPV,PIGL	-0.442308	0.000238001	0.0172057
A549-mir1343-OE	chr17:18629897	intronic	TRIM16L	-0.3	0.0011605	0.044462
A549-mir1343-OE	chr17:35838015	UTR3	TADA2A	-0.178649	0.000530839	0.0270993
A549-mir1343-OE	chr17:42877235	UTR3	GJC1	0.29798	0.000240629	0.0172057
A549-mir1343-OE	chr17:49041786	UTR3	SPAG9	-0.242424	0.00128559	0.0468781
A549-mir1343-OE	chr17:49042278	UTR3	SPAG9	0.401709	7.56e-05	0.00916153
A549-mir1343-OE	chr17:73940918	ncRNA_intronic	RP11-552F3.13	0.34413	0.000578497	0.028126
A549-mir1343-OE	chr19:13884199	ncRNA_exonic	CTB-5E10.3	0.196154	4.62e-05	0.00668944
A549-mir1343-OE	chr19:15772022	UTR3	CYP4F3	0.163309	0.000971547	0.0409052
A549-mir1343-OE	chr19:1587538	intronic	MBD3,UQCR11	-0.3775	1.72e-07	0.000351059
A549-mir1343-OE	chr19:16661491	UTR3	SLC35E1	0.189147	2.57e-06	0.00116588
A549-mir1343-OE	chr19:36261208	ncRNA_intronic	AC002398.13	0.200436	0.00138477	0.0483368
A549-mir1343-OE	chr19:36261578	ncRNA_intronic	AC002398.13	-0.377926	0.00133118	0.0476889
A549-mir1343-OE	chr19:37037174	UTR3	ZNF529	0.270903	7.27e-05	0.00916153
A549-mir1343-OE	chr19:39982430	intergenic	TIMM50,DLL3	0.219608	0.000103599	0.0102346
A549-mir1343-OE	chr19:39982591	intergenic	TIMM50,DLL3	0.220238	0.00111644	0.0438416
A549-mir1343-OE	chr19:40537257	UTR3	ZNF780B	0.239234	0.000285949	0.0188357
A549-mir1343-OE	chr19:45167091	ncRNA_intronic	CTB-171A8.1	-0.353194	0.00101512	0.0421953
A549-mir1343-OE	chr19:46052975	UTR3	OPA3	0.226107	0.000138105	0.0120004
A549-mir1343-OE	chr19:58355620	intronic	CTD-2583A14.10,ZNF587B	-0.369231	0.000297906	0.0191266
A549-mir1343-OE	chr19:58357271	UTR3	ZNF587B	0.255682	0.000414968	0.0237663
A549-mir1343-OE	chr2:114467639	intergenic	AC017074.2,SLC35F5	0.4125	0.000738026	0.0338663
A549-mir1343-OE	chr2:128951904	UTR3	UGGT1	0.153747	0.000303416	0.0191266
A549-mir1343-OE	chr2:128952024	UTR3	UGGT1	0.319444	2.46e-05	0.00436335
A549-mir1343-OE	chr2:201754974	intronic	NIF3L1	0.270833	0.000245893	0.0172057
A549-mir1343-OE	chr2:202152106	UTR3	CASP8	0.217172	9.95e-05	0.0102346
A549-mir1343-OE	chr2:206986926	ncRNA_exonic	AC007383.4	-0.210784	0.000877183	0.0381108
A549-mir1343-OE	chr2:224620992	intronic	AP1S3	0.213362	0.000104867	0.0102346
A549-mir1343-OE	chr2:86252222	UTR3	POLR1A	0.294737	7.33e-05	0.00916153
A549-mir1343-OE	chr2:99812857	UTR3	C2orf15,MRPL30	-0.275814	9.35e-05	0.0102346
A549-mir1343-OE	chr20:299483	intergenic	ZCCHC3,RP5-1103G7.4	0.4	0.000180992	0.0144935
A549-mir1343-OE	chr20:3850435	intergenic	MAVS,RP11-119B16.2	0.170163	0.000471753	0.0255983
A549-mir1343-OE	chr20:3909578	UTR3	RNF24	0.327731	9.71e-05	0.0102346
A549-mir1343-OE	chr22:18571419	UTR3	PEX26	0.519737	3.15e-07	0.000428867
A549-mir1343-OE	chr22:18572730	UTR3	PEX26	0.347985	7.85e-05	0.00916153
A549-mir1343-OE	chr3:14986138	ncRNA_exonic	FGD5-AS1	0.155702	0.000514225	0.0265835
A549-mir1343-OE	chr3:15451903	intronic	METTL6	0.256917	0.000252778	0.0172057
A549-mir1343-OE	chr3:44791397	UTR3	KIAA1143	0.363636	0.000159513	0.0135719
A549-mir1343-OE	chr4:57326291	UTR3	PAICS	0.146453	2.21e-05	0.00411295
A549-mir1343-OE	chr4:73923449	UTR3	COX18	0.20641	5.77e-06	0.00235506
A549-mir1343-OE	chr5:121362874	UTR3	SRFBP1	0.188293	1.76e-05	0.00377704
A549-mir1343-OE	chr5:132029860	ncRNA_intronic	AC004237.1	0.205754	7.85e-05	0.00916153
A549-mir1343-OE	chr5:180262080	ncRNA_exonic	LINC00847	0.4525	9.07e-06	0.00267842
A549-mir1343-OE	chr5:37290492	UTR3	NUP155	0.250733	0.000109667	0.0104158
A549-mir1343-OE	chr5:74040913	intronic	GFM2	0.284091	1.46e-05	0.00332107
A549-mir1343-OE	chr5:79776612	intergenic	ZFYVE16,CTD-2015H6.3	0.282353	0.000191737	0.0149142
A549-mir1343-OE	chr5:79923990	UTR3	DHFR	0.16643	0.000801253	0.0359595
A549-mir1343-OE	chr6:150046734	UTR3	NUP43	0.12926	0.00119619	0.0448187
A549-mir1343-OE	chr6:159394487	UTR3	RSPH3	0.4	0.000833982	0.0366235
A549-mir1343-OE	chr6:63987867	UTR3	LGSN	0.179487	0.000823759	0.0365677
A549-mir1343-OE	chr6:71298643	UTR3	C6orf57	0.460606	1.05e-05	0.00267842
A549-mir1343-OE	chr6:71298929	UTR3	C6orf57	-0.208333	0.000552136	0.0271677
A549-mir1343-OE	chr7:102185936	intronic	RP11-514P8.7	0.203704	0.000612917	0.0294489
A549-mir1343-OE	chr7:44872437	intronic	H2AFV	0.133333	0.00113464	0.0441321
A549-mir1343-OE	chr7:73248573	downstream	WBSCR27	0.328571	8.66e-06	0.00267842
A549-mir1343-OE	chr7:99172900	UTR3	ZNF655	0.391608	0.000105253	0.0102346
A549-mir1343-OE	chr7:99716236	ncRNA_intronic	RP11-506M12.1	-0.5	3.75e-05	0.00566778
A549-mir1343-OE	chr7:99810493	intronic	GATS,STAG3	0.258919	9.04e-06	0.00267842
A549-mir1343-OE	chr8:23046319	upstream	RP11-1149O23.2	0.355263	0.00108167	0.0433908
A549-mir1343-OE	chr8:41399823	ncRNA_intronic	RP11-360L9.4,RP11-360L9.7	0.318182	4.75e-05	0.00668944
A549-mir1343-OE	chr8:96258302	UTR3	C8orf37	0.461538	1.33e-06	0.000775571
A549-mir1343-OE	chr8:98741390	downstream	MTDH	0.0824972	0.0014255	0.0489223
A549-mir1343-OE	chr9:130554684	intergenic	CDK9,FPGS	-0.218182	0.000735738	0.0338663
A549-mir1343-OE	chr9:130991755	intronic	DNM1	0.225862	0.000356244	0.0213956
A549-mir1343-OE	chr9:131069762	intergenic	RP11-339B21.14,TRUB2	0.255682	0.00132836	0.0476889
A549-mir1343-OE	chr9:131089952	intronic	COQ4	0.336364	6.74e-05	0.00916153
A549-mir1343-OE	chrX:123043061	UTR3	XIAP	0.194444	0.000250076	0.0172057
A549-mir1343-OE	chrX:123043064	UTR3	XIAP	-0.340659	0.000304415	0.0191266
A549-mir1343-OE	chrX:2824385	UTR3	ARSD	-0.158545	0.000385212	0.0228001
A549-mir1343-OE	chrX:54589730	intergenic	GNL3L,ITIH6	0.235	0.000631873	0.0300066
A549-mir1343-OE	chrX:73416963	intergenic	RP13-36G14.4,RP3-368A4.5	0.153043	0.00102285	0.0421953
A549-mir1343-OE	chrX:73428531	ncRNA_intronic	RP3-368A4.5	0.262821	0.000126362	0.0114681
AG09319-mir9-OE	chr1:150585608	intronic	ENSA	0.628959	3.06e-06	0.0217499
AG09319-mir9-OE	chr12:9811336	ncRNA_intronic	RP11-705C15.3	-0.467368	2.76e-06	0.0217499
AG09319-mir9-OE	chr2:39009355	UTR3	GEMIN6	0.751515	7.4e-08	0.00157664
BeWo-mir371a-5p-KD	chr12:64844071	UTR3	XPOT	-0.25619	8.17e-05	0.0491522
BeWo-mir371a-5p-KD	chr14:35745458	intronic	KIAA0391	0.542029	8.58e-05	0.0491522
BeWo-mir371a-5p-KD	chr14:64950616	UTR3	ZBTB25	-0.538462	2.59e-05	0.0466153
BeWo-mir371a-5p-KD	chr14:92585266	UTR5	NDUFB1	-0.418404	1.34e-05	0.0420824
BeWo-mir371a-5p-KD	chr15:50661775	intergenic	GABPB1-AS1,USP8	-0.444805	2.53e-05	0.0466153
BeWo-mir371a-5p-KD	chr16:29942559	intergenic	CTD-2574D22.2,TMEM219	-0.4	7.03e-05	0.0491522
BeWo-mir371a-5p-KD	chr17:42877711	UTR3	GJC1	-0.594771	7.48e-05	0.0491522
BeWo-mir371a-5p-KD	chr17:73095680	intronic	SLC16A5	0.5	4.18e-05	0.0480529
BeWo-mir371a-5p-KD	chr17:79528188	intronic	NPLOC4	-0.520979	6.75e-05	0.0491522
BeWo-mir371a-5p-KD	chr19:10820004	intronic	QTRT1	0.818182	2.62e-07	0.00330029
BeWo-mir371a-5p-KD	chr19:39358724	UTR3	RINL	0.551657	8.53e-05	0.0491522
BeWo-mir371a-5p-KD	chr19:52535209	UTR3	ZNF432	0.595238	6.69e-05	0.0491522
BeWo-mir371a-5p-KD	chr20:3853005	intergenic	MAVS,RP11-119B16.2	-0.4	5.74e-05	0.0491522
BeWo-mir371a-5p-KD	chr22:41327527	UTR3	XPNPEP3	-0.454545	8.46e-06	0.035559
BeWo-mir371a-5p-KD	chr3:125626686	downstream	RP11-666A20.4	-0.464653	4.19e-05	0.0480529
BeWo-mir371a-5p-KD	chr3:48787909	UTR3	PRKAR2A	-0.692308	8.52e-07	0.00537173
BeWo-mir371a-5p-KD	chr3:56604587	UTR3	CCDC66	0.454545	3.99e-05	0.0480529
BeWo-mir371a-5p-KD	chr4:188925324	UTR3	ZFP42	0.150518	3.93e-05	0.0480529
BeWo-mir371a-5p-KD	chr5:130538338	UTR3	LYRM7	-0.470588	8.17e-05	0.0491522
BeWo-mir371a-5p-KD	chr6:159395415	UTR3	RSPH3	0.569079	5.08e-05	0.0491522
BeWo-mir371a-5p-KD	chr6:42856116	UTR3	RPL7L1	-0.323853	6.75e-05	0.0491522
BeWo-mir371a-5p-KD	chr7:66739137	intergenic	TYW1,PMS2P4	-0.651786	1.81e-05	0.0457409
BeWo-mir518a-3p-KD	chr1:10517313	UTR3	DFFA	-0.254545	0.000572725	0.0413532
BeWo-mir518a-3p-KD	chr1:10518052	UTR3	DFFA	-0.29409	0.000687343	0.0449325
BeWo-mir518a-3p-KD	chr1:109606156	downstream	TAF13	-0.236069	0.000279795	0.0288648
BeWo-mir518a-3p-KD	chr1:109606173	downstream	TAF13	-0.154746	0.000668237	0.0441203
BeWo-mir518a-3p-KD	chr1:109606337	downstream	TAF13	-0.192328	6.77e-07	0.000849902
BeWo-mir518a-3p-KD	chr1:145369556	UTR3	NBPF10	-0.167323	0.000312222	0.031234
BeWo-mir518a-3p-KD	chr1:145689717	UTR3	RNF115	-0.47166	0.000332537	0.0319213
BeWo-mir518a-3p-KD	chr1:150281532	downstream	MRPS21	-0.614286	0.000390771	0.0339712
BeWo-mir518a-3p-KD	chr1:155695969	intronic	DAP3,MSTO1	0.595652	0.00025919	0.0280147
BeWo-mir518a-3p-KD	chr1:155705300	intronic	DAP3,MSTO1	-0.580288	4.51e-07	0.000849902
BeWo-mir518a-3p-KD	chr1:155706005	intronic	DAP3,MSTO1	-0.210445	0.000662498	0.0439612
BeWo-mir518a-3p-KD	chr1:160966351	UTR3	F11R	-0.147625	0.000737264	0.0470318
BeWo-mir518a-3p-KD	chr1:160966352	UTR3	F11R	-0.153443	0.000228639	0.0269657
BeWo-mir518a-3p-KD	chr1:179326003	UTR3	SOAT1	-0.316176	0.000333049	0.0319213
BeWo-mir518a-3p-KD	chr1:179326278	UTR3	SOAT1	-0.382161	1.85e-05	0.00752172
BeWo-mir518a-3p-KD	chr1:179326296	UTR3	SOAT1	-0.281638	0.00028517	0.0291912
BeWo-mir518a-3p-KD	chr1:179326499	UTR3	SOAT1	-0.273469	0.000350985	0.0319638
BeWo-mir518a-3p-KD	chr1:179326588	UTR3	SOAT1	-0.182181	0.000275176	0.0286118
BeWo-mir518a-3p-KD	chr1:179327010	UTR3	SOAT1	-0.227514	0.000411472	0.0348375
BeWo-mir518a-3p-KD	chr1:21750299	intergenic	RP11-293F5.1,NBPF3	-0.297093	0.000562901	0.0410669
BeWo-mir518a-3p-KD	chr1:21750317	intergenic	RP11-293F5.1,NBPF3	-0.367849	0.000492845	0.0382825
BeWo-mir518a-3p-KD	chr1:220232143	UTR3	BPNT1	-0.280088	0.000185264	0.0253714
BeWo-mir518a-3p-KD	chr1:27271413	intronic	NUDC	-0.55	0.000292621	0.0297235
BeWo-mir518a-3p-KD	chr1:28661576	UTR3	MED18	-0.331522	0.000538816	0.0402181
BeWo-mir518a-3p-KD	chr1:36067925	UTR3	PSMB2	-0.365238	0.000118314	0.0214019
BeWo-mir518a-3p-KD	chr1:36068295	UTR3	PSMB2	-0.428904	0.000200954	0.0262732
BeWo-mir518a-3p-KD	chr1:36943433	intronic	CSF3R	-0.340994	3.32e-06	0.00243442
BeWo-mir518a-3p-KD	chr1:53291434	UTR3	ZYG11B	-0.365899	0.000338075	0.0319213
BeWo-mir518a-3p-KD	chr1:6282224	UTR3	ICMT	-0.353416	0.00026519	0.0280147
BeWo-mir518a-3p-KD	chr1:9161011	UTR3	GPR157	-0.273109	0.000173754	0.0246721
BeWo-mir518a-3p-KD	chr1:9161231	UTR3	GPR157	-0.373016	7.76e-06	0.0046551
BeWo-mir518a-3p-KD	chr10:101992194	ncRNA_intronic	RP11-316M21.6	-0.262801	4.27e-05	0.0128206
BeWo-mir518a-3p-KD	chr10:102121601	UTR3	SCD	-0.140089	6.18e-07	0.000849902
BeWo-mir518a-3p-KD	chr10:102777342	exonic	PDZD7	-0.324074	0.000251414	0.0277604
BeWo-mir518a-3p-KD	chr10:75008965	ncRNA_exonic	DNAJC9-AS1	-0.190265	6.13e-07	0.000849902
BeWo-mir518a-3p-KD	chr10:96372562	intergenic	RP11-119K6.6,CYP2C18	-0.368056	0.000159771	0.0237053
BeWo-mir518a-3p-KD	chr11:126168255	intronic	RP11-712L6.5	-0.6	2.23e-05	0.00866381
BeWo-mir518a-3p-KD	chr11:767989	UTR3	PDDC1	-0.558333	0.000144067	0.0230366
BeWo-mir518a-3p-KD	chr12:113827916	downstream	PLBD2	-0.206987	0.000166335	0.0244051
BeWo-mir518a-3p-KD	chr12:113828925	intergenic	PLBD2,SDS	-0.238411	2.95e-06	0.00229447
BeWo-mir518a-3p-KD	chr12:113828960	intergenic	PLBD2,SDS	-0.221905	0.000459755	0.0365727
BeWo-mir518a-3p-KD	chr12:117289312	UTR3	RNFT2	-0.363636	0.000611413	0.0426321
BeWo-mir518a-3p-KD	chr12:120899011	UTR3	GATC	-0.171429	0.000797244	0.0491944
BeWo-mir518a-3p-KD	chr12:124005060	intronic	RILPL1	-0.318182	0.000657272	0.0439365
BeWo-mir518a-3p-KD	chr12:51324506	UTR3	METTL7A	-0.157792	0.000635965	0.0435125
BeWo-mir518a-3p-KD	chr12:51324639	UTR3	METTL7A	-0.167873	0.000395736	0.0339712
BeWo-mir518a-3p-KD	chr12:51325229	UTR3	METTL7A	-0.088214	0.000575477	0.0413532
BeWo-mir518a-3p-KD	chr12:51325238	UTR3	METTL7A	-0.177191	0.000149911	0.0230366
BeWo-mir518a-3p-KD	chr12:51325347	UTR3	METTL7A	-0.196178	0.000252271	0.0277604
BeWo-mir518a-3p-KD	chr12:51325400	UTR3	METTL7A	-0.102838	0.000708691	0.0458336
BeWo-mir518a-3p-KD	chr12:69237023	UTR3	MDM2	-0.120901	0.000211305	0.0264685
BeWo-mir518a-3p-KD	chr12:69237509	UTR3	MDM2	-0.14554	0.000200428	0.0262732
BeWo-mir518a-3p-KD	chr12:69237510	UTR3	MDM2	-0.0978141	0.000232972	0.0269657
BeWo-mir518a-3p-KD	chr12:69237534	UTR3	MDM2	-0.153368	0.000499748	0.0383673
BeWo-mir518a-3p-KD	chr13:101275522	intronic	TMTC4	-0.532727	0.000128199	0.0222745
BeWo-mir518a-3p-KD	chr13:101275583	intronic	TMTC4	-0.694737	3.51e-05	0.0113079
BeWo-mir518a-3p-KD	chr13:20247141	UTR3	MPHOSPH8	-0.205479	0.000720265	0.0461704
BeWo-mir518a-3p-KD	chr13:21948570	intergenic	RNA5SP25,ZDHHC20	-0.248313	0.000634323	0.0435125
BeWo-mir518a-3p-KD	chr13:21948624	intergenic	RNA5SP25,ZDHHC20	-0.342262	1.49e-05	0.0073
BeWo-mir518a-3p-KD	chr13:50487293	UTR3	SPRYD7	-0.278963	0.000454936	0.0365727
BeWo-mir518a-3p-KD	chr13:50487353	UTR3	SPRYD7	-0.443452	3.43e-05	0.0113079
BeWo-mir518a-3p-KD	chr14:23442150	UTR3	AJUBA	-0.236196	0.000328903	0.0319213
BeWo-mir518a-3p-KD	chr14:50800945	intronic	ATP5S,CDKL1	0.584034	6.93e-05	0.0157814
BeWo-mir518a-3p-KD	chr14:53109732	UTR3	ERO1L	-0.403049	6.6e-05	0.0157814
BeWo-mir518a-3p-KD	chr14:53242639	ncRNA_exonic	RP11-589M4.1	-0.24117	7.3e-06	0.0046551
BeWo-mir518a-3p-KD	chr14:74524774	ncRNA_intronic	AC005484.5	-0.182287	0.000205898	0.0263969
BeWo-mir518a-3p-KD	chr14:75202312	UTR3	FCF1	-0.226667	0.000490065	0.0382825
BeWo-mir518a-3p-KD	chr14:75202372	UTR3	FCF1	-0.272212	0.000499599	0.0383673
BeWo-mir518a-3p-KD	chr14:75202532	UTR3	FCF1	-0.21154	0.000204131	0.0263969
BeWo-mir518a-3p-KD	chr14:75202544	UTR3	FCF1	-0.236547	1.24e-05	0.00629059
BeWo-mir518a-3p-KD	chr14:75202856	UTR3	FCF1	-0.246005	0.000222429	0.0269657
BeWo-mir518a-3p-KD	chr14:75202857	UTR3	FCF1	-0.188509	0.000384331	0.0338339
BeWo-mir518a-3p-KD	chr15:52206009	intergenic	TMOD3,LEO1	-0.614973	0.000173166	0.0246721
BeWo-mir518a-3p-KD	chr15:65442476	UTR3	CLPX	0.294118	0.000789171	0.0489249
BeWo-mir518a-3p-KD	chr15:75643681	intronic	NEIL1	0.551282	0.000131724	0.0225242
BeWo-mir518a-3p-KD	chr15:75645702	intronic	NEIL1	0.137255	0.000773122	0.0488473
BeWo-mir518a-3p-KD	chr15:90618550	ncRNA_intronic	RP11-617F23.1	-0.285165	0.000268076	0.0280948
BeWo-mir518a-3p-KD	chr16:1987989	downstream	MSRB1	-0.660606	5.88e-05	0.0157814
BeWo-mir518a-3p-KD	chr16:23476587	UTR3	GGA2	-0.171654	0.000187273	0.0253714
BeWo-mir518a-3p-KD	chr16:2850286	ncRNA_intronic	PRSS41	-0.4125	1.63e-06	0.00143531
BeWo-mir518a-3p-KD	chr16:2850287	ncRNA_intronic	PRSS41	-0.280247	6.67e-05	0.0157814
BeWo-mir518a-3p-KD	chr16:48388229	UTR3	LONP2	-0.235556	0.000421634	0.0352384
BeWo-mir518a-3p-KD	chr16:48388380	UTR3	LONP2	-0.275712	0.000325204	0.0319213
BeWo-mir518a-3p-KD	chr16:68870449	downstream	CDH1	-0.322515	0.000641368	0.043656
BeWo-mir518a-3p-KD	chr16:81064560	ncRNA_exonic	RP11-303E16.2	-0.34	0.000693069	0.0450836
BeWo-mir518a-3p-KD	chr16:89802438	intronic	ZNF276	-0.384615	0.000505619	0.0385936
BeWo-mir518a-3p-KD	chr17:2320522	UTR3	METTL16	-0.43771	0.000540389	0.0402181
BeWo-mir518a-3p-KD	chr17:33337518	UTR3	RFFL	-0.55	5.38e-05	0.0151065
BeWo-mir518a-3p-KD	chr17:57280686	ncRNA_intronic	CTD-2510F5.4	-0.335238	1.15e-05	0.00607879
BeWo-mir518a-3p-KD	chr17:57280769	ncRNA_intronic	CTD-2510F5.4	-0.323636	0.000420012	0.0352384
BeWo-mir518a-3p-KD	chr17:57281067	ncRNA_intronic	CTD-2510F5.4	-0.357143	0.000100764	0.019446
BeWo-mir518a-3p-KD	chr17:79529508	UTR3	NPLOC4	-0.623529	0.000393956	0.0339712
BeWo-mir518a-3p-KD	chr18:12031838	ncRNA_exonic	RP11-703I16.1	-0.362511	9.93e-05	0.019446
BeWo-mir518a-3p-KD	chr18:23749205	intronic	PSMA8	-0.28617	0.000426041	0.0353828
BeWo-mir518a-3p-KD	chr19:11560432	intronic	PRKCSH	-0.0845127	0.00026107	0.0280147
BeWo-mir518a-3p-KD	chr19:11560740	intronic	PRKCSH	-0.150319	0.000451102	0.0365727
BeWo-mir518a-3p-KD	chr19:11561032	intronic	PRKCSH	-0.456044	0.00044735	0.0365727
BeWo-mir518a-3p-KD	chr19:11561242	intronic	PRKCSH	-0.0983716	8.21e-05	0.0172061
BeWo-mir518a-3p-KD	chr19:11561383	intronic	PRKCSH	-0.143179	1.78e-05	0.00752172
BeWo-mir518a-3p-KD	chr19:11561384	intronic	PRKCSH	-0.091632	6.76e-06	0.0046551
BeWo-mir518a-3p-KD	chr19:11561397	intronic	PRKCSH	-0.0962251	0.000343644	0.0319213
BeWo-mir518a-3p-KD	chr19:12843500	intronic	C19orf43	-0.619048	4.27e-05	0.0128206
BeWo-mir518a-3p-KD	chr19:13884198	ncRNA_exonic	CTB-5E10.3	-0.257407	0.000781031	0.0488792
BeWo-mir518a-3p-KD	chr19:13884742	ncRNA_exonic	CTB-5E10.3	-0.206676	0.000578496	0.0413532
BeWo-mir518a-3p-KD	chr19:16661359	UTR3	SLC35E1	-0.25055	0.000363563	0.0326588
BeWo-mir518a-3p-KD	chr19:16661370	UTR3	SLC35E1	-0.22549	0.000215311	0.0265718
BeWo-mir518a-3p-KD	chr19:16661379	UTR3	SLC35E1	-0.290114	1.07e-05	0.00587309
BeWo-mir518a-3p-KD	chr19:16745385	ncRNA_exonic	CTC-429P9.3	0.542308	8.17e-05	0.0172061
BeWo-mir518a-3p-KD	chr19:17924681	downstream	B3GNT3	-0.279261	1.76e-05	0.00752172
BeWo-mir518a-3p-KD	chr19:17925407	intergenic	B3GNT3,INSL3	-0.215062	6.37e-05	0.0157814
BeWo-mir518a-3p-KD	chr19:17925550	intergenic	B3GNT3,INSL3	-0.259746	0.000250547	0.0277604
BeWo-mir518a-3p-KD	chr19:17925809	intergenic	B3GNT3,INSL3	-0.187149	0.000250261	0.0277604
BeWo-mir518a-3p-KD	chr19:19867458	intergenic	ZNF14,CTC-559E9.4	0.638095	1.88e-05	0.00752172
BeWo-mir518a-3p-KD	chr19:19867464	intergenic	ZNF14,CTC-559E9.4	0.333333	0.00041156	0.0348375
BeWo-mir518a-3p-KD	chr19:20725172	intergenic	CTC-513N18.6,ZNF737	-0.481061	0.000630248	0.0435125
BeWo-mir518a-3p-KD	chr19:21303090	UTR3	ZNF714	-0.630952	0.000123117	0.02174
BeWo-mir518a-3p-KD	chr19:21636424	ncRNA_exonic	CTD-2561J22.5	-0.215263	0.000208098	0.0264224
BeWo-mir518a-3p-KD	chr19:36260772	ncRNA_intronic	AC002398.13	-0.5375	0.000816956	0.049944
BeWo-mir518a-3p-KD	chr19:37068130	ncRNA_exonic	AC092295.7	-0.425987	6.17e-05	0.0157814
BeWo-mir518a-3p-KD	chr19:38897063	intronic	FAM98C	0.521368	3.43e-05	0.0113079
BeWo-mir518a-3p-KD	chr19:39981292	downstream	TIMM50	-0.333333	0.000805793	0.0494907
BeWo-mir518a-3p-KD	chr19:46053172	UTR3	OPA3	-0.247247	0.000263521	0.0280147
BeWo-mir518a-3p-KD	chr19:4653223	UTR3	TNFAIP8L1	-0.527273	0.000144911	0.0230366
BeWo-mir518a-3p-KD	chr19:49427113	downstream	NUCB1	-0.527778	0.000582914	0.0413532
BeWo-mir518a-3p-KD	chr19:49427179	downstream	NUCB1	-0.55	7.07e-05	0.0158258
BeWo-mir518a-3p-KD	chr19:49427557	downstream	NUCB1	-0.510989	0.000149797	0.0230366
BeWo-mir518a-3p-KD	chr19:54681913	intronic	MBOAT7	0.392857	0.00034063	0.0319213
BeWo-mir518a-3p-KD	chr19:58375631	UTR3	ZNF587	-0.264815	0.000353454	0.0319682
BeWo-mir518a-3p-KD	chr2:128951796	UTR3	UGGT1	-0.467836	0.000190213	0.0253714
BeWo-mir518a-3p-KD	chr2:172605837	downstream	DYNC1I2	-0.361472	0.000232434	0.0269657
BeWo-mir518a-3p-KD	chr2:202151362	UTR3	CASP8	-0.278147	0.000658798	0.0439365
BeWo-mir518a-3p-KD	chr2:217366965	UTR3	RPL37A	-0.528428	0.000340341	0.0319213
BeWo-mir518a-3p-KD	chr2:37328034	UTR3	EIF2AK2	-0.22332	0.000340864	0.0319213
BeWo-mir518a-3p-KD	chr2:42930212	intronic	MTA3	-0.764706	4.17e-07	0.000849902
BeWo-mir518a-3p-KD	chr2:61278017	UTR3	PEX13	-0.2575	0.000257321	0.0280147
BeWo-mir518a-3p-KD	chr2:99812311	UTR3	C2orf15,MRPL30	-0.253547	2.31e-05	0.00870083
BeWo-mir518a-3p-KD	chr2:99812336	UTR3	C2orf15,MRPL30	-0.194256	0.000593091	0.0416583
BeWo-mir518a-3p-KD	chr20:25428294	UTR3	GINS1	-0.23539	1.8e-05	0.00752172
BeWo-mir518a-3p-KD	chr20:25428750	UTR3	GINS1	-0.13009	8.76e-05	0.0180793
BeWo-mir518a-3p-KD	chr20:32294153	downstream	PXMP4	-0.541026	0.000323512	0.0319213
BeWo-mir518a-3p-KD	chr20:32661719	intronic	RALY	-0.734848	2.44e-05	0.0088285
BeWo-mir518a-3p-KD	chr21:37494290	ncRNA_intronic	AP000688.14	-0.385484	0.000649601	0.0439365
BeWo-mir518a-3p-KD	chr22:26920442	ncRNA_exonic	CTA-445C9.15	-0.609091	0.000749705	0.0475955
BeWo-mir518a-3p-KD	chr22:36662237	UTR3	APOL1	-0.295023	0.000232695	0.0269657
BeWo-mir518a-3p-KD	chr22:36662901	UTR3	APOL1	-0.204012	1.83e-06	0.00151348
BeWo-mir518a-3p-KD	chr22:36884556	UTR3	FOXRED2	-0.290909	6.52e-05	0.0157814
BeWo-mir518a-3p-KD	chr22:38340748	intronic	C22orf23	-0.342857	0.000123476	0.02174
BeWo-mir518a-3p-KD	chr22:38340759	intronic	C22orf23	0.331541	0.000309234	0.0311713
BeWo-mir518a-3p-KD	chr22:38342537	intronic	C22orf23	-0.317154	0.00015003	0.0230366
BeWo-mir518a-3p-KD	chr3:127790249	UTR3	SEC61A1	-0.103884	1.42e-08	4.7e-05
BeWo-mir518a-3p-KD	chr3:14986098	ncRNA_exonic	FGD5-AS1	-0.402733	7.08e-07	0.000849902
BeWo-mir518a-3p-KD	chr3:14986138	ncRNA_exonic	FGD5-AS1	-0.262516	0.000548221	0.0402181
BeWo-mir518a-3p-KD	chr3:195414902	intergenic	LINC00969,MIR570	-0.384946	0.00017376	0.0246721
BeWo-mir518a-3p-KD	chr3:195895393	intergenic	LINC00885,ZDHHC19	0.608974	0.00023484	0.0269657
BeWo-mir518a-3p-KD	chr3:195895445	intergenic	LINC00885,ZDHHC19	0.666667	9.09e-05	0.0181815
BeWo-mir518a-3p-KD	chr3:38492957	ncRNA_exonic	ACVR2B-AS1	0.384615	7.73e-06	0.0046551
BeWo-mir518a-3p-KD	chr3:40578997	UTR3	ZNF621	-0.536842	0.000346966	0.0319213
BeWo-mir518a-3p-KD	chr3:45722047	ncRNA_intronic	LIMD1-AS1	-0.18746	0.000680634	0.0447153
BeWo-mir518a-3p-KD	chr3:45722341	ncRNA_intronic	LIMD1-AS1	-0.189113	0.000146512	0.0230366
BeWo-mir518a-3p-KD	chr3:58141791	exonic	FLNB	-0.107039	6.61e-05	0.0157814
BeWo-mir518a-3p-KD	chr4:165996838	UTR3	TMEM192	0.441176	0.000520528	0.0395033
BeWo-mir518a-3p-KD	chr4:177252327	UTR3	SPCS3	-0.354656	0.000155207	0.0232899
BeWo-mir518a-3p-KD	chr4:57326315	UTR3	PAICS	-0.182017	6.16e-05	0.0157814
BeWo-mir518a-3p-KD	chr4:57326333	UTR3	PAICS	-0.152401	1.27e-06	0.00119558
BeWo-mir518a-3p-KD	chr4:57327017	UTR3	PAICS	-0.153818	7.29e-09	3.21e-05
BeWo-mir518a-3p-KD	chr4:71682372	UTR3	GRSF1	-0.520147	0.000584989	0.0413532
BeWo-mir518a-3p-KD	chr4:77843564	intergenic	SOWAHB,SEPT11	-0.334091	0.000585615	0.0413532
BeWo-mir518a-3p-KD	chr4:77844011	intergenic	SOWAHB,SEPT11	-0.410714	0.000396181	0.0339712
BeWo-mir518a-3p-KD	chr5:150647737	UTR3	GM2A	-0.242306	4.44e-16	2.93e-12
BeWo-mir518a-3p-KD	chr5:150647744	UTR3	GM2A	-0.339595	0	0
BeWo-mir518a-3p-KD	chr5:156904922	UTR3	ADAM19	-0.279555	8.9e-06	0.00511065
BeWo-mir518a-3p-KD	chr5:156904965	UTR3	ADAM19	-0.243588	0.000133047	0.0225242
BeWo-mir518a-3p-KD	chr5:156905397	UTR3	ADAM19	-0.208852	5.25e-05	0.0150738
BeWo-mir518a-3p-KD	chr5:174956085	UTR3	SFXN1	-0.292175	8.01e-05	0.0172061
BeWo-mir518a-3p-KD	chr5:179265564	UTR3	C5orf45	-0.294671	0.000479198	0.0376655
BeWo-mir518a-3p-KD	chr5:37290323	UTR3	NUP155	-0.314286	4.13e-05	0.0128206
BeWo-mir518a-3p-KD	chr5:461747	intronic	EXOC3	-0.492997	0.000438661	0.0362033
BeWo-mir518a-3p-KD	chr5:79923361	UTR3	DHFR	-0.282068	0.000114056	0.0209183
BeWo-mir518a-3p-KD	chr5:96110490	UTR3	ERAP1	-0.0972377	0.000459115	0.0365727
BeWo-mir518a-3p-KD	chr5:96110544	UTR3	ERAP1	-0.266355	3.6e-07	0.000849902
BeWo-mir518a-3p-KD	chr6:10759411	UTR3	TMEM14B	-0.280051	0.000528841	0.0399048
BeWo-mir518a-3p-KD	chr6:150045816	UTR3	NUP43	-0.161963	0.000212469	0.0264685
BeWo-mir518a-3p-KD	chr6:150045817	UTR3	NUP43	-0.151128	0.000613411	0.0426321
BeWo-mir518a-3p-KD	chr6:42856029	UTR3	RPL7L1	-0.322896	0.000101611	0.019446
BeWo-mir518a-3p-KD	chr6:42856937	UTR3	RPL7L1	-0.113636	0.000107895	0.0200669
BeWo-mir518a-3p-KD	chr6:42909491	ncRNA_intronic	RP3-475N16.1	-0.545752	0.00045524	0.0365727
BeWo-mir518a-3p-KD	chr6:74304013	UTR3	SLC17A5	-0.248052	0.000154401	0.0232899
BeWo-mir518a-3p-KD	chr7:100954511	downstream	RP11-132A1.4	-0.371429	0.000472412	0.0373545
BeWo-mir518a-3p-KD	chr7:102173000	ncRNA_intronic	RP11-514P8.8	-0.222222	0.000176867	0.024846
BeWo-mir518a-3p-KD	chr7:127895876	UTR3	LEP	-0.248754	0.000547302	0.0402181
BeWo-mir518a-3p-KD	chr7:128101480	ncRNA_intronic	RP11-155G14.6,RP11-212P7.3	0.666667	9.09e-05	0.0181815
BeWo-mir518a-3p-KD	chr7:144023235	ncRNA_intronic	OR2A1-AS1	0.542308	0.00071154	0.0458336
BeWo-mir518a-3p-KD	chr7:158530916	intronic	ESYT2	-0.357407	0.000788407	0.0489249
BeWo-mir518a-3p-KD	chr7:99172127	UTR3	ZNF655	-0.456327	0.000106126	0.02002
BeWo-mir518a-3p-KD	chr8:11700213	UTR3	CTSB	-0.192767	0.000187679	0.0253714
BeWo-mir518a-3p-KD	chr8:11700413	UTR3	CTSB	-0.157584	0.000348101	0.0319213
BeWo-mir518a-3p-KD	chr8:11700526	UTR3	CTSB	-0.219136	1.15e-06	0.00116539
BeWo-mir518a-3p-KD	chr8:11700637	UTR3	CTSB	-0.143791	6.84e-05	0.0157814
BeWo-mir518a-3p-KD	chr8:11701357	UTR3	CTSB	-0.318182	4.47e-05	0.0131162
BeWo-mir518a-3p-KD	chr8:30535953	UTR3	GSR	-0.279545	1.63e-05	0.00752172
BeWo-mir518a-3p-KD	chr8:30536078	UTR3	GSR	-0.253141	1.12e-06	0.00116539
BeWo-mir518a-3p-KD	chr8:30536151	UTR3	GSR	-0.190774	0.000777087	0.048864
BeWo-mir518a-3p-KD	chr8:30536544	UTR3	GSR	-0.206727	2.47e-05	0.0088285
BeWo-mir518a-3p-KD	chr8:38829839	ncRNA_intronic	CTD-2544N14.3	-0.516667	0.000226426	0.0269657
BeWo-mir518a-3p-KD	chr8:48890247	UTR3	MCM4	-0.169064	7.76e-05	0.017082
BeWo-mir518a-3p-KD	chr8:95804605	ncRNA_intronic	KB-1608C10.2	-0.461538	6.7e-05	0.0157814
BeWo-mir518a-3p-KD	chr8:99056286	ncRNA_exonic	KB-1208A12.3	-0.608333	0.000144878	0.0230366
BeWo-mir518a-3p-KD	chr9:115447518	UTR3	INIP	-0.414286	0.000134903	0.0225492
BeWo-mir518a-3p-KD	chr9:33042186	ncRNA_exonic	AL162590.1	-0.59276	0.00038235	0.0338339
BeWo-mir518a-3p-KD	chr9:33042277	UTR3	SMU1	-0.441176	0.00065548	0.0439365
BeWo-mir518a-3p-KD	chr9:37510184	ncRNA_intronic	RP11-613M10.6	-0.364055	0.000188739	0.0253714
BeWo-mir518a-3p-KD	chr9:37510185	ncRNA_intronic	RP11-613M10.6	-0.389286	0.00036856	0.0328841
BeWo-mir518a-3p-KD	chrX:123047048	UTR3	XIAP	-0.271303	0.000546116	0.0402181
BeWo-mir518a-3p-KD	chrX:123047165	UTR3	XIAP	-0.251797	3.48e-05	0.0113079
BeWo-mir518a-3p-KD	chrX:1502460	downstream	IL3RA	-0.566667	0.000224651	0.0269657
BeWo-mir518a-3p-KD	chrX:77157422	intronic	COX7B	-0.267569	0.000242891	0.0276498
GM01835-mir9-KD	chr1:204526710	UTR3	MDM4	-0.607843	4.59e-06	0.0305699
GM01835-mir9-OE	chr1:33139581	intronic	RBBP4	-0.623077	1.01e-05	0.0451508
GM01835-mir9-OE	chr16:28968843	ncRNA_intronic	RP11-264B17.2	0.684848	7.54e-06	0.0451508
GM01835-mir9-OE	chr2:96495564	intergenic	LINC00342,ANKRD36C	0.57563	2.68e-06	0.0240643
GM01835-mir9-OE	chr9:130992036	intronic	DNM1	-0.683333	2.42e-06	0.0240643
H5N1-mir324-5p-OE	chr12:113827926	downstream	PLBD2	0.446154	0.000185165	0.0312022
H5N1-mir324-5p-OE	chr12:113827947	downstream	PLBD2	0.359091	0.000310933	0.0450853
H5N1-mir324-5p-OE	chr12:69237509	UTR3	MDM2	0.272727	0.000121162	0.0257671
H5N1-mir324-5p-OE	chr12:98943033	UTR3	TMPO	-0.155688	6.54e-05	0.017386
H5N1-mir324-5p-OE	chr14:20834436	UTR3	TEP1	-0.5	4.59e-05	0.0133113
H5N1-mir324-5p-OE	chr19:42375584	UTR3	RPS19	-0.510469	2.59e-13	4.13e-10
H5N1-mir324-5p-OE	chr19:42375602	UTR3	RPS19	-0.308338	6.36e-06	0.00225315
H5N1-mir324-5p-OE	chr19:42375612	UTR3	RPS19	-0.37732	3.47e-08	2.21e-05
H5N1-mir324-5p-OE	chr19:42375624	UTR3	RPS19	-0.538724	7.88e-15	2.51e-11
H5N1-mir324-5p-OE	chr19:42375627	UTR3	RPS19	-0.40202	5.32e-09	4.25e-06
H5N1-mir324-5p-OE	chr19:42376702	UTR3	RPS19	-0.301697	3.06e-06	0.00121913
H5N1-mir324-5p-OE	chr19:42376710	UTR3	RPS19	-0.274983	0.000113066	0.0257629
H5N1-mir324-5p-OE	chr19:42376842	UTR3	RPS19	-0.218925	0.000185844	0.0312022
H5N1-mir324-5p-OE	chr19:42376843	UTR3	RPS19	-0.347015	2.4e-07	0.000127781
H5N1-mir324-5p-OE	chr19:42376884	UTR3	RPS19	-0.327752	7.87e-10	8.37e-07
H5N1-mir324-5p-OE	chr19:49427350	downstream	NUCB1	-0.685714	8.45e-05	0.0207317
H5N1-mir324-5p-OE	chr2:217366580	UTR3	RPL37A	-0.46732	0.000173688	0.0312022
H5N1-mir324-5p-OE	chr22:18572730	UTR3	PEX26	0.6	0.00022946	0.0365989
H5N1-mir324-5p-OE	chr22:36662872	UTR3	APOL1	0.667045	7.33e-06	0.00233967
H5N1-mir324-5p-OE	chr5:156455886	downstream	HAVCR1	0.249784	0.000164758	0.0312022
H5N1-mir324-5p-OE	chr7:17384818	UTR3	AHR	0.423714	0.000294232	0.0446953
H5N1-mir324-5p-OE	chr9:130991439	intronic	DNM1	0.6875	2.75e-06	0.00121913
HCT116-mir508-OE	chr1:109945582	intronic	PSMA5	-0.426316	1.39e-05	0.00688069
HCT116-mir508-OE	chr1:109946728	intronic	PSMA5	0.5	0.000449098	0.0467718
HCT116-mir508-OE	chr1:1418726	intronic	ATAD3B	-0.7	1.37e-08	0.00025784
HCT116-mir508-OE	chr1:155704057	intronic	DAP3,MSTO1	0.276398	5.77e-05	0.0141269
HCT116-mir508-OE	chr1:19543797	ncRNA_intronic	RP1-43E13.2	-0.366071	4.06e-05	0.0120456
HCT116-mir508-OE	chr1:27271386	intronic	NUDC	-0.45	4.12e-05	0.0120456
HCT116-mir508-OE	chr1:27670735	intronic	SYTL1	-0.284091	4.54e-05	0.012243
HCT116-mir508-OE	chr1:33149502	UTR3	RBBP4	0.624714	2.96e-07	0.001395
HCT116-mir508-OE	chr1:35567387	intronic	ZMYM1	-0.380952	2.13e-05	0.00873421
HCT116-mir508-OE	chr1:45284736	downstream	PTCH2,RNU5E-6P	0.461538	9.21e-06	0.00526342
HCT116-mir508-OE	chr1:46076467	intronic	NASP	0.273077	1.91e-05	0.00836917
HCT116-mir508-OE	chr1:53288870	UTR3	ZYG11B	-0.4	0.000103478	0.0216852
HCT116-mir508-OE	chr1:93305540	intronic	RPL5	-0.257143	0.000465137	0.0479498
HCT116-mir508-OE	chr1:9988147	downstream	LZIC	-0.496503	0.000251504	0.0322763
HCT116-mir508-OE	chr10:103570963	intronic	MGEA5	0.428571	2.79e-06	0.00277124
HCT116-mir508-OE	chr10:12163032	UTR3	DHTKD1	0.210407	0.000228203	0.0315428
HCT116-mir508-OE	chr10:12163033	UTR3	DHTKD1	0.332481	1.29e-05	0.00665774
HCT116-mir508-OE	chr10:51733234	ncRNA_intronic	LINC00843	-0.407843	1.38e-06	0.00185789
HCT116-mir508-OE	chr10:99178085	ncRNA_intronic	RP11-452K12.7	0.523077	1.13e-05	0.00607431
HCT116-mir508-OE	chr11:118874468	ncRNA_exonic	RP11-110I1.11	-0.496732	7.21e-07	0.00181495
HCT116-mir508-OE	chr11:18427642	ncRNA_intronic	AC084117.3	-0.256917	0.000178966	0.0276737
HCT116-mir508-OE	chr11:65208912	intergenic	FRMD8,NEAT1	0.231225	0.000474015	0.0485995
HCT116-mir508-OE	chr11:66450438	intergenic	RBM4B,SPTBN2	-0.6	1.4e-07	0.000880821
HCT116-mir508-OE	chr11:73584810	intronic	COA4	-0.328571	0.000242759	0.0316352
HCT116-mir508-OE	chr11:9460846	intronic	IPO7	-0.328804	2.94e-05	0.0102754
HCT116-mir508-OE	chr12:101021152	intergenic	GAS2L3,AC010209.1	-0.291667	0.000362709	0.0409219
HCT116-mir508-OE	chr12:110930118	intronic	VPS29	-0.509091	0.000340897	0.0396977
HCT116-mir508-OE	chr12:124088450	intronic	DDX55	-0.261905	0.000451231	0.0467718
HCT116-mir508-OE	chr12:124088856	intronic	DDX55	-0.423077	0.000119415	0.022086
HCT116-mir508-OE	chr12:124088857	intronic	DDX55	-0.346154	0.000164715	0.0265585
HCT116-mir508-OE	chr12:124143816	intronic	GTF2H3	-0.418182	0.000215661	0.0303615
HCT116-mir508-OE	chr12:125267902	intronic	SCARB1	0.436364	0.000229796	0.0315428
HCT116-mir508-OE	chr12:125511942	UTR3	BRI3BP	-0.445455	3.04e-05	0.0104136
HCT116-mir508-OE	chr12:133359774	intronic	GOLGA3	-0.296992	7.5e-05	0.0168338
HCT116-mir508-OE	chr12:49750892	intergenic	DNAJC22,SPATS2	0.488889	7.56e-07	0.00181495
HCT116-mir508-OE	chr12:56967583	intronic	RBMS2	0.30543	0.000243154	0.0316352
HCT116-mir508-OE	chr12:56970740	intronic	RBMS2	0.366667	0.000106893	0.0216852
HCT116-mir508-OE	chr12:56972030	intronic	RBMS2	-0.218182	0.000347865	0.0398608
HCT116-mir508-OE	chr12:56972187	intronic	RBMS2	0.595318	7.09e-06	0.00449191
HCT116-mir508-OE	chr12:64838277	intronic	XPOT	0.4	1.66e-05	0.00765889
HCT116-mir508-OE	chr12:79992613	intronic	PAWR	0.3	4.39e-05	0.0121779
HCT116-mir508-OE	chr12:98991382	intronic	SLC25A3	-0.390351	3.6e-06	0.00323184
HCT116-mir508-OE	chr12:98991436	intronic	SLC25A3	-0.3	6.72e-05	0.0158426
HCT116-mir508-OE	chr13:111551371	ncRNA_intronic	ANKRD10-IT1	0.466667	5.2e-05	0.0134777
HCT116-mir508-OE	chr13:50487823	UTR3	SPRYD7	0.338889	4.37e-05	0.0121779
HCT116-mir508-OE	chr13:50487867	UTR3	SPRYD7	-0.38141	6.14e-06	0.00429019
HCT116-mir508-OE	chr13:53204590	intronic	HNRNPA1L2	0.454545	6.04e-05	0.0144207
HCT116-mir508-OE	chr13:96643613	UTR3	UGGT2	-0.315789	0.000128026	0.022785
HCT116-mir508-OE	chr14:21928578	UTR3	RAB2B	-0.29798	8.45e-05	0.0183128
HCT116-mir508-OE	chr15:44086808	UTR3	SERINC4	0.248792	4.21e-05	0.0120456
HCT116-mir508-OE	chr15:50659119	ncRNA_intronic	GABPB1-AS1	-0.351648	0.000422246	0.0445054
HCT116-mir508-OE	chr15:50659134	ncRNA_intronic	GABPB1-AS1	-0.395604	0.000245414	0.0317106
HCT116-mir508-OE	chr15:50660908	intergenic	GABPB1-AS1,USP8	-0.354386	3.48e-05	0.0115792
HCT116-mir508-OE	chr15:52206590	intergenic	TMOD3,LEO1	-0.50641	1.25e-06	0.00181495
HCT116-mir508-OE	chr15:75645297	intronic	NEIL1	0.361905	0.000343407	0.0397446
HCT116-mir508-OE	chr16:11928951	downstream	RSL1D1	0.511312	1.23e-06	0.00181495
HCT116-mir508-OE	chr16:1409363	ncRNA_intronic	LA16c-316G12.2	-0.4	0.000126525	0.0227323
HCT116-mir508-OE	chr16:18795857	UTR3	RPS15A	-0.352688	1.47e-05	0.00712006
HCT116-mir508-OE	chr16:28180047	intronic	XPO6	0.512987	5.25e-05	0.0134777
HCT116-mir508-OE	chr16:28966678	intronic	NFATC2IP	0.347368	2.25e-06	0.00236302
HCT116-mir508-OE	chr16:31135042	intronic	KAT8	0.154378	0.000369804	0.0410373
HCT116-mir508-OE	chr16:57209091	intronic	FAM192A	-0.3	0.00030245	0.0365752
HCT116-mir508-OE	chr16:57210946	intronic	FAM192A	-0.330144	2.13e-05	0.00873421
HCT116-mir508-OE	chr16:57211747	intronic	FAM192A	-0.444737	8.86e-05	0.0189863
HCT116-mir508-OE	chr16:66923435	ncRNA_exonic	RP11-61A14.3	-0.360577	7.14e-06	0.00449191
HCT116-mir508-OE	chr16:75480010	UTR3	TMEM170A	-0.27037	0.000115718	0.0218302
HCT116-mir508-OE	chr16:88692493	intronic	ZC3H18	-0.303571	0.000280427	0.0343523
HCT116-mir508-OE	chr16:89599399	intronic	SPG7	0.458333	0.000142041	0.0245834
HCT116-mir508-OE	chr16:89615982	intronic	SPG7	-0.404762	4e-06	0.00342834
HCT116-mir508-OE	chr16:90054916	ncRNA_intronic	AFG3L1P	0.461039	0.000113551	0.0218302
HCT116-mir508-OE	chr17:18175132	intergenic	RP1-178F10.1,TOP3A	-0.349265	5.84e-05	0.0141342
HCT116-mir508-OE	chr17:18175333	intergenic	RP1-178F10.1,TOP3A	0.340351	0.000271989	0.0339806
HCT116-mir508-OE	chr17:2575408	intronic	PAFAH1B1	0.448529	0.000166576	0.026631
HCT116-mir508-OE	chr17:36355520	intronic	RP11-1407O15.2,TBC1D3	-0.3	0.000254033	0.0323807
HCT116-mir508-OE	chr17:418557	UTR3	VPS53	-0.504762	4.95e-06	0.00373818
HCT116-mir508-OE	chr17:42880295	UTR3	GJC1	0.575	1.06e-06	0.00181495
HCT116-mir508-OE	chr17:42883541	intronic	GJC1	-0.309524	0.000211705	0.0300516
HCT116-mir508-OE	chr17:47011922	ncRNA_intronic	AC091133.1	0.393665	0.000122605	0.0224557
HCT116-mir508-OE	chr17:57352425	intronic	GDPD1	0.237681	0.000319604	0.0380222
HCT116-mir508-OE	chr17:62486335	intronic	POLG2	-0.438503	0.000130794	0.0230601
HCT116-mir508-OE	chr17:62518498	intronic	CEP95	0.354167	4.18e-05	0.0120456
HCT116-mir508-OE	chr17:73940094	ncRNA_intronic	RP11-552F3.13	-0.413043	1.96e-05	0.00842401
HCT116-mir508-OE	chr17:73941064	ncRNA_intronic	RP11-552F3.13	0.39011	0.000422288	0.0445054
HCT116-mir508-OE	chr17:79526896	intronic	NPLOC4	-0.320487	2.37e-05	0.00923583
HCT116-mir508-OE	chr17:79530063	UTR3	NPLOC4	0.541353	3.78e-05	0.0120237
HCT116-mir508-OE	chr17:79531055	UTR3	NPLOC4	-0.378882	0.000175983	0.027666
HCT116-mir508-OE	chr17:80425654	intronic	NARF	-0.455556	7.74e-06	0.00471216
HCT116-mir508-OE	chr18:12970659	intronic	SEH1L	0.357143	0.000364425	0.0409219
HCT116-mir508-OE	chr18:29649008	ncRNA_intronic	RP11-53I6.2	0.4	7.72e-05	0.0171269
HCT116-mir508-OE	chr18:29650729	ncRNA_intronic	RP11-53I6.2	-0.4	4.19e-05	0.0120456
HCT116-mir508-OE	chr18:33746036	intronic	ELP2	-0.258929	4.5e-05	0.012243
HCT116-mir508-OE	chr18:77726468	intronic	HSBP1L1	-0.524476	1.53e-06	0.00192363
HCT116-mir508-OE	chr19:11315445	ncRNA_intronic	CTC-510F12.2	-0.347594	0.000375534	0.0411887
HCT116-mir508-OE	chr19:11561102	intronic	PRKCSH	-0.420455	2.71e-05	0.00991484
HCT116-mir508-OE	chr19:2326513	intronic	LSM7	-0.445455	3.85e-05	0.0120237
HCT116-mir508-OE	chr19:2326514	intronic	LSM7	-0.445455	0.000162089	0.0263604
HCT116-mir508-OE	chr19:34887105	intronic	GPI	-0.316667	0.000278537	0.0343438
HCT116-mir508-OE	chr19:3541212	intronic	C19orf71,MFSD12	0.5	1.31e-05	0.00665774
HCT116-mir508-OE	chr19:39601812	UTR3	PAPL	-0.346154	0.000147078	0.0249966
HCT116-mir508-OE	chr19:3962988	intronic	DAPK3	0.370588	1.72e-05	0.00773266
HCT116-mir508-OE	chr19:42374227	intronic	RPS19	0.320043	0.000114123	0.0218302
HCT116-mir508-OE	chr19:45167091	ncRNA_intronic	CTB-171A8.1	-0.303571	0.000270775	0.0339806
HCT116-mir508-OE	chr19:45167147	ncRNA_intronic	CTB-171A8.1	0.3	0.000500688	0.0494699
HCT116-mir508-OE	chr19:45168853	ncRNA_intronic	CTB-171A8.1	0.309598	0.000146579	0.0249966
HCT116-mir508-OE	chr19:45306415	intergenic	CBLC,BCAM	0.422222	3.77e-05	0.0120237
HCT116-mir508-OE	chr19:45310217	intergenic	CBLC,BCAM	-0.433566	0.000110703	0.0218302
HCT116-mir508-OE	chr19:4653673	UTR3	TNFAIP8L1	0.383102	0.000368681	0.0410373
HCT116-mir508-OE	chr19:53121641	intronic	ZNF83	-0.637363	4.79e-08	0.000452154
HCT116-mir508-OE	chr19:55652045	intronic	TNNT1	0.45	6.91e-05	0.0160968
HCT116-mir508-OE	chr19:59078123	ncRNA_intronic	AC016629.8	-0.4	4.71e-06	0.00370608
HCT116-mir508-OE	chr19:969351	intronic	ARID3A	-0.4875	4.92e-05	0.0130765
HCT116-mir508-OE	chr2:101904820	intronic	RNF149	0.445455	1.65e-05	0.00765889
HCT116-mir508-OE	chr2:114226765	intronic	CBWD2	0.296053	0.000337325	0.0395257
HCT116-mir508-OE	chr2:120923381	intronic	EPB41L5	-0.208571	0.000348637	0.0398608
HCT116-mir508-OE	chr2:132271396	ncRNA_intronic	AC093838.4	0.328571	0.000124339	0.0225543
HCT116-mir508-OE	chr2:132271443	ncRNA_intronic	AC093838.4	0.297386	0.000359355	0.0408388
HCT116-mir508-OE	chr2:198357684	intronic	HSPD1	0.304511	3.89e-05	0.0120237
HCT116-mir508-OE	chr2:201779445	intronic	ORC2	-0.386555	0.000106903	0.0216852
HCT116-mir508-OE	chr2:217366897	UTR3	RPL37A	-0.283858	0.000208321	0.0299998
HCT116-mir508-OE	chr2:219102376	intronic	ARPC2	0.533333	2.84e-05	0.0101044
HCT116-mir508-OE	chr2:219102479	intronic	ARPC2	0.548246	8.65e-07	0.00181495
HCT116-mir508-OE	chr2:224618042	intronic	AP1S3	0.382353	0.000264755	0.0335209
HCT116-mir508-OE	chr2:224620971	intronic	AP1S3	-0.192857	0.000227976	0.0315428
HCT116-mir508-OE	chr2:242643187	intronic	ING5	-0.257971	0.000507284	0.0498433
HCT116-mir508-OE	chr2:47604650	intronic	EPCAM	-0.229167	0.000181631	0.0278575
HCT116-mir508-OE	chr2:69688902	ncRNA_exonic	RP11-427H3.3	0.5	1.92e-06	0.00213275
HCT116-mir508-OE	chr2:85775274	UTR3	GGCX	-0.409091	0.00048243	0.0489304
HCT116-mir508-OE	chr2:95811547	intergenic	MRPS5,ZNF514	-0.333333	0.000496169	0.0494699
HCT116-mir508-OE	chr20:35175262	ncRNA_intronic	RP5-977B1.7	0.25	0.000193473	0.029164
HCT116-mir508-OE	chr20:3909939	UTR3	RNF24	0.25	0.000240799	0.0316352
HCT116-mir508-OE	chr20:391925	intronic	RBCK1	-0.361538	0.000287523	0.0349944
HCT116-mir508-OE	chr20:42337109	intronic	MYBL2	0.416667	5.48e-05	0.0135975
HCT116-mir508-OE	chr21:47687811	intronic	MCM3AP	0.375758	2.5e-05	0.00944774
HCT116-mir508-OE	chr22:24969020	intronic	SNRPD3	0.25641	0.000320463	0.0380222
HCT116-mir508-OE	chr22:24969022	intronic	SNRPD3	0.198718	0.000105851	0.0216852
HCT116-mir508-OE	chr22:32002801	intronic	SFI1	-0.536364	0.000153121	0.0254382
HCT116-mir508-OE	chr22:32002823	intronic	SFI1	-0.566667	1.13e-06	0.00181495
HCT116-mir508-OE	chr22:38344406	intronic	C22orf23	-0.316742	0.000405309	0.0434441
HCT116-mir508-OE	chr22:42071494	intronic	NHP2L1	0.433333	2.3e-05	0.00921324
HCT116-mir508-OE	chr22:45251199	intronic	ARHGAP8,PRR5-ARHGAP8	-0.385621	8.34e-06	0.00491792
HCT116-mir508-OE	chr3:10193827	UTR3	VHL	0.242424	0.000211866	0.0300516
HCT116-mir508-OE	chr3:160130381	intronic	RP11-432B6.3,SMC4	-0.29798	0.000493508	0.0494699
HCT116-mir508-OE	chr3:197612220	UTR3	LRCH3	-0.391775	0.000500861	0.0494699
HCT116-mir508-OE	chr3:38582255	intronic	EXOG	0.333333	0.000206143	0.0299415
HCT116-mir508-OE	chr3:44791397	UTR3	KIAA1143	-0.388889	0.000118664	0.022086
HCT116-mir508-OE	chr3:48564781	intronic	PFKFB4	-0.316498	2.73e-05	0.00991484
HCT116-mir508-OE	chr3:49048726	intronic	WDR6	0.436364	0.000108788	0.0218302
HCT116-mir508-OE	chr3:49929761	intronic	MST1R	-0.328571	0.000197879	0.029164
HCT116-mir508-OE	chr3:9869252	intronic	ARPC4-TTLL3,TTLL3	0.421053	1.14e-06	0.00181495
HCT116-mir508-OE	chr3:9869303	intronic	ARPC4-TTLL3,TTLL3	-0.25	0.000397018	0.0430445
HCT116-mir508-OE	chr4:120979673	UTR3	MAD2L1	-0.354167	6.74e-06	0.00449191
HCT116-mir508-OE	chr4:25281445	downstream	PI4K2B	-0.436364	0.000115565	0.0218302
HCT116-mir508-OE	chr4:77843931	intergenic	SOWAHB,SEPT11	0.345238	0.000113345	0.0218302
HCT116-mir508-OE	chr4:99807757	intronic	EIF4E	0.520833	5.12e-07	0.00181495
HCT116-mir508-OE	chr5:125961648	UTR3	PHAX	-0.25641	0.000372102	0.0410509
HCT116-mir508-OE	chr5:134079394	intronic	CAMLG	-0.489011	0.000480604	0.0489304
HCT116-mir508-OE	chr5:140909503	intronic	DIAPH1	0.328571	0.000149638	0.0252046
HCT116-mir508-OE	chr5:157217052	intronic	CLINT1	-0.16835	0.000190297	0.0289513
HCT116-mir508-OE	chr5:34906197	UTR3	RAD1	-0.351648	0.000232412	0.0315428
HCT116-mir508-OE	chr5:64964666	UTR3	SGTB	0.523148	0.000137644	0.0240431
HCT116-mir508-OE	chr5:68577846	UTR3	CCDC125	0.423077	0.000178353	0.0276737
HCT116-mir508-OE	chr6:31733129	ncRNA_intronic	SAPCD1-AS1	0.242424	0.000196149	0.029164
HCT116-mir508-OE	chr6:71298891	UTR3	C6orf57	0.323308	7.37e-05	0.0167411
HCT116-mir508-OE	chr6:7283578	ncRNA_intronic	RP11-69L16.4	0.273077	0.000416578	0.0443997
HCT116-mir508-OE	chr7:102186335	intronic	RP11-514P8.7	-0.470588	1.76e-06	0.00207873
HCT116-mir508-OE	chr7:105180929	intronic	RINT1	-0.318182	3.5e-05	0.0115792
HCT116-mir508-OE	chr7:130629626	ncRNA_exonic	MKLN1-AS1	0.381316	0.000155278	0.0254723
HCT116-mir508-OE	chr7:20178568	UTR3	MACC1	0.39011	8.14e-05	0.0178458
HCT116-mir508-OE	chr7:65619708	ncRNA_intronic	RP5-1132H15.1	-0.5	3.4e-06	0.00320556
HCT116-mir508-OE	chr7:75118936	intergenic	POM121C,PMS2P3	-0.351515	0.000426391	0.0446881
HCT116-mir508-OE	chr7:91979990	intronic	ANKIB1	0.4	0.000330542	0.038973
HCT116-mir508-OE	chr7:97597070	intergenic	MIR5692C2,OCM2	-0.4375	4.7e-06	0.00370608
HCT116-mir508-OE	chr7:97597204	intergenic	MIR5692C2,OCM2	0.359649	0.000240985	0.0316352
HCT116-mir508-OE	chr8:144498190	ncRNA_intronic	RP11-909N17.2	-0.461538	0.000197851	0.029164
HCT116-mir508-OE	chr8:22113955	ncRNA_intronic	CTD-2530N21.4	0.516667	1.13e-05	0.00607431
HCT116-mir508-OE	chr8:38104105	intronic	DDHD2	-0.345588	0.000237895	0.0316352
HCT116-mir508-OE	chr8:38104900	UTR5	DDHD2	-0.429167	0.000153721	0.0254382
HCT116-mir508-OE	chr8:41401304	ncRNA_intronic	RP11-360L9.4,RP11-360L9.7	-0.240741	0.000174958	0.027666
HCT116-mir508-OE	chr8:42937936	intronic	FNTA	-0.291498	0.000234581	0.0316098
HCT116-mir508-OE	chr8:95804907	ncRNA_intronic	KB-1608C10.2	-0.565934	5.36e-05	0.0134777
HCT116-mir508-OE	chr8:95804927	ncRNA_intronic	KB-1608C10.2	-0.428571	5.17e-06	0.00375018
HCT116-mir508-OE	chr9:114681508	intronic	UGCG	-0.351648	0.000206329	0.0299415
HCT116-mir508-OE	chr9:132268440	ncRNA_exonic	LINC00963	0.253968	2.4e-05	0.00923583
HCT116-mir508-OE	chr9:77564238	intronic	C9orf40	-0.433333	9.64e-05	0.0204281
HCT116-mir508-OE	chrX:100649902	intronic	RPL36A,RPL36A-HNRNPH2	0.276018	0.000491645	0.0494699
HCT116-mir508-OE	chrX:100649916	intronic	RPL36A,RPL36A-HNRNPH2	0.281513	0.000403589	0.0434441
HCT116-mir508-OE	chrX:133971005	intronic	FAM122C	-0.316667	0.00039075	0.0426098
HCT116-mir508-OE	chrX:133977155	intronic	FAM122C	-0.259091	0.000231279	0.0315428
HCT116-mir508-OE	chrX:54590052	intergenic	GNL3L,ITIH6	0.290598	7.35e-05	0.0167411
HCT116-mir508-OE	chrX:54590055	intergenic	GNL3L,ITIH6	0.288571	5.31e-05	0.0134777
HCT116-mir508-OE	chrX:73421607	ncRNA_exonic	RP3-368A4.5	-0.356643	0.000306139	0.0367855
HCT116-mir508-OE	chrX:77394108	intronic	TAF9B	0.154916	0.000274026	0.0340099
HeLa-mir103-KD	chr1:10517314	UTR3	DFFA	-0.186667	0.000181979	0.0203634
HeLa-mir103-KD	chr1:145512014	ncRNA_intronic	GNRHR2	0.498246	1.09e-10	6.1e-07
HeLa-mir103-KD	chr1:145512073	ncRNA_intronic	GNRHR2	-0.245658	0.000116924	0.014868
HeLa-mir103-KD	chr1:15899387	UTR3	AGMAT	0.255	0.000215811	0.0232204
HeLa-mir103-KD	chr1:19586501	UTR3	MRTO4	0.23794	4.17e-08	4.14e-05
HeLa-mir103-KD	chr1:197067844	intronic	ASPM	-0.274725	0.000160335	0.0183076
HeLa-mir103-KD	chr1:197067851	intronic	ASPM	-0.477778	4.44e-08	4.14e-05
HeLa-mir103-KD	chr1:21111492	intronic	HP1BP3	-0.178161	6.34e-05	0.00886736
HeLa-mir103-KD	chr1:225975950	intronic	SRP9	0.138889	1.19e-05	0.00246524
HeLa-mir103-KD	chr1:225975990	intronic	SRP9	0.213651	2.12e-06	0.000740334
HeLa-mir103-KD	chr10:82192125	UTR3	FAM213A	-0.298143	1.59e-05	0.0029686
HeLa-mir103-KD	chr11:33096405	intronic	TCP11L1	-0.294872	1.59e-07	0.00011128
HeLa-mir103-KD	chr11:65208856	intergenic	FRMD8,NEAT1	-0.416552	1.28e-05	0.00252115
HeLa-mir103-KD	chr11:8708785	UTR3	RPL27A	0.1003	1.98e-05	0.003535
HeLa-mir103-KD	chr14:20835060	UTR3	TEP1	-0.347222	2.45e-05	0.00415885
HeLa-mir103-KD	chr14:35787792	intergenic	PSMA6,RP11-561B11.3	0.505882	9.46e-09	1.32e-05
HeLa-mir103-KD	chr14:55527599	intronic	MAPK1IP1L	-0.320451	2.84e-05	0.00454599
HeLa-mir103-KD	chr14:56050175	intronic	KTN1	0.384615	9.13e-05	0.0118789
HeLa-mir103-KD	chr15:32812786	intergenic	AC135983.2,RP11-632K20.7	0.22381	0.000133881	0.0156055
HeLa-mir103-KD	chr15:50652980	ncRNA_intronic	GABPB1-AS1	0.448718	0.000130885	0.0155809
HeLa-mir103-KD	chr15:50653018	ncRNA_intronic	GABPB1-AS1	0.522222	5.75e-09	1.07e-05
HeLa-mir103-KD	chr15:63421210	intronic	LACTB	0.533333	5.08e-09	1.07e-05
HeLa-mir103-KD	chr16:23074911	ncRNA_exonic	RP11-20G6.3	0.282828	9.13e-06	0.00222002
HeLa-mir103-KD	chr16:29520795	downstream	SNX29P2	0.399038	1.98e-06	0.000740334
HeLa-mir103-KD	chr16:50139328	ncRNA_intronic	RP11-429P3.5	0.236364	6.28e-06	0.00159592
HeLa-mir103-KD	chr17:35972372	ncRNA_intronic	RP11-697E22.1	-0.4	3.64e-06	0.0010729
HeLa-mir103-KD	chr19:47846881	downstream	C5AR2	-0.188156	0.000129302	0.0155809
HeLa-mir103-KD	chr2:203159607	intronic	NOP58	0.225641	1.31e-05	0.00252115
HeLa-mir103-KD	chr2:217366699	UTR3	RPL37A	0.289227	6.65e-08	5.32e-05
HeLa-mir103-KD	chr2:217366803	UTR3	RPL37A	0.184783	3.61e-05	0.00561121
HeLa-mir103-KD	chr2:99812336	UTR3	C2orf15,MRPL30	0.36	5.79e-05	0.00831355
HeLa-mir103-KD	chr2:99812465	UTR3	C2orf15,MRPL30	-0.123941	0.000579348	0.0499647
HeLa-mir103-KD	chr20:54970269	intronic	CSTF1	-0.321429	0.000322381	0.030062
HeLa-mir103-KD	chr22:28913207	intronic	TTC28	-0.195011	5.86e-06	0.00156216
HeLa-mir103-KD	chr3:128597565	upstream	ACAD9	0.273684	0.000284083	0.0274293
HeLa-mir103-KD	chr3:128597570	upstream	ACAD9	0.412281	2.61e-05	0.00429136
HeLa-mir103-KD	chr3:179115701	ncRNA_exonic	AC007620.3,RP11-145M9.4	0.334423	0.000284343	0.0274293
HeLa-mir103-KD	chr3:194370920	intronic	LSG1	-0.228333	7.09e-05	0.00966905
HeLa-mir103-KD	chr3:194370921	intronic	LSG1	-0.208333	4.98e-05	0.00733943
HeLa-mir103-KD	chr3:75730088	intergenic	LINC00960,RN7SL92P	-0.451128	9.63e-06	0.00224397
HeLa-mir103-KD	chr5:10211875	intergenic	CTD-2199O4.6,FAM173B	0.285714	2.32e-06	0.000745431
HeLa-mir103-KD	chr5:10211885	intergenic	CTD-2199O4.6,FAM173B	0.222222	0.000546051	0.0492767
HeLa-mir103-KD	chr5:10211898	intergenic	CTD-2199O4.6,FAM173B	-0.436508	4.08e-07	0.000207478
HeLa-mir103-KD	chr5:130537387	UTR3	LYRM7	0.186552	0.000294666	0.0279433
HeLa-mir103-KD	chr5:32432367	intronic	ZFR	-0.272284	3.71e-07	0.000207478
HeLa-mir103-KD	chr6:42856039	UTR3	RPL7L1	0.142292	3.76e-07	0.000207478
HeLa-mir103-KD	chr7:44872303	intronic	H2AFV	0.104016	0.000407255	0.037354
HeLa-mir103-KD	chr7:55523276	intergenic	LANCL2,VOPP1	-0.331169	0.000210235	0.0230641
HeLa-mir103-KD	chr7:55525291	intergenic	LANCL2,VOPP1	-0.369048	1.15e-05	0.00246524
HeLa-mir103-KD	chr7:56078339	downstream	PSPH	0.22863	3.73e-05	0.00563435
HeLa-mir103-KD	chr8:23046035	upstream	RP11-1149O23.2	0.274725	1.16e-05	0.00246524
HeLa-mir103-KD	chr8:23046622	upstream	RP11-1149O23.2	0.149535	0.000236514	0.0245055
HeLa-mir103-KD	chr9:115446721	UTR3	INIP	-0.303226	2.4e-06	0.000745431
HeLa-mir103-KD	chr9:131068857	upstream	RP11-339B21.14	0.207273	0.000130461	0.0155809
HeLa-mir103-KD	chr9:37885551	intronic	RP11-613M10.9,SLC25A51	-0.309524	0.000233273	0.0245055
HeLa-mir103-KD	chr9:99657292	intergenic	ZNF782,NUTM2G	-0.316742	0.000282029	0.0274293
HeLa-mir103-KD	chrX:118672535	UTR3	CXorf56	-0.341346	4.61e-06	0.00128973
HeLa-mir103-KD	chrX:118672671	UTR3	CXorf56	0.411877	2.02e-05	0.003535
HeLa-mir103-KD	chrX:123047048	UTR3	XIAP	0.130769	7.34e-05	0.00977653
HeLa-mir103-KD	chrX:16781149	UTR3	SYAP1	-0.272446	0.000577973	0.0499647
HeLa-mir103-KD	chrX:54587340	UTR3	GNL3L	0.268199	1.85e-06	0.000740334
HeLa-mir103-KD	chrX:54590052	intergenic	GNL3L,ITIH6	0.246429	1.24e-06	0.000578033
HeLa-mir103-KD	chrX:77083897	UTR3	MAGT1	-0.295238	0.00027907	0.0274293
HeLa-mir103-KD	chrX:84346290	intergenic	APOOL,SATL1	0.170426	0.000580466	0.0499647
HeLa-mir103-KD	chrX:84346796	downstream	SATL1	-0.436667	2.01e-06	0.000740334
HeLa-mir15a-OE	chr1:19586532	UTR3	MRTO4	0.271688	8.64e-05	0.0220353
HeLa-mir16-OE	chr1:36067760	UTR3	PSMB2	0.527778	0.000111221	0.0314754
HeLa-mir29b-2-5p-OE	chr1:19542239	ncRNA_intronic	RP1-43E13.2	0.6	0.00119442	0.0237799
HeLa-mir29b-2-5p-OE	chr1:19586455	UTR3	MRTO4	0.225783	0.000490261	0.0153382
HeLa-mir29b-2-5p-OE	chr1:19586458	UTR3	MRTO4	0.244108	3.15e-05	0.00345019
HeLa-mir29b-2-5p-OE	chr1:19586501	UTR3	MRTO4	0.233566	0.000281996	0.0123514
HeLa-mir29b-2-5p-OE	chr1:19586520	UTR3	MRTO4	0.162068	0.00349501	0.047838
HeLa-mir29b-2-5p-OE	chr1:19586532	UTR3	MRTO4	0.248099	6.82e-05	0.00497676
HeLa-mir29b-2-5p-OE	chr2:217366919	UTR3	RPL37A	0.664336	0.000207993	0.0113876
HeLa-mir29b-2-5p-OE	chr2:217366959	UTR3	RPL37A	0.425926	0.000903062	0.0219745
HeLa-mir29b-2-5p-OE	chr2:37429738	UTR3	AC007390.5	-0.373333	0.00219219	0.03693
HeLa-mir29b-2-5p-OE	chr2:37431681	UTR3	AC007390.5	0.355191	0.00308979	0.045111
HeLa-mir29b-2-5p-OE	chr3:10195070	intergenic	VHL,IRAK2	0.653753	2.32e-06	0.000508146
HeLa-mir29b-2-5p-OE	chr3:156259295	UTR3	SSR3	0.281179	0.00303319	0.045111
HeLa-mir29b-2-5p-OE	chr3:45722491	ncRNA_intronic	LIMD1-AS1	-0.575758	0.000797145	0.0218218
HeLa-mir29b-2-5p-OE	chr5:37290323	UTR3	NUP155	0.438462	0.00184498	0.0336709
HeLa-mir29b-2-5p-OE	chr5:44816571	downstream	MRPS30	0.6	0.00119442	0.0237799
HeLa-mir29b-2-5p-OE	chr6:160521844	intronic	IGF2R	0.0586311	0.00044446	0.0153382
HeLa-mir494-KD	chr1:109606337	downstream	TAF13	-0.0880952	0.000309311	0.0271255
HeLa-mir494-KD	chr1:145512078	ncRNA_intronic	GNRHR2	0.314904	8.01e-06	0.00308089
HeLa-mir494-KD	chr1:168218522	UTR3	SFT2D2	-0.320261	9.21e-05	0.014424
HeLa-mir494-KD	chr1:19586458	UTR3	MRTO4	0.280645	8.35e-05	0.0135817
HeLa-mir494-KD	chr1:214529234	ncRNA_intronic	RP11-176D17.3	-0.195402	0.000124293	0.0154598
HeLa-mir494-KD	chr1:242031064	intronic	EXO1	-0.183333	5.6e-05	0.0104621
HeLa-mir494-KD	chr1:28826190	UTR3	PHACTR4	-0.466667	1.85e-07	0.000130199
HeLa-mir494-KD	chr10:70285265	intronic	SLC25A16	0.289216	9.99e-05	0.0150933
HeLa-mir494-KD	chr10:89632916	intronic	PTEN	-0.236467	0.000709175	0.0410836
HeLa-mir494-KD	chr11:118876267	intronic	CCDC84	0.282297	0.000911306	0.0494092
HeLa-mir494-KD	chr11:33096285	intronic	TCP11L1	0.351634	0.000303121	0.0271255
HeLa-mir494-KD	chr11:6634237	UTR3	TPP1	0.305714	0.000382295	0.0289186
HeLa-mir494-KD	chr11:93494978	UTR3	C11orf54	0.220307	0.000134537	0.0162559
HeLa-mir494-KD	chr12:27187898	intergenic	MED21,C12orf71	-0.333333	0.000241517	0.0243185
HeLa-mir494-KD	chr13:115049758	intronic	UPF3A	0.498246	8.89e-08	0.000125347
HeLa-mir494-KD	chr13:96643336	UTR3	UGGT2	-0.104839	0.00030328	0.0271255
HeLa-mir494-KD	chr13:96643361	UTR3	UGGT2	-0.25	0.000862712	0.0480054
HeLa-mir494-KD	chr13:96643362	UTR3	UGGT2	-0.233333	0.000362431	0.0289186
HeLa-mir494-KD	chr15:40688063	intergenic	KNSTRN,IVD	0.303922	0.000328114	0.0271255
HeLa-mir494-KD	chr15:42859382	ncRNA_intronic	RP11-265N6.2	-0.163043	6.37e-05	0.0107833
HeLa-mir494-KD	chr16:14423719	intergenic	RP11-65J21.3,RP11-65J21.1	0.330827	0.000449004	0.0306264
HeLa-mir494-KD	chr16:48386295	UTR3	LONP2	0.174165	0.00011456	0.0154598
HeLa-mir494-KD	chr18:23749607	intronic	PSMA8	-0.286932	2.23e-05	0.00590935
HeLa-mir494-KD	chr19:1587613	intronic	MBD3,UQCR11	-0.235294	0.000498326	0.0324218
HeLa-mir494-KD	chr19:21372861	UTR3	ZNF431	0.469697	2.86e-05	0.00672565
HeLa-mir494-KD	chr19:28298771	ncRNA_intronic	LLNLF-65H9.1	-0.358974	1.34e-05	0.00434865
HeLa-mir494-KD	chr19:3542596	intronic	C19orf71,MFSD12	-0.301852	0.000194409	0.0226992
HeLa-mir494-KD	chr19:3648217	intronic	PIP5K1C	-0.152482	0.00064931	0.0393545
HeLa-mir494-KD	chr2:27005692	intergenic	SLC35F6,CENPA	-0.4	0.00077123	0.0440747
HeLa-mir494-KD	chr2:27580247	ncRNA_intronic	AC074117.10	0.378947	0.000212091	0.0236035
HeLa-mir494-KD	chr2:99812429	UTR3	C2orf15,MRPL30	-0.143082	0.000118852	0.0154598
HeLa-mir494-KD	chr2:99812815	UTR3	C2orf15,MRPL30	-0.316092	2.24e-05	0.00590935
HeLa-mir494-KD	chr20:11875573	intronic	BTBD3	0.238095	0.000887758	0.0487575
HeLa-mir494-KD	chr20:34301191	intronic	RBM39	-0.227005	5.94e-05	0.0104621
HeLa-mir494-KD	chr20:50410860	intronic	SALL4	0.0995671	0.000224881	0.0237756
HeLa-mir494-KD	chr22:28913217	intronic	TTC28	0.448718	4.81e-05	0.00968452
HeLa-mir494-KD	chr3:10040632	ncRNA_intronic	AC034193.5	0.161905	0.000925847	0.0495621
HeLa-mir494-KD	chr3:121552038	intronic	IQCB1	0.125123	0.000322809	0.0271255
HeLa-mir494-KD	chr3:15113655	UTR3	ZFYVE20	-0.210084	3.75e-05	0.00834542
HeLa-mir494-KD	chr3:179115698	ncRNA_exonic	AC007620.3,RP11-145M9.4	-0.204545	0.000440974	0.0305718
HeLa-mir494-KD	chr3:179115701	ncRNA_exonic	AC007620.3,RP11-145M9.4	0.281481	1.46e-05	0.00441398
HeLa-mir494-KD	chr3:179116068	ncRNA_intronic	AC007620.3	0.549872	1.96e-09	4.15e-06
HeLa-mir494-KD	chr3:197339634	intergenic	BDH1,AC024560.3	-0.15	0.00037409	0.0289186
HeLa-mir494-KD	chr3:75729723	intergenic	LINC00960,RN7SL92P	0.3	0.000116241	0.0154598
HeLa-mir494-KD	chr3:75730064	intergenic	LINC00960,RN7SL92P	-0.367893	1.52e-07	0.000128376
HeLa-mir494-KD	chr4:17803009	UTR3	DCAF16	-0.225	0.000198598	0.0226992
HeLa-mir494-KD	chr4:77080831	UTR3	SCARB2	-0.350962	1.2e-05	0.00421388
HeLa-mir494-KD	chr5:125961166	UTR3	PHAX	-0.311966	0.000319672	0.0271255
HeLa-mir494-KD	chr5:138618538	intronic	MATR3	0.121053	2.5e-05	0.00622325
HeLa-mir494-KD	chr5:34906738	UTR3	RAD1	-0.117359	0.00012353	0.0154598
HeLa-mir494-KD	chr5:37290400	UTR3	NUP155	-0.113426	0.000385598	0.0289186
HeLa-mir494-KD	chr5:68506094	UTR3	CENPH	-0.147195	4.94e-06	0.00208778
HeLa-mir494-KD	chr5:90605918	downstream	LUCAT1	-0.112332	0.000256306	0.0252074
HeLa-mir494-KD	chr5:90606148	downstream	LUCAT1	0.214286	0.000535734	0.0343275
HeLa-mir494-KD	chr6:108363889	UTR3	OSTM1	-0.160201	0.000124134	0.0154598
HeLa-mir494-KD	chr6:111599652	ncRNA_exonic	RP5-1112D6.4	0.373016	2.38e-06	0.00111724
HeLa-mir494-KD	chr6:134665775	intergenic	SGK1,RP11-557H15.3	-0.218531	9.76e-07	0.000516046
HeLa-mir494-KD	chr6:150045787	UTR3	NUP43	-0.230655	0.000423916	0.0303854
HeLa-mir494-KD	chr6:150045788	UTR3	NUP43	-0.261137	0.000312077	0.0271255
HeLa-mir494-KD	chr6:150046736	UTR3	NUP43	0.107955	0.000580482	0.0366397
HeLa-mir494-KD	chr7:44872511	intronic	H2AFV	-0.190476	0.000220083	0.0237756
HeLa-mir494-KD	chr7:55523276	intergenic	LANCL2,VOPP1	-0.247253	0.000480027	0.0317193
HeLa-mir494-KD	chr8:23046622	upstream	RP11-1149O23.2	0.186308	0.000333537	0.0271255
HeLa-mir494-KD	chr8:30536603	UTR3	GSR	-0.097646	0.000239575	0.0243185
HeLa-mir494-KD	chr8:38828267	ncRNA_intronic	CTD-2544N14.3	-0.0797704	5.83e-05	0.0104621
HeLa-mir494-KD	chr8:41400059	ncRNA_intronic	RP11-360L9.4,RP11-360L9.7	-0.342665	4.42e-05	0.00935498
HeLa-mir494-KD	chr8:56980900	UTR3	RPS20	-0.222222	0.000389775	0.0289186
HeLa-mir494-KD	chr9:131068857	upstream	RP11-339B21.14	0.363636	2.93e-07	0.000177248
HeLa-mir494-KD	chr9:131069844	intergenic	RP11-339B21.14,TRUB2	-0.198529	0.000437107	0.0305718
HeLa-mir494-KD	chr9:131089932	intronic	COQ4	0.51049	3.67e-11	1.55e-07
HeLa-mir494-KD	chr9:133581233	downstream	EXOSC2	-0.145672	0.000671466	0.0394393
HeLa-mir494-KD	chr9:133582267	intergenic	EXOSC2,ABL1	-0.159722	0.000457415	0.0307049
HeLa-mir494-KD	chrX:123047048	UTR3	XIAP	0.164706	0.000606861	0.0377414
HeLa-mir494-KD	chrX:153026603	ncRNA_intronic	U52111.14	-0.382353	1.41e-07	0.000128376
HeLa-mir494-KD	chrX:54588722	intergenic	GNL3L,ITIH6	-0.076087	0.000400257	0.0291843
HeLa-mir494-KD	chrX:54592036	intergenic	GNL3L,ITIH6	0.22488	0.000651411	0.0393545
HeLa-mir494-KD	chrX:84346288	intergenic	APOOL,SATL1	0.209091	0.000283894	0.0271255
HeLa-mir494-KD	chrX:84346290	intergenic	APOOL,SATL1	0.164474	0.000665453	0.0394393
HeLa-mir503-KD	chr1:145369620	UTR3	NBPF10	-0.189542	4.39e-05	0.0107538
HeLa-mir503-KD	chr1:19934930	intronic	MINOS1,MINOS1-NBL1	-0.39886	1.21e-05	0.00426382
HeLa-mir503-KD	chr1:21750314	intergenic	RP11-293F5.1,NBPF3	-0.0902162	0.00041281	0.0371593
HeLa-mir503-KD	chr1:225975976	intronic	SRP9	-0.242857	2.49e-05	0.00777709
HeLa-mir503-KD	chr10:96367674	ncRNA_intronic	RP11-119K6.6	-0.3	6.15e-05	0.0118149
HeLa-mir503-KD	chr10:96372563	intergenic	RP11-119K6.6,CYP2C18	0.406417	0.000103144	0.0153819
HeLa-mir503-KD	chr11:31482186	exonic	IMMP1L	0.155357	0.000354508	0.0349013
HeLa-mir503-KD	chr13:111552308	intronic	ANKRD10	-0.200258	8.81e-05	0.0137398
HeLa-mir503-KD	chr14:53109732	UTR3	ERO1L	-0.107937	0.000513376	0.0429483
HeLa-mir503-KD	chr15:64653845	intronic	CTD-2116N17.1	-0.160576	0.000465202	0.039891
HeLa-mir503-KD	chr16:23074911	ncRNA_exonic	RP11-20G6.3	0.277273	0.000250686	0.028822
HeLa-mir503-KD	chr16:50139328	ncRNA_intronic	RP11-429P3.5	0.466667	1.23e-05	0.00426382
HeLa-mir503-KD	chr19:13883381	ncRNA_exonic	CTB-5E10.3	-0.347826	0.000252088	0.028822
HeLa-mir503-KD	chr19:19792335	UTR3	ZNF101	0.386364	3.93e-05	0.0107538
HeLa-mir503-KD	chr19:28298771	ncRNA_intronic	LLNLF-65H9.1	-0.384615	8.48e-08	0.00029081
HeLa-mir503-KD	chr19:28301591	ncRNA_intronic	LLNLF-65H9.1	-0.210626	0.000180218	0.0220768
HeLa-mir503-KD	chr19:3540177	intronic	C19orf71,MFSD12	-0.142053	8.87e-06	0.00426382
HeLa-mir503-KD	chr19:3542596	intronic	C19orf71,MFSD12	-0.25	6.89e-05	0.0118149
HeLa-mir503-KD	chr19:42371795	intronic	RPS19	0.273657	0.000160504	0.0207339
HeLa-mir503-KD	chr2:133013188	intergenic	RNA5-8SP5,MIR663B	-0.217193	6.39e-06	0.00426382
HeLa-mir503-KD	chr2:206987632	UTR3	NDUFS1	-0.314943	2.56e-07	0.000439636
HeLa-mir503-KD	chr2:217366713	UTR3	RPL37A	-0.433333	3.91e-07	0.000447248
HeLa-mir503-KD	chr2:217366894	UTR3	RPL37A	-0.118623	0.000334091	0.0349013
HeLa-mir503-KD	chr2:32535691	UTR3	YIPF4	-0.118182	0.000328073	0.0349013
HeLa-mir503-KD	chr20:54970269	intronic	CSTF1	-0.381579	0.000422511	0.0371593
HeLa-mir503-KD	chr22:29898959	intergenic	NEFH,THOC5	0.348718	6.74e-05	0.0118149
HeLa-mir503-KD	chr3:14986098	ncRNA_exonic	FGD5-AS1	-0.0863248	0.000403716	0.0371593
HeLa-mir503-KD	chr3:179115701	ncRNA_exonic	AC007620.3,RP11-145M9.4	0.293981	0.000605683	0.0494513
HeLa-mir503-KD	chr3:179116068	ncRNA_intronic	AC007620.3	0.442029	1e-05	0.00426382
HeLa-mir503-KD	chr3:48961309	intronic	ARIH2	-0.261905	4.36e-05	0.0107538
HeLa-mir503-KD	chr4:57326126	UTR3	PAICS	-0.168992	4.98e-05	0.011381
HeLa-mir503-KD	chr5:138613705	intronic	MATR3	-0.201337	1.78e-06	0.00152278
HeLa-mir503-KD	chr5:170836400	intronic	NPM1	-0.232804	6.77e-05	0.0118149
HeLa-mir503-KD	chr5:34906162	UTR3	RAD1	0.279412	0.000366311	0.0349013
HeLa-mir503-KD	chr5:68508887	intergenic	CENPH,MRPS36	-0.251192	0.000163211	0.0207339
HeLa-mir503-KD	chr5:94017914	intronic	ANKRD32	-0.27451	8.1e-05	0.0132357
HeLa-mir503-KD	chr6:150046736	UTR3	NUP43	0.121542	0.00035954	0.0349013
HeLa-mir503-KD	chr7:128142841	UTR3	METTL2B	-0.189383	1.24e-05	0.00426382
HeLa-mir503-KD	chr7:44872511	intronic	H2AFV	-0.183333	6.44e-05	0.0118149
HeLa-mir503-KD	chr8:38830557	UTR3	PLEKHA2	-0.105882	0.000158603	0.0207339
HeLa-mir503-KD	chr8:42883416	UTR3	HOOK3	-0.251282	0.00011567	0.0165312
HeLa-mir503-KD	chr9:133582267	intergenic	EXOSC2,ABL1	-0.104167	0.000340899	0.0349013
HeLa-mir503-KD	chrX:54590066	intergenic	GNL3L,ITIH6	-0.137566	0.000619943	0.0494513
HepG2-mir17-KD	chr1:27206932	intronic	GPN2	-0.383459	9.28e-05	0.0351888
HepG2-mir17-KD	chr1:27206977	intronic	GPN2	-0.511905	1.2e-05	0.011038
HepG2-mir17-KD	chr1:33148789	UTR3	RBBP4	-0.354167	5.93e-06	0.0101146
HepG2-mir17-KD	chr1:6708353	intronic	DNAJC11	-0.447552	1.56e-06	0.00590846
HepG2-mir17-KD	chr10:114209254	intronic	VTI1A	-0.433333	4.1e-05	0.0240528
HepG2-mir17-KD	chr10:81192477	exonic	ZCCHC24	0.408654	8.04e-05	0.032387
HepG2-mir17-KD	chr11:31452788	UTR3	DNAJC24	-0.379487	0.000161988	0.0474623
HepG2-mir17-KD	chr11:62506990	downstream	TTC9C	-0.275862	7.55e-05	0.032387
HepG2-mir17-KD	chr16:87934673	intronic	CA5A	-0.387255	6.8e-05	0.032387
HepG2-mir17-KD	chr17:16250451	intronic	CENPV,PIGL	-0.473077	1.83e-06	0.00590846
HepG2-mir17-KD	chr17:49041786	UTR3	SPAG9	-0.264286	2.9e-05	0.0187099
HepG2-mir17-KD	chr19:21302099	UTR3	ZNF714	-0.370588	2.84e-05	0.0187099
HepG2-mir17-KD	chr19:45168781	ncRNA_intronic	CTB-171A8.1	0.428571	8.54e-06	0.0101146
HepG2-mir17-KD	chr2:242643825	intronic	ING5	0.354167	9.41e-06	0.0101146
HepG2-mir17-KD	chr20:62508703	intronic	TPD52L2	0.345238	0.000124757	0.0434068
HepG2-mir17-KD	chr3:15113842	UTR3	ZFYVE20	0.258929	0.000172885	0.0475162
HepG2-mir17-KD	chr4:39551008	ncRNA_intronic	UGDH-AS1	0.3125	1.58e-05	0.0127347
HepG2-mir17-KD	chr5:142605886	UTR3	ARHGAP26	0.383333	6.49e-06	0.0101146
HepG2-mir17-KD	chr6:43556258	ncRNA_exonic	RP3-337H4.8	-0.3125	0.000145322	0.0462984
HepG2-mir17-KD	chr7:44617148	downstream	TMED4	-0.371795	0.000176914	0.0475162
HepG2-mir17-KD	chr8:42875737	UTR3	HOOK3	0.5125	4.83e-05	0.02595
HepG2-mir17-KD	chrX:84346285	intergenic	APOOL,SATL1	-0.21875	0.000127944	0.0434068
HepG2-mir17-KD	chrX:84346797	downstream	SATL1	0.332353	0.000150832	0.0462984
HepG2-mir17-KD	chrX:84346959	downstream	SATL1	0.255682	7.63e-05	0.032387
HeyA8-premir34a-OE	chr1:109606149	downstream	TAF13	0.162196	0.000439064	0.0314198
HeyA8-premir34a-OE	chr1:148003749	UTR3	NBPF14	0.115154	0.000640046	0.0383981
HeyA8-premir34a-OE	chr1:148250850	UTR3	NBPF20	0.172748	3.31e-05	0.00716876
HeyA8-premir34a-OE	chr1:1661492	ncRNA_intronic	RP1-283E3.4,RP1-283E3.8	0.272727	0.000907783	0.0469249
HeyA8-premir34a-OE	chr1:168218494	UTR3	SFT2D2	0.235317	0.000261276	0.0235981
HeyA8-premir34a-OE	chr1:16889413	UTR3	NBPF1	0.252286	0.000206611	0.0202159
HeyA8-premir34a-OE	chr1:179829182	intronic	TOR1AIP2	0.638796	0.000126484	0.0146239
HeyA8-premir34a-OE	chr1:19542401	ncRNA_intronic	RP1-43E13.2	-0.302941	0.000439625	0.0314198
HeyA8-premir34a-OE	chr1:19543973	ncRNA_intronic	RP1-43E13.2	0.438095	0.000512929	0.0351313
HeyA8-premir34a-OE	chr1:21101903	intronic	HP1BP3	0.316842	0.000238375	0.021769
HeyA8-premir34a-OE	chr1:214524032	ncRNA_intronic	RP11-176D17.3	0.290476	0.00030007	0.0251661
HeyA8-premir34a-OE	chr1:243775616	intronic	AKT3	0.516667	7.12e-05	0.0106404
HeyA8-premir34a-OE	chr1:46162236	ncRNA_intronic	RP11-767N6.7	0.366667	0.000644956	0.0384123
HeyA8-premir34a-OE	chr1:67874689	UTR3	SERBP1	0.314818	9.57e-06	0.00326825
HeyA8-premir34a-OE	chr10:118657756	intronic	ENO4,KIAA1598	0.444816	5.47e-05	0.00856587
HeyA8-premir34a-OE	chr10:121331856	intergenic	RGS10,TIAL1	-0.3375	0.000467358	0.0331139
HeyA8-premir34a-OE	chr10:33184802	intergenic	RP11-479G22.8,ITGB1	0.241667	0.000539048	0.0359299
HeyA8-premir34a-OE	chr11:11929371	intronic	USP47	0.333333	0.000274179	0.0239732
HeyA8-premir34a-OE	chr11:47190210	ncRNA_intronic	RP11-390K5.6	-0.438462	0.000294633	0.0249648
HeyA8-premir34a-OE	chr11:58914227	intronic	FAM111A	0.447818	0.000983748	0.0496039
HeyA8-premir34a-OE	chr11:6513941	intronic	TIMM10B	0.416667	0.000215696	0.020614
HeyA8-premir34a-OE	chr11:76734862	UTR3	ACER3	0.6	2.27e-05	0.00548892
HeyA8-premir34a-OE	chr11:767886	UTR3	PDDC1	0.6	0.000113081	0.0136678
HeyA8-premir34a-OE	chr11:88057417	UTR3	CTSC	0.339015	0.000563936	0.0365835
HeyA8-premir34a-OE	chr12:101020668	intergenic	GAS2L3,AC010209.1	0.455556	2.36e-06	0.000967843
HeyA8-premir34a-OE	chr12:101020681	intergenic	GAS2L3,AC010209.1	0.27673	0.000523893	0.0355857
HeyA8-premir34a-OE	chr12:101020706	intergenic	GAS2L3,AC010209.1	0.431406	0.000558133	0.0365835
HeyA8-premir34a-OE	chr12:124146095	UTR3	GTF2H3	0.359582	0.000128108	0.0146239
HeyA8-premir34a-OE	chr12:125512029	UTR3	BRI3BP	0.528571	4.04e-05	0.00791536
HeyA8-premir34a-OE	chr12:125512073	UTR3	BRI3BP	0.467033	0.000103863	0.01292
HeyA8-premir34a-OE	chr12:132422727	intronic	PUS1	0.272581	0.00020158	0.0202047
HeyA8-premir34a-OE	chr12:133617038	intronic	ZNF84	0.529231	0.000271239	0.0239732
HeyA8-premir34a-OE	chr12:27574277	ncRNA_intronic	RP11-165P7.1	0.236188	9.94e-06	0.00326825
HeyA8-premir34a-OE	chr12:27574292	ncRNA_intronic	RP11-165P7.1	0.122486	0.000581965	0.0367936
HeyA8-premir34a-OE	chr12:27574434	ncRNA_intronic	RP11-165P7.1	0.146663	0.00099847	0.0497359
HeyA8-premir34a-OE	chr12:27576469	ncRNA_intronic	RP11-165P7.1	0.301379	0.000630782	0.0382798
HeyA8-premir34a-OE	chr12:27576523	ncRNA_intronic	RP11-165P7.1	0.15586	0.000899103	0.0469249
HeyA8-premir34a-OE	chr12:27576524	ncRNA_intronic	RP11-165P7.1	0.33254	4.82e-07	0.000264198
HeyA8-premir34a-OE	chr12:27576536	ncRNA_intronic	RP11-165P7.1	0.290501	3.84e-08	3.51e-05
HeyA8-premir34a-OE	chr12:27576542	ncRNA_intronic	RP11-165P7.1	0.150923	2.61e-05	0.00612188
HeyA8-premir34a-OE	chr12:62953252	intronic	MON2	0.217039	0.000904013	0.0469249
HeyA8-premir34a-OE	chr12:64844134	UTR3	XPOT	0.312651	0.000485589	0.0338225
HeyA8-premir34a-OE	chr12:67710942	UTR3	CAND1	0.357143	0.000679444	0.0401752
HeyA8-premir34a-OE	chr12:69237004	ncRNA_exonic	RP11-611O2.5	0.12618	5.64e-10	7.72e-07
HeyA8-premir34a-OE	chr12:69237010	ncRNA_exonic	RP11-611O2.5	0.240925	5.71e-14	4.37e-10
HeyA8-premir34a-OE	chr12:69237013	ncRNA_exonic	RP11-611O2.5	0.163816	2e-10	3.64e-07
HeyA8-premir34a-OE	chr12:69237014	ncRNA_exonic	RP11-611O2.5	0.0846224	1.28e-05	0.00390023
HeyA8-premir34a-OE	chr12:69237043	UTR3	MDM2	0.119952	3.67e-05	0.00769604
HeyA8-premir34a-OE	chr12:69237056	UTR3	MDM2	0.0587826	0.000272818	0.0239732
HeyA8-premir34a-OE	chr12:69237509	UTR3	MDM2	0.122822	1.02e-10	2.78e-07
HeyA8-premir34a-OE	chr12:69237519	UTR3	MDM2	0.0799966	6.4e-06	0.00228692
HeyA8-premir34a-OE	chr12:69237529	UTR3	MDM2	0.109912	6.2e-07	0.000318632
HeyA8-premir34a-OE	chr12:69237534	UTR3	MDM2	0.105389	8.22e-05	0.0110742
HeyA8-premir34a-OE	chr12:72096125	UTR3	TMEM19	0.19899	0.000565289	0.0365835
HeyA8-premir34a-OE	chr13:21949107	intergenic	RNA5SP25,ZDHHC20	0.182914	7.8e-05	0.010861
HeyA8-premir34a-OE	chr13:21949161	intergenic	RNA5SP25,ZDHHC20	0.235231	4.65e-05	0.0079913
HeyA8-premir34a-OE	chr13:50487339	UTR3	SPRYD7	0.260234	0.000979424	0.0496039
HeyA8-premir34a-OE	chr13:79968987	intronic	RBM26	0.450216	0.000101363	0.01292
HeyA8-premir34a-OE	chr14:35743675	intronic	KIAA0391	0.315789	4.58e-05	0.0079913
HeyA8-premir34a-OE	chr14:35743689	intronic	KIAA0391	0.394928	0.000215553	0.020614
HeyA8-premir34a-OE	chr14:55523357	intronic	MAPK1IP1L	0.337662	0.00063039	0.0382798
HeyA8-premir34a-OE	chr14:92587082	intronic	NDUFB1	0.389744	0.000231245	0.0213551
HeyA8-premir34a-OE	chr15:50996417	intergenic	RN7SL354P,SPPL2A	-0.477733	0.000355623	0.0283774
HeyA8-premir34a-OE	chr16:29520795	downstream	SNX29P2	0.370588	0.000880769	0.046603
HeyA8-premir34a-OE	chr16:29537204	intergenic	SNX29P2,snoU13	0.373016	0.000311047	0.0258231
HeyA8-premir34a-OE	chr17:42878487	UTR3	GJC1	0.384615	9.35e-05	0.0121927
HeyA8-premir34a-OE	chr17:42880112	UTR3	GJC1	0.282148	0.000288975	0.0249648
HeyA8-premir34a-OE	chr17:42880295	UTR3	GJC1	0.201269	0.000474947	0.033364
HeyA8-premir34a-OE	chr17:49042277	UTR3	SPAG9	0.341812	0.000621727	0.0382798
HeyA8-premir34a-OE	chr17:4931109	UTR3	KIF1C	-0.313187	0.000995838	0.0497359
HeyA8-premir34a-OE	chr17:62564383	intronic	SMURF2	-0.351648	0.00057793	0.0367936
HeyA8-premir34a-OE	chr17:62565261	intronic	SMURF2	0.509091	7.51e-05	0.010861
HeyA8-premir34a-OE	chr17:65334725	UTR3	PSMD12	0.348222	3.85e-05	0.00772009
HeyA8-premir34a-OE	chr17:65334726	UTR3	PSMD12	0.390244	1.4e-05	0.00409132
HeyA8-premir34a-OE	chr17:65335459	UTR3	PSMD12	0.394135	1.9e-05	0.00488788
HeyA8-premir34a-OE	chr17:73885939	UTR3	TRIM65	0.367788	7.54e-05	0.010861
HeyA8-premir34a-OE	chr17:79844742	downstream	ALYREF	-0.303763	0.000322697	0.0265225
HeyA8-premir34a-OE	chr18:19212313	ncRNA_intronic	RP11-13N13.2	0.471429	0.000970646	0.0495512
HeyA8-premir34a-OE	chr19:1414278	ncRNA_intronic	CTB-25B13.13	0.337662	0.000691754	0.0403229
HeyA8-premir34a-OE	chr19:19901935	ncRNA_intronic	CTC-559E9.4,CTC-559E9.6	0.516667	4.56e-05	0.0079913
HeyA8-premir34a-OE	chr19:28301497	ncRNA_intronic	LLNLF-65H9.1	0.383333	0.000531978	0.0358387
HeyA8-premir34a-OE	chr19:37237390	UTR3	ZNF850	0.632353	2.14e-05	0.00533659
HeyA8-premir34a-OE	chr19:39981292	downstream	TIMM50	0.325792	5.13e-05	0.00843613
HeyA8-premir34a-OE	chr19:39981298	downstream	TIMM50	0.2	0.000174028	0.0183376
HeyA8-premir34a-OE	chr19:42375624	UTR3	RPS19	0.293805	2.82e-05	0.00643414
HeyA8-premir34a-OE	chr19:53121900	intronic	ZNF83	0.308333	0.000856739	0.0460231
HeyA8-premir34a-OE	chr19:53146331	intronic	ZNF83	0.4	0.000821263	0.0449997
HeyA8-premir34a-OE	chr19:53149357	intronic	ZNF83	0.372294	0.00100894	0.0499546
HeyA8-premir34a-OE	chr19:53381781	UTR3	ZNF320	0.259868	0.000438223	0.0314198
HeyA8-premir34a-OE	chr19:58375663	UTR3	ZNF587	0.451389	0.000401975	0.0295033
HeyA8-premir34a-OE	chr2:114467556	intergenic	AC017074.2,SLC35F5	0.202688	4.76e-05	0.0079913
HeyA8-premir34a-OE	chr2:128950497	UTR3	UGGT1	0.186325	0.000392165	0.0295033
HeyA8-premir34a-OE	chr2:128950515	UTR3	UGGT1	0.231761	0.000490688	0.0338904
HeyA8-premir34a-OE	chr2:172178745	UTR3	METTL8	-0.480519	0.000178499	0.0185707
HeyA8-premir34a-OE	chr2:187493588	intronic	ITGAV	0.593407	4.74e-05	0.0079913
HeyA8-premir34a-OE	chr2:204167077	intergenic	CYP20A1,ABI2	0.433333	0.000393953	0.0295033
HeyA8-premir34a-OE	chr2:206982338	ncRNA_intronic	AC007383.4	0.459695	5.58e-06	0.00208291
HeyA8-premir34a-OE	chr2:32533707	UTR3	YIPF4	0.361765	0.000120199	0.0141131
HeyA8-premir34a-OE	chr2:37327662	UTR3	EIF2AK2	0.329258	0.000166339	0.017755
HeyA8-premir34a-OE	chr2:75895214	intronic	GCFC2,MRPL19	0.728571	2.26e-07	0.000139036
HeyA8-premir34a-OE	chr2:75895246	intronic	GCFC2,MRPL19	-0.475962	4.37e-05	0.0079913
HeyA8-premir34a-OE	chr20:34217719	intronic	CPNE1	0.6125	5.52e-05	0.00856587
HeyA8-premir34a-OE	chr20:9249944	intronic	PLCB4	0.337662	0.000790529	0.0436064
HeyA8-premir34a-OE	chr3:14986098	ncRNA_exonic	FGD5-AS1	0.15324	2.35e-06	0.000967843
HeyA8-premir34a-OE	chr3:14986104	ncRNA_exonic	FGD5-AS1	0.358479	1.06e-13	4.37e-10
HeyA8-premir34a-OE	chr3:14986110	ncRNA_exonic	FGD5-AS1	0.211393	1.42e-08	1.46e-05
HeyA8-premir34a-OE	chr3:14986111	ncRNA_exonic	FGD5-AS1	0.108452	9.01e-05	0.0119434
HeyA8-premir34a-OE	chr3:14986137	ncRNA_exonic	FGD5-AS1	0.277795	1.69e-07	0.000126081
HeyA8-premir34a-OE	chr3:14986453	ncRNA_exonic	FGD5-AS1	0.169317	1.21e-05	0.00383884
HeyA8-premir34a-OE	chr3:15113783	UTR3	ZFYVE20	0.328571	0.000294014	0.0249648
HeyA8-premir34a-OE	chr3:15113893	UTR3	ZFYVE20	0.487179	0.000105322	0.01292
HeyA8-premir34a-OE	chr3:155660900	UTR3	GMPS	0.525	0.000197765	0.0200671
HeyA8-premir34a-OE	chr3:156259288	UTR3	SSR3	0.0979433	0.00040028	0.0295033
HeyA8-premir34a-OE	chr3:156259295	UTR3	SSR3	0.106487	3.01e-05	0.00669158
HeyA8-premir34a-OE	chr3:156259367	UTR3	SSR3	0.106096	2.04e-06	0.00093193
HeyA8-premir34a-OE	chr3:179089207	intronic	MFN1	0.454545	0.000352381	0.0283774
HeyA8-premir34a-OE	chr3:179115627	ncRNA_exonic	AC007620.3,RP11-145M9.4	0.131944	6.4e-05	0.00973475
HeyA8-premir34a-OE	chr3:179116046	ncRNA_intronic	AC007620.3	0.556064	1.23e-06	0.000594587
HeyA8-premir34a-OE	chr3:179117242	UTR3	GNB4	0.273713	4.5e-09	5.28e-06
HeyA8-premir34a-OE	chr3:185488738	intronic	IGF2BP2	0.390351	0.000141801	0.0157494
HeyA8-premir34a-OE	chr3:188598685	UTR3	LPP	0.270026	0.00013996	0.0157494
HeyA8-premir34a-OE	chr3:196046417	ncRNA_intronic	TM4SF19-AS1	0.21506	0.000147252	0.0161369
HeyA8-premir34a-OE	chr4:49236619	intergenic	AC118282.4,AC119751.5	0.528571	0.000748274	0.0424142
HeyA8-premir34a-OE	chr4:49236636	intergenic	AC118282.4,AC119751.5	0.243056	0.000542073	0.0359299
HeyA8-premir34a-OE	chr4:57326291	UTR3	PAICS	0.185765	0.000699719	0.0403278
HeyA8-premir34a-OE	chr5:121362875	UTR3	SRFBP1	0.232165	0.000224652	0.0212231
HeyA8-premir34a-OE	chr5:125961047	UTR3	PHAX	0.348414	2.88e-06	0.00112815
HeyA8-premir34a-OE	chr5:130537736	UTR3	LYRM7	0.316667	0.000608165	0.0381565
HeyA8-premir34a-OE	chr5:132029860	ncRNA_intronic	AC004237.1	0.338384	0.000119279	0.0141131
HeyA8-premir34a-OE	chr5:14176680	intronic	TRIO	0.270833	0.000621179	0.0382798
HeyA8-premir34a-OE	chr5:68578276	UTR3	CCDC125	0.428571	0.000162862	0.0176127
HeyA8-premir34a-OE	chr5:68578277	UTR3	CCDC125	0.5	0.000375537	0.0295033
HeyA8-premir34a-OE	chr6:108363371	UTR3	OSTM1	0.278033	1.8e-05	0.00477932
HeyA8-premir34a-OE	chr6:120342260	intergenic	MIR3144,RNU6-214P	0.3375	0.000633416	0.0382798
HeyA8-premir34a-OE	chr6:120453812	intergenic	MIR3144,RNU6-214P	-0.377622	0.00093284	0.0479188
HeyA8-premir34a-OE	chr6:148594236	ncRNA_intronic	RP11-631F7.1	0.702564	1.68e-07	0.000126081
HeyA8-premir34a-OE	chr6:149914132	upstream	RP1-12G14.7	-0.341176	0.000205734	0.0202159
HeyA8-premir34a-OE	chr6:160101723	UTR3	SOD2	0.123397	0.000880094	0.046603
HeyA8-premir34a-OE	chr6:42856029	UTR3	RPL7L1	0.160567	1.7e-05	0.00465223
HeyA8-premir34a-OE	chr6:43583644	intronic	POLH	0.448052	0.000778687	0.0432778
HeyA8-premir34a-OE	chr6:43585997	intronic	POLH	0.240741	0.000575467	0.0367936
HeyA8-premir34a-OE	chr6:48026910	intronic	PTCHD4	-0.428571	0.000228472	0.0213388
HeyA8-premir34a-OE	chr6:56922719	intergenic	KIAA1586,ZNF451	0.326389	0.00040204	0.0295033
HeyA8-premir34a-OE	chr6:71299059	UTR3	C6orf57	0.244207	0.000399094	0.0295033
HeyA8-premir34a-OE	chr7:133319111	intronic	EXOC4	0.45641	8.07e-05	0.0110581
HeyA8-premir34a-OE	chr7:38763212	UTR3	VPS41	0.547619	0.000333723	0.0271571
HeyA8-premir34a-OE	chr7:65622972	ncRNA_intronic	RP5-1132H15.1	0.505682	0.000193318	0.019861
HeyA8-premir34a-OE	chr8:118957984	intronic	EXT1	-0.347826	0.000779305	0.0432778
HeyA8-premir34a-OE	chr8:129004580	intergenic	MIR1205,RNU1-106P	0.401914	0.00038527	0.0295033
HeyA8-premir34a-OE	chr8:131121296	intronic	ASAP1	0.333333	0.000884544	0.046603
HeyA8-premir34a-OE	chr8:23046319	upstream	RP11-1149O23.2	0.328395	7.73e-05	0.010861
HeyA8-premir34a-OE	chr8:23046323	upstream	RP11-1149O23.2	0.240741	0.000702017	0.0403278
HeyA8-premir34a-OE	chr8:30535906	UTR3	GSR	0.135312	4.57e-05	0.0079913
HeyA8-premir34a-OE	chr8:30535980	UTR3	GSR	0.24961	2.22e-10	3.64e-07
HeyA8-premir34a-OE	chr8:30536603	UTR3	GSR	0.171042	3.75e-05	0.00769604
HeyA8-premir34a-OE	chr8:42389336	intronic	SLC20A2	0.278571	0.000843086	0.0458896
HeyA8-premir34a-OE	chr8:95804605	ncRNA_intronic	KB-1608C10.2	0.229798	0.000852295	0.0460231
HeyA8-premir34a-OE	chr8:95804615	ncRNA_intronic	KB-1608C10.2	0.359804	2.37e-07	0.000139036
HeyA8-premir34a-OE	chr8:95804642	ncRNA_intronic	KB-1608C10.2	0.166216	0.000774952	0.0432778
HeyA8-premir34a-OE	chr8:95804650	ncRNA_intronic	KB-1608C10.2	0.202474	0.000706558	0.0403278
HeyA8-premir34a-OE	chr8:95804973	ncRNA_exonic	KB-1608C10.2	0.423615	5.27e-05	0.00848887
HeyA8-premir34a-OE	chr8:95805038	ncRNA_exonic	KB-1608C10.2	0.511579	1.44e-05	0.00409132
HeyA8-premir34a-OE	chr8:95805070	ncRNA_exonic	KB-1608C10.2	0.341615	1.99e-07	0.000136008
HeyA8-premir34a-OE	chr9:131070608	downstream	TRUB2	-0.385621	0.000102253	0.01292
HeyA8-premir34a-OE	chr9:133581221	downstream	EXOSC2	0.364055	0.000392733	0.0295033
HeyA8-premir34a-OE	chrX:54587196	UTR3	GNL3L	0.448052	0.000690836	0.0403229
HeyA8-simir34a-OE	chr1:100489996	UTR3	SLC35A3	0.25	8.75e-05	0.0211072
HeyA8-simir34a-OE	chr1:109606149	downstream	TAF13	0.186908	7.16e-06	0.00434978
HeyA8-simir34a-OE	chr1:109606156	downstream	TAF13	0.199269	4.32e-08	0.00010503
HeyA8-simir34a-OE	chr1:173828262	downstream	DARS2	-0.303704	0.000243201	0.0335293
HeyA8-simir34a-OE	chr1:174423942	intronic	RABGAP1L	-0.65035	2.47e-06	0.00200164
HeyA8-simir34a-OE	chr1:182833416	intronic	DHX9	0.39011	0.000353955	0.0409475
HeyA8-simir34a-OE	chr1:184762676	UTR3	FAM129A	0.207599	0.000199637	0.032203
HeyA8-simir34a-OE	chr1:19542250	ncRNA_intronic	RP1-43E13.2	0.43441	0.00021708	0.032203
HeyA8-simir34a-OE	chr1:52220868	intronic	OSBPL9	-0.409091	0.000449595	0.0460475
HeyA8-simir34a-OE	chr1:67874689	UTR3	SERBP1	0.298712	4.69e-05	0.0163761
HeyA8-simir34a-OE	chr1:78459961	intergenic	FUBP1,RP11-386I14.4	0.692308	8.29e-08	0.000167908
HeyA8-simir34a-OE	chr1:9988311	downstream	LZIC	0.445455	0.000267469	0.0347949
HeyA8-simir34a-OE	chr1:9988691	downstream	LZIC	0.375793	0.000140052	0.0257759
HeyA8-simir34a-OE	chr10:30600679	UTR3	MTPAP	0.299394	0.000359967	0.0412501
HeyA8-simir34a-OE	chr10:5730265	intronic	FAM208B	0.462121	0.000269263	0.0347949
HeyA8-simir34a-OE	chr10:69817677	intronic	HERC4	0.471591	0.000112712	0.0240194
HeyA8-simir34a-OE	chr10:70519035	intronic	CCAR1	0.394444	5.29e-05	0.0173792
HeyA8-simir34a-OE	chr10:75536653	downstream	FUT11	0.592308	3.4e-05	0.0142542
HeyA8-simir34a-OE	chr10:962739	intergenic	LARP4B,RP11-363N22.2	-0.387255	0.000222693	0.032203
HeyA8-simir34a-OE	chr10:962913	intergenic	LARP4B,RP11-363N22.2	0.509091	0.000133339	0.0254877
HeyA8-simir34a-OE	chr11:126077553	intronic	RPUSD4	0.423077	0.000505096	0.0475613
HeyA8-simir34a-OE	chr11:14305511	intronic	RRAS2	0.387255	0.000282275	0.0353484
HeyA8-simir34a-OE	chr11:14361425	intronic	RRAS2	0.335979	0.000426246	0.0460475
HeyA8-simir34a-OE	chr11:32625925	UTR3	EIF3M	0.483333	0.000400158	0.0450066
HeyA8-simir34a-OE	chr11:33096294	intronic	TCP11L1	-0.350267	0.000210534	0.032203
HeyA8-simir34a-OE	chr11:66398548	intronic	RBM14-RBM4,RBM4	0.428571	0.000219233	0.032203
HeyA8-simir34a-OE	chr11:768383	UTR3	PDDC1	0.39916	0.00042532	0.0460475
HeyA8-simir34a-OE	chr11:768386	UTR3	PDDC1	0.31746	0.000509526	0.0475969
HeyA8-simir34a-OE	chr11:82797626	ncRNA_intronic	RP11-113K21.4	0.304029	0.000467568	0.0460475
HeyA8-simir34a-OE	chr11:94149777	upstream	AP000765.1	0.26087	0.000389665	0.0442361
HeyA8-simir34a-OE	chr12:109100559	intronic	CORO1C	-0.442982	5.51e-05	0.0176154
HeyA8-simir34a-OE	chr12:110936052	intronic	VPS29	0.257692	0.000493259	0.0471781
HeyA8-simir34a-OE	chr12:122215128	UTR3	TMEM120B	0.454545	0.000214486	0.032203
HeyA8-simir34a-OE	chr12:131287825	intronic	STX2	0.365899	0.000450388	0.0460475
HeyA8-simir34a-OE	chr12:132420570	intronic	PUS1	0.414035	7.72e-05	0.02039
HeyA8-simir34a-OE	chr12:27574201	ncRNA_intronic	RP11-165P7.1	0.272747	2.84e-05	0.0123196
HeyA8-simir34a-OE	chr12:27574536	ncRNA_intronic	RP11-165P7.1	0.5	0.000158388	0.0274848
HeyA8-simir34a-OE	chr12:27576447	ncRNA_intronic	RP11-165P7.1	0.304293	0.000212366	0.032203
HeyA8-simir34a-OE	chr12:27576523	ncRNA_intronic	RP11-165P7.1	0.18779	3.52e-05	0.0142639
HeyA8-simir34a-OE	chr12:27576524	ncRNA_intronic	RP11-165P7.1	0.335826	8.67e-05	0.0211072
HeyA8-simir34a-OE	chr12:27576536	ncRNA_intronic	RP11-165P7.1	0.179094	0.000477647	0.0460475
HeyA8-simir34a-OE	chr12:53570649	intronic	CSAD	0.27451	0.000455263	0.0460475
HeyA8-simir34a-OE	chr12:69237004	ncRNA_exonic	RP11-611O2.5	0.0957827	2.61e-07	0.000317622
HeyA8-simir34a-OE	chr12:69237010	ncRNA_exonic	RP11-611O2.5	0.17054	2.68e-08	8.14e-05
HeyA8-simir34a-OE	chr12:69237013	ncRNA_exonic	RP11-611O2.5	0.148049	2.08e-09	2.53e-05
HeyA8-simir34a-OE	chr12:69237014	ncRNA_exonic	RP11-611O2.5	0.0780236	9.08e-05	0.0212034
HeyA8-simir34a-OE	chr12:69237043	UTR3	MDM2	0.123253	5.56e-06	0.00374946
HeyA8-simir34a-OE	chr12:69237056	UTR3	MDM2	0.0741597	4e-07	0.000442152
HeyA8-simir34a-OE	chr12:69237509	UTR3	MDM2	0.103711	6.77e-09	4.11e-05
HeyA8-simir34a-OE	chr12:69237529	UTR3	MDM2	0.116402	2.18e-07	0.00029382
HeyA8-simir34a-OE	chr12:69237534	UTR3	MDM2	0.117043	8.57e-06	0.00495466
HeyA8-simir34a-OE	chr12:79996973	intronic	PAWR	0.32967	0.000298425	0.0362497
HeyA8-simir34a-OE	chr12:98942824	UTR3	TMPO	0.270736	0.000148363	0.0265024
HeyA8-simir34a-OE	chr13:21949038	intergenic	RNA5SP25,ZDHHC20	0.314894	8.5e-05	0.0211072
HeyA8-simir34a-OE	chr13:25891637	intronic	NUPL1	0.244361	0.000476197	0.0460475
HeyA8-simir34a-OE	chr14:23441476	UTR3	AJUBA	0.221233	7e-05	0.0197493
HeyA8-simir34a-OE	chr14:35743453	UTR3	KIAA0391	0.277778	0.000473136	0.0460475
HeyA8-simir34a-OE	chr14:35743739	intronic	KIAA0391	0.537143	4.85e-05	0.0163761
HeyA8-simir34a-OE	chr14:35746361	intronic	KIAA0391	0.352941	0.000230951	0.0330043
HeyA8-simir34a-OE	chr15:42831420	intergenic	SNAP23,LRRC57	0.323077	0.000415742	0.0459092
HeyA8-simir34a-OE	chr16:81064489	ncRNA_exonic	RP11-303E16.2	-0.284439	0.000287702	0.0356603
HeyA8-simir34a-OE	chr17:49041897	UTR3	SPAG9	-0.536364	7.38e-05	0.0199262
HeyA8-simir34a-OE	chr17:49042216	UTR3	SPAG9	0.366667	0.000241235	0.0335293
HeyA8-simir34a-OE	chr17:65334753	UTR3	PSMD12	0.375	6.69e-05	0.0197493
HeyA8-simir34a-OE	chr17:65334885	UTR3	PSMD12	0.24971	8.86e-05	0.0211072
HeyA8-simir34a-OE	chr19:11561142	intronic	PRKCSH	-0.388889	0.000428396	0.0460475
HeyA8-simir34a-OE	chr19:16754346	ncRNA_intronic	CTC-429P9.1	0.485577	4.13e-05	0.0162013
HeyA8-simir34a-OE	chr19:19791573	UTR3	ZNF101	0.319444	0.000513311	0.0475969
HeyA8-simir34a-OE	chr19:53153595	intronic	ZNF83	0.352941	0.000238558	0.0335293
HeyA8-simir34a-OE	chr19:57727573	intergenic	ZNF264,AURKC	0.220096	0.000452585	0.0460475
HeyA8-simir34a-OE	chr2:128951766	UTR3	UGGT1	0.557143	0.00046907	0.0460475
HeyA8-simir34a-OE	chr2:201774244	UTR3	ORC2	0.551282	0.000169886	0.0286612
HeyA8-simir34a-OE	chr2:203144396	intronic	NOP58	0.383333	0.000297281	0.0362497
HeyA8-simir34a-OE	chr2:203744241	UTR3	WDR12	-0.261518	0.000137226	0.0256444
HeyA8-simir34a-OE	chr2:204162588	downstream	CYP20A1	0.618182	9.53e-05	0.0215583
HeyA8-simir34a-OE	chr2:204162597	downstream	CYP20A1	0.34	0.000452391	0.0460475
HeyA8-simir34a-OE	chr2:204162601	downstream	CYP20A1	0.46	4.77e-05	0.0163761
HeyA8-simir34a-OE	chr2:204168233	intergenic	CYP20A1,ABI2	0.619658	8.99e-07	0.000839597
HeyA8-simir34a-OE	chr2:204168679	intergenic	CYP20A1,ABI2	0.423077	4.5e-05	0.0163761
HeyA8-simir34a-OE	chr2:206987632	UTR3	NDUFS1	0.368687	1.69e-05	0.00856812
HeyA8-simir34a-OE	chr2:75895182	intronic	GCFC2,MRPL19	0.35	1.95e-05	0.00926535
HeyA8-simir34a-OE	chr20:3849488	downstream	MAVS	0.307407	0.000471994	0.0460475
HeyA8-simir34a-OE	chr3:101543508	ncRNA_intronic	RP11-49I4.3	-0.411765	1.09e-05	0.00602408
HeyA8-simir34a-OE	chr3:14986098	ncRNA_exonic	FGD5-AS1	0.136664	4.78e-05	0.0163761
HeyA8-simir34a-OE	chr3:14986104	ncRNA_exonic	FGD5-AS1	0.215759	1.42e-06	0.00122856
HeyA8-simir34a-OE	chr3:14986110	ncRNA_exonic	FGD5-AS1	0.199444	2.16e-08	8.14e-05
HeyA8-simir34a-OE	chr3:14986137	ncRNA_exonic	FGD5-AS1	0.223819	4.88e-06	0.00348932
HeyA8-simir34a-OE	chr3:14986453	ncRNA_exonic	FGD5-AS1	0.223013	3.58e-06	0.00271683
HeyA8-simir34a-OE	chr3:156258283	UTR3	SSR3	0.160371	0.000245666	0.0335293
HeyA8-simir34a-OE	chr3:156258308	UTR3	SSR3	0.0951615	0.000458611	0.0460475
HeyA8-simir34a-OE	chr3:156259295	UTR3	SSR3	0.103745	6.36e-05	0.0197493
HeyA8-simir34a-OE	chr3:156259363	UTR3	SSR3	0.0979798	9.94e-05	0.0215583
HeyA8-simir34a-OE	chr3:179116046	ncRNA_intronic	AC007620.3	0.397619	1.98e-05	0.00926535
HeyA8-simir34a-OE	chr3:180668732	intronic	FXR1	0.416667	0.000222641	0.032203
HeyA8-simir34a-OE	chr3:195968256	intronic	PCYT1A	0.385621	9.79e-05	0.0215583
HeyA8-simir34a-OE	chr5:114542421	upstream	CTC-428G20.3	0.371765	0.000134289	0.0254877
HeyA8-simir34a-OE	chr5:114542424	upstream	CTC-428G20.3	0.67	1.59e-07	0.000241503
HeyA8-simir34a-OE	chr5:114542454	upstream	CTC-428G20.3	0.298319	0.000176808	0.0294204
HeyA8-simir34a-OE	chr5:130538338	UTR3	LYRM7	0.436757	2.39e-05	0.0107442
HeyA8-simir34a-OE	chr5:44815675	downstream	MRPS30	0.527273	0.000205959	0.032203
HeyA8-simir34a-OE	chr5:95227936	intronic	ELL2	0.415033	6.71e-05	0.0197493
HeyA8-simir34a-OE	chr6:105546884	UTR3	BVES	0.388889	0.000131484	0.0254877
HeyA8-simir34a-OE	chr6:111292222	intergenic	AL357515.1,RPF2	-0.716667	5.68e-07	0.000574471
HeyA8-simir34a-OE	chr6:13789387	UTR3	MCUR1	0.466667	0.000319912	0.0380978
HeyA8-simir34a-OE	chr6:147890219	UTR3	SAMD5	0.256944	0.00041281	0.0459092
HeyA8-simir34a-OE	chr6:150142204	intronic	LRP11	0.483333	0.000124131	0.0251302
HeyA8-simir34a-OE	chr6:150146952	intronic	LRP11	0.582888	0.000275354	0.0348409
HeyA8-simir34a-OE	chr6:36512563	intronic	STK38	0.475962	7.99e-05	0.0206541
HeyA8-simir34a-OE	chr6:42856051	UTR3	RPL7L1	0.114688	0.000251883	0.0339958
HeyA8-simir34a-OE	chr6:99384460	intronic	FBXL4	0.509091	9.79e-05	0.0215583
HeyA8-simir34a-OE	chr6:99384461	intronic	FBXL4	0.445455	0.000221884	0.032203
HeyA8-simir34a-OE	chr7:128146010	UTR3	METTL2B	-0.454545	0.000315739	0.037973
HeyA8-simir34a-OE	chr7:128299635	intergenic	RP11-274B21.1,RP11-274B21.10	0.492424	0.000127036	0.0252967
HeyA8-simir34a-OE	chr7:17384818	UTR3	AHR	0.281212	0.000119713	0.0246466
HeyA8-simir34a-OE	chr7:17384832	UTR3	AHR	0.270391	1.42e-05	0.00751375
HeyA8-simir34a-OE	chr7:23395505	intronic	IGF2BP3	0.5	0.000143989	0.0261049
HeyA8-simir34a-OE	chr7:5516630	ncRNA_exonic	AC092171.4	0.361305	0.000500019	0.047451
HeyA8-simir34a-OE	chr7:65621451	ncRNA_intronic	RP5-1132H15.1	0.369748	0.000272126	0.0347949
HeyA8-simir34a-OE	chr7:66207694	intronic	KCTD7,RABGEF1	0.384615	0.000337908	0.039467
HeyA8-simir34a-OE	chr7:72450129	intergenic	TRIM74,Y_RNA	0.366071	0.000115657	0.0242221
HeyA8-simir34a-OE	chr8:103419828	intronic	UBR5	0.407843	0.000264088	0.0347949
HeyA8-simir34a-OE	chr8:22920006	intronic	TNFRSF10B	0.509091	0.000167179	0.0286018
HeyA8-simir34a-OE	chr8:23046151	upstream	RP11-1149O23.2	0.355556	6.92e-05	0.0197493
HeyA8-simir34a-OE	chr8:30535980	UTR3	GSR	0.210496	1.42e-07	0.000241503
HeyA8-simir34a-OE	chr8:30536603	UTR3	GSR	0.183871	6.59e-06	0.00421136
HeyA8-simir34a-OE	chr8:95804973	ncRNA_exonic	KB-1608C10.2	0.373146	7.15e-05	0.0197493
HeyA8-simir34a-OE	chr9:112817086	intronic	AKAP2,PALM2-AKAP2	-0.2975	0.00025485	0.0340183
HeyA8-simir34a-OE	chr9:128629737	intronic	PBX3	0.441176	0.000152215	0.0267964
HeyA8-simir34a-OE	chr9:131089950	intronic	COQ4	0.471154	0.000447372	0.0460475
HeyA8-simir34a-OE	chr9:131089952	intronic	COQ4	0.502404	0.000186475	0.0306096
HeyA8-simir34a-OE	chrX:123046338	UTR3	XIAP	0.218674	0.000324073	0.0382186
huCB-progenitors-mir126-KD	chr16:29681077	UTR3	SPN	-0.654762	6.7e-06	0.00777897
huCB-progenitors-mir126-KD	chr19:12043955	intronic	ZNF700,ZNF763	0.395238	1.78e-06	0.00620811
huCB-progenitors-mir126-KD	chr22:20927175	intronic	MED15	0.418519	4.59e-06	0.00777897
huCB-progenitors-mir126-KD	chr5:49710141	intronic	EMB	0.282828	9.63e-05	0.0479308
huCB-progenitors-mir126-KD	chr6:24707131	ncRNA_exonic	RP1-30M3.6	0.263636	3.77e-05	0.0263
huCB-progenitors-mir126-KD	chr9:136034637	intronic	GBGT1,RALGDS	0.409091	5.89e-05	0.0342339
huCB-progenitors-mir126-KD	chrX:118755485	intronic	2019-09-06	0.286713	2.16e-05	0.0188285
huCB-progenitors-mir126-OE	chr1:204525666	UTR3	MDM4	-0.296992	4.62e-05	0.0403132
huCB-progenitors-mir126-OE	chr12:123355171	intronic	VPS37B	-0.461538	2e-05	0.0292842
huCB-progenitors-mir126-OE	chr22:20927175	intronic	MED15	0.4	6.96e-06	0.0203731
huCB-progenitors-mir126-OE	chr5:70330869	UTR3	GTF2H2	0.240323	5.51e-05	0.0403132
huCB-progenitors-mir126-OE	chr6:111315674	intronic	RPF2	-0.446154	7.35e-05	0.0430311
huCB-stem-mir126-KD	chr17:57279281	UTR3	PRR11	0.307882	2.21e-05	0.0406819
JAR-mir371a-5p-KD	chr1:150585655	intronic	ENSA	-0.707143	5.12e-06	0.0180711
JAR-mir371a-5p-KD	chr1:155650890	intronic	MSTO1,YY1AP1	-0.642857	1.44e-06	0.016605
JAR-mir371a-5p-KD	chr1:155703477	intronic	DAP3,MSTO1	0.375631	6.43e-05	0.049019
JAR-mir371a-5p-KD	chr1:204371628	ncRNA_intronic	RP11-739N20.2	0.638889	3e-05	0.0345665
JAR-mir371a-5p-KD	chr1:28570056	intronic	ATPIF1	0.592262	4.98e-05	0.0416396
JAR-mir371a-5p-KD	chr1:31891442	intronic	SERINC2	0.683333	7.19e-06	0.0188509
JAR-mir371a-5p-KD	chr1:36942479	intronic	CSF3R	-0.522177	1.76e-05	0.0260348
JAR-mir371a-5p-KD	chr1:46735625	intronic	RAD54L	-0.65508	7.12e-06	0.0188509
JAR-mir371a-5p-KD	chr1:46774390	intronic	UQCRH	0.406932	4.88e-05	0.0414071
JAR-mir371a-5p-KD	chr1:51732658	intronic	RNF11	0.666667	8.11e-06	0.0199091
JAR-mir371a-5p-KD	chr10:104213831	ncRNA_intronic	RP11-18I14.10	-0.678571	3.57e-05	0.0371969
JAR-mir371a-5p-KD	chr12:122853747	intronic	CLIP1	-0.823077	1.31e-06	0.016605
JAR-mir371a-5p-KD	chr12:122971396	intronic	ZCCHC8	-0.533333	2.01e-05	0.0282185
JAR-mir371a-5p-KD	chr12:123958612	intronic	RILPL1	0.609091	8.57e-06	0.0199091
JAR-mir371a-5p-KD	chr12:27806427	intronic	PPFIBP1	-0.6	2.89e-05	0.0339975
JAR-mir371a-5p-KD	chr12:85289251	intronic	SLC6A15	-0.629808	4.39e-05	0.04089
JAR-mir371a-5p-KD	chr13:20252931	intergenic	RP11-523H24.3,AL354808.2	-0.583333	5.02e-06	0.0180711
JAR-mir371a-5p-KD	chr13:31203549	intronic	USPL1	0.636364	1.69e-05	0.0256369
JAR-mir371a-5p-KD	chr14:50713015	UTR3	L2HGDH	0.387232	4.65e-05	0.0414071
JAR-mir371a-5p-KD	chr14:53243411	ncRNA_intronic	RP11-589M4.1	0.40812	3.27e-05	0.0369416
JAR-mir371a-5p-KD	chr14:64966232	UTR5	ZBTB25	-0.333057	2.48e-05	0.0310423
JAR-mir371a-5p-KD	chr14:91946050	intronic	SMEK1	-0.636364	9.04e-06	0.0199091
JAR-mir371a-5p-KD	chr15:59561915	ncRNA_intronic	RP11-429D19.1	0.6875	4.29e-06	0.0180711
JAR-mir371a-5p-KD	chr15:74931419	intronic	EDC3	0.809091	4.54e-06	0.0180711
JAR-mir371a-5p-KD	chr16:11939127	intronic	RSL1D1	-0.4375	2.62e-05	0.0321779
JAR-mir371a-5p-KD	chr16:24982308	intronic	ARHGAP17	-0.538462	1.3e-05	0.0207532
JAR-mir371a-5p-KD	chr16:28839857	intronic	ATXN2L	0.4	2.28e-05	0.0298814
JAR-mir371a-5p-KD	chr16:28882567	intronic	SH2B1	-0.6	1.15e-05	0.0199091
JAR-mir371a-5p-KD	chr16:67772179	intronic	RANBP10	0.558333	6.6e-05	0.0494062
JAR-mir371a-5p-KD	chr17:1792678	intronic	RPA1	0.376157	4.74e-05	0.0414071
JAR-mir371a-5p-KD	chr17:25625617	intronic	WSB1	0.264706	6.23e-05	0.049019
JAR-mir371a-5p-KD	chr17:26915792	intronic	SPAG5	-0.261905	2.47e-05	0.0310423
JAR-mir371a-5p-KD	chr17:4071709	intronic	ANKFY1,CYB5D2	-0.6	1.15e-05	0.0199091
JAR-mir371a-5p-KD	chr17:5381487	intronic	DERL2	-0.5	1.87e-05	0.0270251
JAR-mir371a-5p-KD	chr17:57279258	UTR3	PRR11	-0.233135	5.07e-05	0.0417814
JAR-mir371a-5p-KD	chr19:10917348	intronic	DNM2	-0.288462	6.27e-06	0.0180711
JAR-mir371a-5p-KD	chr19:14527658	intronic	DDX39A	0.666667	5.55e-06	0.0180711
JAR-mir371a-5p-KD	chr19:16950652	intronic	SIN3B	-0.583333	3.37e-05	0.0371969
JAR-mir371a-5p-KD	chr19:37237413	UTR3	ZNF850	-0.6	2.89e-05	0.0339975
JAR-mir371a-5p-KD	chr19:3963024	intronic	DAPK3	-0.127606	1.05e-05	0.0199091
JAR-mir371a-5p-KD	chr19:55503126	intronic	NLRP2	0.473684	1.03e-05	0.0199091
JAR-mir371a-5p-KD	chr19:626248	intronic	POLRMT	-0.708791	1.27e-05	0.0207532
JAR-mir371a-5p-KD	chr19:6758452	intronic	SH2D3A	-0.340426	1.01e-06	0.016605
JAR-mir371a-5p-KD	chr2:217366767	UTR3	RPL37A	-0.7	3.59e-06	0.0180711
JAR-mir371a-5p-KD	chr2:3589498	intronic	RP13-512J5.1	-0.568783	4.69e-05	0.0414071
JAR-mir371a-5p-KD	chr2:47605098	intronic	EPCAM	-0.755682	3.52e-06	0.0180711
JAR-mir371a-5p-KD	chr2:97029792	intronic	NCAPH	0.660714	4.82e-05	0.0414071
JAR-mir371a-5p-KD	chr20:18131698	intronic	CSRP2BP	-0.6	3.76e-05	0.0380897
JAR-mir371a-5p-KD	chr20:30144104	intronic	HM13	-0.782353	2.97e-06	0.0180711
JAR-mir371a-5p-KD	chr22:41678435	UTR5	RANGAP1	0.545455	4.38e-05	0.04089
JAR-mir371a-5p-KD	chr22:42282887	intronic	SREBF2	-0.477197	3.61e-05	0.0371969
JAR-mir371a-5p-KD	chr3:125174693	intronic	SNX4	0.529412	9.01e-06	0.0199091
JAR-mir371a-5p-KD	chr3:126174651	intronic	ZXDC	-0.277778	3.54e-05	0.0371969
JAR-mir371a-5p-KD	chr3:141680887	intronic	TFDP2	0.538462	4.4e-05	0.04089
JAR-mir371a-5p-KD	chr3:57841049	intronic	SLMAP	0.526316	1.33e-05	0.020794
JAR-mir371a-5p-KD	chr3:9856176	intronic	ARPC4-TTLL3,TTLL3	-0.588235	1.06e-05	0.0199091
JAR-mir371a-5p-KD	chr4:140037186	intronic	ELF2	-0.625641	6.46e-05	0.049019
JAR-mir371a-5p-KD	chr4:15674891	intergenic	FBXL5,FAM200B	-0.541667	2.11e-05	0.0289734
JAR-mir371a-5p-KD	chr4:77980778	intronic	CCNI	-0.57318	5.03e-07	0.016605
JAR-mir371a-5p-KD	chr5:139831196	intronic	ANKHD1,ANKHD1-EIF4EBP3	-0.733333	1.21e-06	0.016605
JAR-mir371a-5p-KD	chr5:141547175	intergenic	NDFIP1,SPRY4	0.673077	5.63e-05	0.0450621
JAR-mir371a-5p-KD	chr5:14460210	intronic	TRIO	-0.4375	6.42e-05	0.049019
JAR-mir371a-5p-KD	chr5:157217165	intronic	CLINT1	-0.428571	4.25e-05	0.04089
JAR-mir371a-5p-KD	chr5:32364804	intronic	ZFR	0.488115	2.74e-06	0.0180711
JAR-mir371a-5p-KD	chr6:109693760	intronic	CD164	-0.533333	4.36e-06	0.0180711
JAR-mir371a-5p-KD	chr6:42175204	UTR3	MRPS10	-0.454844	1.05e-05	0.0199091
JAR-mir371a-5p-KD	chr6:86382735	intergenic	SYNCRIP,SNHG5	-0.816667	2.38e-06	0.0180711
JAR-mir371a-5p-KD	chr7:35927177	intronic	2019-09-07	0.727273	3.23e-06	0.0180711
JAR-mir371a-5p-KD	chr7:44115565	intronic	POLM	-0.342308	5.45e-05	0.04424
JAR-mir371a-5p-KD	chr7:74294918	intergenic	GTF2IRD2,STAG3L2	0.6	2.23e-05	0.0298814
JAR-mir371a-5p-KD	chr7:98637184	ncRNA_intronic	AC004893.11	0.55	1.08e-05	0.0199091
JAR-mir371a-5p-KD	chr8:41803744	intronic	KAT6A	0.642857	5.84e-06	0.0180711
JAR-mir371a-5p-KD	chr9:125579999	downstream	PDCL	-0.727273	4.2e-05	0.04089
JAR-mir371a-5p-KD	chr9:33042313	UTR3	SMU1	-0.576923	6.04e-06	0.0180711
JAR-mir371a-5p-KD	chr9:37590257	intronic	RP11-613M10.8,RP11-613M10.9,TOMM5	0.61086	4.78e-05	0.0414071
JAR-mir371a-5p-KD	chr9:99709181	intronic	HIATL2	0.7	3.55e-05	0.0371969
JAR-mir371a-5p-KD	chrX:114866209	intronic	PLS3	-0.638889	1.17e-05	0.0199091
JAR-mir518a-3p-KD	chr1:100489619	UTR3	SLC35A3	-0.174457	0.000815368	0.0266687
JAR-mir518a-3p-KD	chr1:100489992	UTR3	SLC35A3	-0.404615	0.000902699	0.0281554
JAR-mir518a-3p-KD	chr1:100541309	ncRNA_intronic	RP4-714D9.2	0.307692	0.00066114	0.0238005
JAR-mir518a-3p-KD	chr1:100756085	intronic	RTCA	-0.350649	0.00242668	0.0486738
JAR-mir518a-3p-KD	chr1:10199309	intronic	UBE4B	-0.526316	1.86e-05	0.00307589
JAR-mir518a-3p-KD	chr1:10199329	intronic	UBE4B	-0.576923	6.76e-07	0.000515492
JAR-mir518a-3p-KD	chr1:10517691	UTR3	DFFA	-0.541667	0.000363798	0.0167083
JAR-mir518a-3p-KD	chr1:10519161	ncRNA_exonic	RP5-1113E3.3	-0.509524	0.0018456	0.0412853
JAR-mir518a-3p-KD	chr1:10519887	UTR3	DFFA	-0.451852	0.000438527	0.0186019
JAR-mir518a-3p-KD	chr1:10520725	UTR3	DFFA	-0.52381	0.000904236	0.0281554
JAR-mir518a-3p-KD	chr1:109424651	intronic	AKNAD1,GPSM2	0.413793	0.000103787	0.00810166
JAR-mir518a-3p-KD	chr1:109475635	UTR3	GPSM2	-0.407801	0.00143206	0.0362958
JAR-mir518a-3p-KD	chr1:109606161	downstream	TAF13	-0.129856	0.000610462	0.0226511
JAR-mir518a-3p-KD	chr1:109606179	downstream	TAF13	-0.161703	0.00109097	0.0312137
JAR-mir518a-3p-KD	chr1:109606336	downstream	TAF13	-0.144481	0.00125277	0.0340664
JAR-mir518a-3p-KD	chr1:109610978	intronic	TAF13	0.575758	0.000344075	0.0161827
JAR-mir518a-3p-KD	chr1:109611001	intronic	TAF13	0.547009	0.000988946	0.0295063
JAR-mir518a-3p-KD	chr1:109760312	intronic	SARS	0.666667	0.000161682	0.0104104
JAR-mir518a-3p-KD	chr1:109769077	intronic	SARS	0.4	0.000911447	0.0282241
JAR-mir518a-3p-KD	chr1:109769086	intronic	SARS	0.8	5.95e-07	0.000477655
JAR-mir518a-3p-KD	chr1:110133291	intronic	GNAI3	-0.3125	0.000672926	0.0240515
JAR-mir518a-3p-KD	chr1:110133371	intronic	GNAI3	-0.46337	0.00074667	0.0256147
JAR-mir518a-3p-KD	chr1:11081460	intronic	TARDBP	0.262289	0.00187703	0.0416724
JAR-mir518a-3p-KD	chr1:11138387	intronic	EXOSC10	0.51567	1.48e-05	0.0026721
JAR-mir518a-3p-KD	chr1:113199790	intronic	CAPZA1	-0.531746	0.000244497	0.013245
JAR-mir518a-3p-KD	chr1:113467884	intronic	SLC16A1	-0.638889	9.15e-05	0.00747702
JAR-mir518a-3p-KD	chr1:113653708	intronic	LRIG2	-0.473684	0.00183777	0.0411876
JAR-mir518a-3p-KD	chr1:113666076	intronic	LRIG2	-0.442982	0.002305	0.0468746
JAR-mir518a-3p-KD	chr1:12059989	intronic	MFN2	0.403922	1.61e-05	0.00282235
JAR-mir518a-3p-KD	chr1:12059992	intronic	MFN2	0.291444	0.0016342	0.0387953
JAR-mir518a-3p-KD	chr1:12083655	intronic	MIIP	-0.192651	0.00230951	0.0469239
JAR-mir518a-3p-KD	chr1:12084570	intronic	MIIP	-0.316854	0.0018246	0.0411876
JAR-mir518a-3p-KD	chr1:12086287	intronic	MIIP	-0.169449	0.00163069	0.0387327
JAR-mir518a-3p-KD	chr1:12087165	intronic	MIIP	0.250411	0.00117669	0.0328006
JAR-mir518a-3p-KD	chr1:12088144	intronic	MIIP	-0.180437	0.000318835	0.0155611
JAR-mir518a-3p-KD	chr1:1252390	intronic	CPSF3L	0.347507	8.73e-06	0.00206652
JAR-mir518a-3p-KD	chr1:1252513	intronic	CPSF3L	-0.300383	0.000373266	0.0169698
JAR-mir518a-3p-KD	chr1:1252605	intronic	CPSF3L	0.381818	0.000378611	0.0171263
JAR-mir518a-3p-KD	chr1:1253479	ncRNA_intronic	RP5-890O3.9	0.566281	1.4e-05	0.00262082
JAR-mir518a-3p-KD	chr1:1253496	ncRNA_intronic	RP5-890O3.9	0.440476	0.000136131	0.00960314
JAR-mir518a-3p-KD	chr1:1253514	ncRNA_intronic	RP5-890O3.9	0.448058	0.000230362	0.0128988
JAR-mir518a-3p-KD	chr1:1253523	ncRNA_intronic	RP5-890O3.9	0.294425	0.00151712	0.0373164
JAR-mir518a-3p-KD	chr1:1253545	ncRNA_intronic	RP5-890O3.9	-0.35989	0.00183258	0.0411876
JAR-mir518a-3p-KD	chr1:1253944	ncRNA_intronic	RP5-890O3.9	0.128571	0.000979193	0.0293596
JAR-mir518a-3p-KD	chr1:1340481	intronic	MRPL20	-0.488095	0.00183848	0.0411876
JAR-mir518a-3p-KD	chr1:1418726	intronic	ATAD3B	-0.536797	0.00144945	0.0365517
JAR-mir518a-3p-KD	chr1:1418757	intronic	ATAD3B	-0.694444	5.14e-06	0.00152174
JAR-mir518a-3p-KD	chr1:1419678	intronic	ATAD3B	-0.513986	0.000364731	0.016717
JAR-mir518a-3p-KD	chr1:145369620	UTR3	NBPF10	-0.101937	0.000257692	0.0137282
JAR-mir518a-3p-KD	chr1:145369695	UTR3	NBPF10	0.132387	0.00135082	0.035222
JAR-mir518a-3p-KD	chr1:147575128	downstream	NBPF24	-0.301865	0.000876596	0.0276467
JAR-mir518a-3p-KD	chr1:148595576	UTR3	NBPF15	-0.16072	0.000838894	0.0270777
JAR-mir518a-3p-KD	chr1:148595665	UTR3	NBPF15	-0.169985	4.45e-05	0.00499431
JAR-mir518a-3p-KD	chr1:150319482	intronic	PRPF3	-0.29804	2.72e-05	0.0037822
JAR-mir518a-3p-KD	chr1:150320762	intronic	PRPF3	-0.419437	0.000607371	0.0226257
JAR-mir518a-3p-KD	chr1:150320781	intronic	PRPF3	-0.428571	3.69e-05	0.00450917
JAR-mir518a-3p-KD	chr1:150320798	intronic	PRPF3	-0.440217	0.00176819	0.0404843
JAR-mir518a-3p-KD	chr1:150321173	intronic	PRPF3	0.409697	1.95e-05	0.00317231
JAR-mir518a-3p-KD	chr1:150321182	intronic	PRPF3	0.348276	0.000755498	0.0257539
JAR-mir518a-3p-KD	chr1:150323316	intronic	PRPF3	-0.496503	0.00209105	0.0442874
JAR-mir518a-3p-KD	chr1:150323531	intronic	PRPF3	-0.52521	0.000904846	0.0281554
JAR-mir518a-3p-KD	chr1:150323618	intronic	PRPF3	-0.5	0.00245751	0.0490443
JAR-mir518a-3p-KD	chr1:150583541	intronic	ENSA	-0.419355	5.1e-06	0.00151837
JAR-mir518a-3p-KD	chr1:150583629	intronic	ENSA	-0.322129	0.00186565	0.0415478
JAR-mir518a-3p-KD	chr1:150583634	intronic	ENSA	-0.543344	1.57e-05	0.00276839
JAR-mir518a-3p-KD	chr1:150583635	intronic	ENSA	-0.785714	1.04e-09	1.55e-05
JAR-mir518a-3p-KD	chr1:150583638	intronic	ENSA	-0.523238	7.39e-05	0.00665793
JAR-mir518a-3p-KD	chr1:151194432	intronic	PIP5K1A	0.397306	0.00222764	0.0458868
JAR-mir518a-3p-KD	chr1:151195488	intronic	PIP5K1A	-0.38	0.000938501	0.0286087
JAR-mir518a-3p-KD	chr1:151218274	intronic	PIP5K1A	-0.227206	6.16e-05	0.00597589
JAR-mir518a-3p-KD	chr1:151218616	intronic	PIP5K1A	-0.280646	5.68e-06	0.00159594
JAR-mir518a-3p-KD	chr1:151218677	intronic	PIP5K1A	-0.264862	0.000282183	0.0145486
JAR-mir518a-3p-KD	chr1:151234346	intronic	PSMD4	-0.56	1.69e-06	0.000886546
JAR-mir518a-3p-KD	chr1:151234351	intronic	PSMD4	-0.483696	0.00073782	0.0254993
JAR-mir518a-3p-KD	chr1:151234418	intronic	PSMD4	-0.530797	0.000131364	0.00940531
JAR-mir518a-3p-KD	chr1:153612717	intronic	CHTOP	-0.473077	0.00092426	0.0283922
JAR-mir518a-3p-KD	chr1:153612994	intronic	CHTOP	-0.272404	0.00212548	0.0447626
JAR-mir518a-3p-KD	chr1:153638797	intronic	ILF2	-0.231923	0.00253485	0.0499668
JAR-mir518a-3p-KD	chr1:153638853	intronic	ILF2	-0.162369	0.00125975	0.0341301
JAR-mir518a-3p-KD	chr1:153641334	intronic	ILF2	-0.603448	2.46e-08	9.2e-05
JAR-mir518a-3p-KD	chr1:153642041	intronic	ILF2	0.552273	0.000443156	0.0186745
JAR-mir518a-3p-KD	chr1:154224342	intronic	UBAP2L	0.3663	0.00217802	0.0453381
JAR-mir518a-3p-KD	chr1:154224355	intronic	UBAP2L	-0.378571	0.000835602	0.0270491
JAR-mir518a-3p-KD	chr1:154224432	intronic	UBAP2L	-0.317739	0.00220324	0.0455568
JAR-mir518a-3p-KD	chr1:154224589	intronic	UBAP2L	-0.338673	0.00190805	0.0420095
JAR-mir518a-3p-KD	chr1:155031645	intronic	ADAM15	-0.166667	0.0019731	0.0430035
JAR-mir518a-3p-KD	chr1:155104959	intronic	EFNA1	-0.26087	3.65e-05	0.00450028
JAR-mir518a-3p-KD	chr1:155105570	intronic	EFNA1	-0.173019	0.00058618	0.0221669
JAR-mir518a-3p-KD	chr1:155280231	intronic	FDPS	0.492308	0.00107463	0.0309734
JAR-mir518a-3p-KD	chr1:155282727	intronic	FDPS	-0.246834	0.00244814	0.0489702
JAR-mir518a-3p-KD	chr1:155283775	intronic	FDPS	-0.532086	5.81e-05	0.00582608
JAR-mir518a-3p-KD	chr1:155439112	intronic	ASH1L	-0.468254	0.000202486	0.012028
JAR-mir518a-3p-KD	chr1:155439114	intronic	ASH1L	-0.52381	3.18e-06	0.001172
JAR-mir518a-3p-KD	chr1:155439241	intronic	ASH1L	0.348485	0.00181822	0.0410965
JAR-mir518a-3p-KD	chr1:155439247	intronic	ASH1L	0.331541	0.000309234	0.015229
JAR-mir518a-3p-KD	chr1:155439276	intronic	ASH1L	0.353924	0.00235986	0.0475813
JAR-mir518a-3p-KD	chr1:155636608	intronic	MSTO1,YY1AP1	0.633333	0.0007096	0.0247908
JAR-mir518a-3p-KD	chr1:155650455	intronic	MSTO1,YY1AP1	0.357143	8.3e-06	0.00201108
JAR-mir518a-3p-KD	chr1:155651346	intronic	MSTO1,YY1AP1	-0.595238	6.69e-05	0.00625343
JAR-mir518a-3p-KD	chr1:155653319	intronic	MSTO1,YY1AP1	0.72	2.58e-07	0.00027382
JAR-mir518a-3p-KD	chr1:155653795	intronic	MSTO1,YY1AP1	0.5	3.48e-05	0.00440882
JAR-mir518a-3p-KD	chr1:155703469	intronic	DAP3,MSTO1	0.368421	0.00157756	0.0379923
JAR-mir518a-3p-KD	chr1:155703711	intronic	DAP3,MSTO1	-0.294872	0.00152737	0.0374455
JAR-mir518a-3p-KD	chr1:155704202	intronic	DAP3,MSTO1	-0.339394	8.35e-05	0.00712652
JAR-mir518a-3p-KD	chr1:155706353	intronic	DAP3,MSTO1	-0.401379	4.55e-05	0.00508584
JAR-mir518a-3p-KD	chr1:155706408	intronic	DAP3,MSTO1	-0.327358	0.000565286	0.0217611
JAR-mir518a-3p-KD	chr1:155706417	intronic	DAP3,MSTO1	-0.379121	0.00071028	0.0247953
JAR-mir518a-3p-KD	chr1:155875263	intronic	RIT1	-0.461686	0.000113173	0.00858112
JAR-mir518a-3p-KD	chr1:155875264	intronic	RIT1	-0.635209	3.87e-06	0.00129537
JAR-mir518a-3p-KD	chr1:155877091	intronic	RIT1	-0.7	3.55e-05	0.00443334
JAR-mir518a-3p-KD	chr1:155892209	intronic	KIAA0907	-0.434783	8.42e-05	0.00712652
JAR-mir518a-3p-KD	chr1:156036632	intronic	RAB25	0.789744	7.55e-07	0.000547246
JAR-mir518a-3p-KD	chr1:156100821	intronic	LMNA	0.399405	0.000273637	0.0142899
JAR-mir518a-3p-KD	chr1:156440049	intronic	MEF2D	-0.513784	0.000209584	0.0122863
JAR-mir518a-3p-KD	chr1:1603743	ncRNA_exonic	RP11-345P4.7	0.457801	0.00131234	0.0347098
JAR-mir518a-3p-KD	chr1:160965379	UTR3	F11R	-0.560897	0.000404929	0.0177967
JAR-mir518a-3p-KD	chr1:160966301	UTR3	F11R	-0.12139	1.23e-05	0.00247665
JAR-mir518a-3p-KD	chr1:160967938	UTR3	F11R	-0.118003	0.00211606	0.0446687
JAR-mir518a-3p-KD	chr1:161180721	UTR3	NDUFS2	-0.243391	0.000898191	0.0281298
JAR-mir518a-3p-KD	chr1:161180765	UTR3	NDUFS2	-0.354419	0.000804616	0.0265942
JAR-mir518a-3p-KD	chr1:161180885	intronic	NDUFS2	-0.275641	0.00215709	0.0451955
JAR-mir518a-3p-KD	chr1:161338900	ncRNA_exonic	RP11-122G18.5	0.294118	0.00101379	0.0301212
JAR-mir518a-3p-KD	chr1:168220341	UTR3	SFT2D2	0.404558	0.000104116	0.0081044
JAR-mir518a-3p-KD	chr1:168220489	UTR3	SFT2D2	-0.285012	0.000755029	0.0257539
JAR-mir518a-3p-KD	chr1:169820561	UTR3	SCYL3	-0.336336	0.00178808	0.0406869
JAR-mir518a-3p-KD	chr1:173867662	UTR3	ZBTB37	0.217391	0.00157162	0.037984
JAR-mir518a-3p-KD	chr1:1753357	intronic	GNB1	-0.501144	0.000346856	0.0162455
JAR-mir518a-3p-KD	chr1:1753408	intronic	GNB1	-0.359091	0.00113575	0.0321188
JAR-mir518a-3p-KD	chr1:179044169	UTR3	FAM20B	0.568182	0.00218734	0.045448
JAR-mir518a-3p-KD	chr1:179829201	intronic	TOR1AIP2	-0.462745	0.000815549	0.0266687
JAR-mir518a-3p-KD	chr1:179829426	intronic	TOR1AIP2	-0.441176	0.000904596	0.0281554
JAR-mir518a-3p-KD	chr1:19543465	ncRNA_intronic	RP1-43E13.2	0.233333	0.000210327	0.0123137
JAR-mir518a-3p-KD	chr1:200613942	intronic	DDX59	0.694805	4.3e-05	0.00487872
JAR-mir518a-3p-KD	chr1:201486446	ncRNA_intronic	RP11-134G8.7	0.484127	0.000663333	0.0238603
JAR-mir518a-3p-KD	chr1:201964674	intronic	RNPEP	0.538462	1.62e-05	0.00282235
JAR-mir518a-3p-KD	chr1:202738554	intronic	KDM5B	-0.575758	0.000478374	0.0195715
JAR-mir518a-3p-KD	chr1:203695270	intronic	ATP2B4	0.502024	0.000592763	0.0223033
JAR-mir518a-3p-KD	chr1:203806729	intronic	ZC3H11A	-0.5	8.39e-05	0.00712652
JAR-mir518a-3p-KD	chr1:204392481	ncRNA_intronic	RP11-739N20.2	-0.323529	0.000404451	0.0177967
JAR-mir518a-3p-KD	chr1:204504844	intronic	MDM4	0.62807	4.07e-05	0.00476585
JAR-mir518a-3p-KD	chr1:204520274	UTR3	MDM4	-0.450893	0.000433343	0.0185037
JAR-mir518a-3p-KD	chr1:204520275	UTR3	MDM4	-0.432759	0.000122768	0.0090049
JAR-mir518a-3p-KD	chr1:204524834	UTR3	MDM4	-0.422705	0.000436003	0.0185644
JAR-mir518a-3p-KD	chr1:204526795	UTR3	MDM4	-0.299732	0.00054501	0.021241
JAR-mir518a-3p-KD	chr1:21549090	intronic	ECE1	-0.498551	0.000221153	0.0126672
JAR-mir518a-3p-KD	chr1:21550070	intronic	ECE1	-0.444005	0.000270538	0.0141774
JAR-mir518a-3p-KD	chr1:220143238	intronic	EPRS	-0.587413	0.00125392	0.0340664
JAR-mir518a-3p-KD	chr1:220231988	UTR3	BPNT1	-0.4	0.000267288	0.0140398
JAR-mir518a-3p-KD	chr1:220309826	intronic	IARS2	-0.755245	1e-05	0.00217889
JAR-mir518a-3p-KD	chr1:224140885	ncRNA_exonic	RP11-504P24.8	0.483333	0.00189704	0.0418943
JAR-mir518a-3p-KD	chr1:224562297	intronic	CNIH4	-0.5	9.18e-05	0.00747702
JAR-mir518a-3p-KD	chr1:224562366	intronic	CNIH4	-0.639216	1.86e-05	0.00307589
JAR-mir518a-3p-KD	chr1:225826136	intronic	ENAH	0.464744	9.49e-05	0.00763833
JAR-mir518a-3p-KD	chr1:225974735	intronic	SRP9	-0.536232	9.77e-05	0.00775145
JAR-mir518a-3p-KD	chr1:225975950	intronic	SRP9	-0.446154	0.00106477	0.0308355
JAR-mir518a-3p-KD	chr1:225976284	intronic	SRP9	-0.459695	0.000189721	0.0115432
JAR-mir518a-3p-KD	chr1:226255201	intronic	H3F3A	-0.187232	0.000610126	0.0226511
JAR-mir518a-3p-KD	chr1:226257294	intronic	H3F3A	-0.254658	0.00198752	0.0432133
JAR-mir518a-3p-KD	chr1:23401010	ncRNA_intronic	RP1-184J9.2	0.597254	1.2e-05	0.00245524
JAR-mir518a-3p-KD	chr1:23651521	intronic	HNRNPR	-0.520202	0.000965336	0.029033
JAR-mir518a-3p-KD	chr1:23652501	intronic	HNRNPR	-0.416667	0.00023406	0.0130065
JAR-mir518a-3p-KD	chr1:24108864	intronic	PITHD1	0.47619	0.00115957	0.0325049
JAR-mir518a-3p-KD	chr1:24111780	UTR5	PITHD1	-0.4	0.000568372	0.0217866
JAR-mir518a-3p-KD	chr1:24299369	intronic	SRSF10	0.408443	4.64e-05	0.00515674
JAR-mir518a-3p-KD	chr1:24299449	intronic	SRSF10	0.407407	0.001723	0.0399561
JAR-mir518a-3p-KD	chr1:24301321	intronic	SRSF10	0.263158	0.00110168	0.0314308
JAR-mir518a-3p-KD	chr1:244585024	intronic	ADSS	0.508772	0.000807087	0.026595
JAR-mir518a-3p-KD	chr1:24991737	intronic	SRRM1	-0.682353	7.03e-05	0.00645072
JAR-mir518a-3p-KD	chr1:26588677	intronic	CEP85	0.317841	0.00228018	0.0465806
JAR-mir518a-3p-KD	chr1:26599382	intronic	CEP85	-0.309524	0.0014746	0.0368962
JAR-mir518a-3p-KD	chr1:26652486	intronic	AIM1L	-0.236518	0.00102115	0.0302066
JAR-mir518a-3p-KD	chr1:26755212	UTR3	LIN28A	-0.487461	9.95e-05	0.00784645
JAR-mir518a-3p-KD	chr1:26755470	UTR3	LIN28A	-0.224858	0.000266819	0.0140316
JAR-mir518a-3p-KD	chr1:26755536	UTR3	LIN28A	-0.0899552	1.99e-05	0.00318154
JAR-mir518a-3p-KD	chr1:26755550	UTR3	LIN28A	-0.0987461	0.00148176	0.036944
JAR-mir518a-3p-KD	chr1:27103685	intronic	ARID1A	-0.392045	0.000547679	0.0212654
JAR-mir518a-3p-KD	chr1:27103776	intronic	ARID1A	-0.389744	0.000143311	0.00983772
JAR-mir518a-3p-KD	chr1:27103824	intronic	ARID1A	-0.442868	0.000200937	0.0119983
JAR-mir518a-3p-KD	chr1:27104093	intronic	ARID1A	-0.416667	0.000184864	0.0113708
JAR-mir518a-3p-KD	chr1:27104701	intronic	ARID1A	0.431818	0.000148002	0.00996202
JAR-mir518a-3p-KD	chr1:27202981	ncRNA_intronic	RP1-50O24.6	-0.414596	0.000679829	0.0241829
JAR-mir518a-3p-KD	chr1:27204829	UTR3	GPN2	0.409091	0.00190011	0.0419002
JAR-mir518a-3p-KD	chr1:27205224	UTR3	GPN2	-0.3	0.000366205	0.0167334
JAR-mir518a-3p-KD	chr1:27205602	UTR3	GPN2	-0.325758	0.0019239	0.0421972
JAR-mir518a-3p-KD	chr1:27205652	UTR3	GPN2	-0.272826	0.00102848	0.0303235
JAR-mir518a-3p-KD	chr1:27206972	intronic	GPN2	-0.45641	0.00205766	0.0438839
JAR-mir518a-3p-KD	chr1:27207007	intronic	GPN2	0.587413	0.00125392	0.0340664
JAR-mir518a-3p-KD	chr1:27269944	intronic	NUDC	-0.488215	0.000236382	0.013041
JAR-mir518a-3p-KD	chr1:27670558	intronic	SYTL1	0.448214	0.00070329	0.0246536
JAR-mir518a-3p-KD	chr1:27670760	intronic	SYTL1	0.516667	0.00149006	0.0369959
JAR-mir518a-3p-KD	chr1:27679457	intronic	SYTL1	-0.477311	0.00069558	0.0244721
JAR-mir518a-3p-KD	chr1:28595056	intronic	SESN2	-0.635897	0.000155895	0.0103081
JAR-mir518a-3p-KD	chr1:28597437	intronic	SESN2	-0.526786	0.00164274	0.038847
JAR-mir518a-3p-KD	chr1:28597511	intronic	SESN2	-0.503979	6.17e-05	0.00597589
JAR-mir518a-3p-KD	chr1:28836973	intronic	RCC1	-0.206118	0.00215951	0.0452019
JAR-mir518a-3p-KD	chr1:28900468	intronic	TRNAU1AP	-0.447619	0.00219778	0.0455177
JAR-mir518a-3p-KD	chr1:31434051	intronic	PUM1	-0.5375	0.000816956	0.0266759
JAR-mir518a-3p-KD	chr1:31736293	intronic	SNRNP40	-0.541667	0.000650449	0.0235418
JAR-mir518a-3p-KD	chr1:32381297	ncRNA_intronic	RP11-84A19.4	0.565714	2.84e-06	0.00113953
JAR-mir518a-3p-KD	chr1:32389262	intronic	PTP4A2	0.636364	0.000651335	0.0235418
JAR-mir518a-3p-KD	chr1:32500105	intronic	KHDRBS1	0.4	0.000244078	0.013245
JAR-mir518a-3p-KD	chr1:32524270	ncRNA_intronic	RP11-277A4.4	0.397619	0.0011973	0.0330271
JAR-mir518a-3p-KD	chr1:32524284	ncRNA_intronic	RP11-277A4.4	0.571429	0.000302912	0.0150662
JAR-mir518a-3p-KD	chr1:32630747	intronic	KPNA6	0.668182	5.77e-05	0.00582203
JAR-mir518a-3p-KD	chr1:33071096	UTR3	ZBTB8A	-0.394737	0.00207207	0.0440504
JAR-mir518a-3p-KD	chr1:33144777	intronic	RBBP4	-0.8	5.95e-07	0.000477655
JAR-mir518a-3p-KD	chr1:33149496	UTR3	RBBP4	-0.533333	3.85e-05	0.00460741
JAR-mir518a-3p-KD	chr1:33481480	ncRNA_intronic	RP1-117O3.2	-0.527972	9.29e-05	0.00752453
JAR-mir518a-3p-KD	chr1:33483603	ncRNA_intronic	RP1-117O3.2	-0.386364	0.00130347	0.0346709
JAR-mir518a-3p-KD	chr1:35567366	intronic	ZMYM1	0.35	6.54e-05	0.00616361
JAR-mir518a-3p-KD	chr1:36068231	UTR3	PSMB2	-0.498039	0.00247436	0.0493368
JAR-mir518a-3p-KD	chr1:36507922	intronic	AGO3	0.497326	0.000328607	0.0157686
JAR-mir518a-3p-KD	chr1:36774321	intronic	SH3D21	-0.466667	0.00104659	0.0305174
JAR-mir518a-3p-KD	chr1:36774978	intronic	SH3D21	0.454902	0.000806969	0.026595
JAR-mir518a-3p-KD	chr1:36777831	intronic	SH3D21	0.365152	0.00132864	0.0349354
JAR-mir518a-3p-KD	chr1:36783412	intronic	SH3D21	-0.198975	0.000387622	0.0174112
JAR-mir518a-3p-KD	chr1:36784320	intronic	SH3D21	-0.408333	0.00221855	0.0457889
JAR-mir518a-3p-KD	chr1:36924067	intronic	MRPS15	0.587413	0.00125392	0.0340664
JAR-mir518a-3p-KD	chr1:36925723	intronic	MRPS15	0.432692	0.00121493	0.0334314
JAR-mir518a-3p-KD	chr1:36925747	intronic	MRPS15	-0.371377	0.00160486	0.0382807
JAR-mir518a-3p-KD	chr1:36942956	intronic	CSF3R	0.679167	2.23e-05	0.00338333
JAR-mir518a-3p-KD	chr1:38326643	ncRNA_exonic	RP11-109P14.10	-0.48	5.61e-06	0.00158518
JAR-mir518a-3p-KD	chr1:39461518	intronic	AKIRIN1	0.4	0.000911447	0.0282241
JAR-mir518a-3p-KD	chr1:39468147	intronic	AKIRIN1	-0.406522	9.72e-05	0.00771896
JAR-mir518a-3p-KD	chr1:39726198	intronic	MACF1	0.55	0.00134986	0.035222
JAR-mir518a-3p-KD	chr1:42648226	intronic	FOXJ3	-0.471154	0.0020914	0.0442874
JAR-mir518a-3p-KD	chr1:43157564	intronic	YBX1	0.363636	0.0011117	0.0316364
JAR-mir518a-3p-KD	chr1:43406356	intronic	SLC2A1	-0.545455	0.000484096	0.0196803
JAR-mir518a-3p-KD	chr1:45859172	intronic	TESK2	-0.508772	0.00203693	0.0437376
JAR-mir518a-3p-KD	chr1:45978154	intronic	PRDX1	0.3	0.000308163	0.0152263
JAR-mir518a-3p-KD	chr1:46123113	intronic	GPBP1L1	-0.317829	0.00209503	0.0443288
JAR-mir518a-3p-KD	chr1:46478532	intronic	MAST2	0.333333	0.000438285	0.0186019
JAR-mir518a-3p-KD	chr1:46691665	intergenic	LURAP1,RAD54L	-0.503846	0.000229313	0.0128988
JAR-mir518a-3p-KD	chr1:46734604	intronic	RAD54L	0.226054	0.00193739	0.0424104
JAR-mir518a-3p-KD	chr1:46734623	intronic	RAD54L	-0.303846	0.000825769	0.0268695
JAR-mir518a-3p-KD	chr1:46735626	intronic	RAD54L	-0.5	2.8e-06	0.00113953
JAR-mir518a-3p-KD	chr1:46772320	intronic	UQCRH	0.666667	0.000161682	0.0104104
JAR-mir518a-3p-KD	chr1:52875207	intronic	PRPF38A	-0.477778	0.000432745	0.0185037
JAR-mir518a-3p-KD	chr1:53277225	intronic	ZYG11B	0.423684	0.000412446	0.0179872
JAR-mir518a-3p-KD	chr1:53289686	UTR3	ZYG11B	-0.230769	0.000926467	0.0283922
JAR-mir518a-3p-KD	chr1:53693280	intronic	MAGOH	0.413462	0.00245174	0.048987
JAR-mir518a-3p-KD	chr1:54498629	intronic	TMEM59	-0.528571	0.00147759	0.0369093
JAR-mir518a-3p-KD	chr1:54500322	intronic	TMEM59	0.491667	0.00181274	0.040999
JAR-mir518a-3p-KD	chr1:54698003	intronic	SSBP3	0.259868	0.000948064	0.0287304
JAR-mir518a-3p-KD	chr1:6248256	intronic	RPL22	-0.455556	9.03e-05	0.00741617
JAR-mir518a-3p-KD	chr1:6251977	intronic	RPL22	-0.575758	0.000478374	0.0195715
JAR-mir518a-3p-KD	chr1:62915404	intronic	USP1	-0.566667	0.000224651	0.0127699
JAR-mir518a-3p-KD	chr1:62915436	intronic	USP1	-0.555556	1.2e-05	0.00245524
JAR-mir518a-3p-KD	chr1:63327136	intronic	ATG4C	-0.450769	0.000887905	0.0278597
JAR-mir518a-3p-KD	chr1:63327141	intronic	ATG4C	-0.5	2.69e-05	0.00376194
JAR-mir518a-3p-KD	chr1:6583036	UTR3	NOL9	0.628676	1.45e-05	0.00265994
JAR-mir518a-3p-KD	chr1:6583055	UTR3	NOL9	0.47451	0.000575926	0.0219639
JAR-mir518a-3p-KD	chr1:6686807	intronic	THAP3	0.273077	0.000404039	0.0177967
JAR-mir518a-3p-KD	chr1:6691433	intronic	THAP3	0.468254	0.000202486	0.012028
JAR-mir518a-3p-KD	chr1:67874689	UTR3	SERBP1	-0.214286	0.000466907	0.0193563
JAR-mir518a-3p-KD	chr1:67879256	intronic	SERBP1	-0.6625	1.36e-05	0.00261691
JAR-mir518a-3p-KD	chr1:70910387	upstream	RP11-42O15.3	0.363636	0.000536771	0.0210321
JAR-mir518a-3p-KD	chr1:7837006	intronic	VAMP3	-0.554377	1.97e-06	0.00095592
JAR-mir518a-3p-KD	chr1:7837009	intronic	VAMP3	-0.511052	1.86e-05	0.00307589
JAR-mir518a-3p-KD	chr1:7837139	intronic	VAMP3	-0.31565	0.000807378	0.026595
JAR-mir518a-3p-KD	chr1:85721807	intronic	C1orf52	-0.347711	0.000685925	0.0242658
JAR-mir518a-3p-KD	chr1:89208783	intronic	PKN2	0.671717	1.98e-05	0.00318154
JAR-mir518a-3p-KD	chr1:8935925	ncRNA_exonic	ENO1-IT1	-0.154951	0.000309004	0.015229
JAR-mir518a-3p-KD	chr1:8937749	ncRNA_exonic	ENO1-IT1	-0.438406	0.00195957	0.042771
JAR-mir518a-3p-KD	chr1:93304769	intronic	RPL5	-0.191971	0.000747132	0.0256147
JAR-mir518a-3p-KD	chr1:93600238	intronic	MTF2	0.333333	0.000182724	0.0113166
JAR-mir518a-3p-KD	chr1:93601166	intronic	MTF2	0.55	1.08e-05	0.00231127
JAR-mir518a-3p-KD	chr10:101992683	ncRNA_intronic	RP11-316M21.6	-0.351299	0.00248764	0.0494264
JAR-mir518a-3p-KD	chr10:102043385	intronic	BLOC1S2	0.548237	9.87e-06	0.00215433
JAR-mir518a-3p-KD	chr10:102117831	intronic	SCD	-0.229574	0.00124223	0.0339129
JAR-mir518a-3p-KD	chr10:102121601	UTR3	SCD	-0.050204	0.00225228	0.0461784
JAR-mir518a-3p-KD	chr10:102764809	intronic	LZTS2	0.336538	0.000522116	0.0206472
JAR-mir518a-3p-KD	chr10:103547621	intronic	MGEA5	-0.12985	0.00018345	0.0113211
JAR-mir518a-3p-KD	chr10:103548113	intronic	MGEA5	-0.153603	0.000569507	0.0218115
JAR-mir518a-3p-KD	chr10:103549011	intronic	MGEA5	-0.176779	3.54e-05	0.00443334
JAR-mir518a-3p-KD	chr10:103549092	intronic	MGEA5	-0.210774	0.00235139	0.0474958
JAR-mir518a-3p-KD	chr10:103549539	intronic	MGEA5	-0.146746	0.000723022	0.025123
JAR-mir518a-3p-KD	chr10:103549660	intronic	MGEA5	-0.143033	5.26e-06	0.00153996
JAR-mir518a-3p-KD	chr10:103549674	intronic	MGEA5	-0.13588	0.00235575	0.0475198
JAR-mir518a-3p-KD	chr10:103549697	intronic	MGEA5	-0.262818	4.57e-06	0.00142801
JAR-mir518a-3p-KD	chr10:103549726	intronic	MGEA5	-0.193477	0.000292114	0.0148578
JAR-mir518a-3p-KD	chr10:103550253	intronic	MGEA5	-0.406151	4.19e-05	0.00480984
JAR-mir518a-3p-KD	chr10:103550265	intronic	MGEA5	-0.263077	0.00131943	0.034744
JAR-mir518a-3p-KD	chr10:103570941	intronic	MGEA5	0.7	0.000161841	0.0104104
JAR-mir518a-3p-KD	chr10:103792296	intronic	C10orf76	-0.409091	0.00190011	0.0419002
JAR-mir518a-3p-KD	chr10:103871500	intronic	LDB1	0.355364	0.00206535	0.0439699
JAR-mir518a-3p-KD	chr10:104119784	intronic	GBF1	0.564935	0.000568123	0.0217866
JAR-mir518a-3p-KD	chr10:112355895	intronic	SMC3	-0.482353	0.000262308	0.0138755
JAR-mir518a-3p-KD	chr10:120804251	intronic	EIF3A	-0.461538	0.000145926	0.00985656
JAR-mir518a-3p-KD	chr10:126087550	intronic	OAT	-0.325926	0.00107213	0.030961
JAR-mir518a-3p-KD	chr10:127554389	intronic	DHX32	0.7	3.55e-05	0.00443334
JAR-mir518a-3p-KD	chr10:133788157	intronic	BNIP3	-0.369093	0.000579818	0.0220003
JAR-mir518a-3p-KD	chr10:134144462	intronic	STK32C	-0.507353	0.00087309	0.0275679
JAR-mir518a-3p-KD	chr10:135110649	intronic	TUBGCP2	0.590774	9e-06	0.00208778
JAR-mir518a-3p-KD	chr10:135110661	intronic	TUBGCP2	0.472222	0.000152133	0.0101489
JAR-mir518a-3p-KD	chr10:17746161	intronic	STAM	-0.394144	0.00143284	0.0362958
JAR-mir518a-3p-KD	chr10:27472921	intronic	MASTL	0.741667	2.7e-06	0.00113904
JAR-mir518a-3p-KD	chr10:28812627	ncRNA_exonic	WAC-AS1	-0.626263	3.45e-06	0.00121338
JAR-mir518a-3p-KD	chr10:28898144	intronic	WAC	-0.609091	0.000749705	0.0256147
JAR-mir518a-3p-KD	chr10:28902173	intronic	WAC	-0.333333	0.000758393	0.0257745
JAR-mir518a-3p-KD	chr10:43311582	intronic	BMS1	0.392857	1.3e-05	0.00254663
JAR-mir518a-3p-KD	chr10:51733330	ncRNA_intronic	LINC00843	-0.366071	0.00248498	0.0494264
JAR-mir518a-3p-KD	chr10:51733352	ncRNA_intronic	LINC00843	-0.444444	1.09e-05	0.00232696
JAR-mir518a-3p-KD	chr10:70277386	intronic	SLC25A16	-0.335913	0.000815511	0.0266687
JAR-mir518a-3p-KD	chr10:70278872	intronic	SLC25A16	-0.528947	3.78e-05	0.00455066
JAR-mir518a-3p-KD	chr10:70278918	intronic	SLC25A16	-0.489164	0.00129728	0.0345844
JAR-mir518a-3p-KD	chr10:70281191	intronic	SLC25A16	-0.307692	0.00136379	0.0353429
JAR-mir518a-3p-KD	chr10:70283131	intronic	SLC25A16	0.444444	0.00015107	0.010093
JAR-mir518a-3p-KD	chr10:70517758	intronic	CCAR1	-0.368421	0.00157756	0.0379923
JAR-mir518a-3p-KD	chr10:70517759	intronic	CCAR1	-0.407018	0.00183161	0.0411876
JAR-mir518a-3p-KD	chr10:70517760	intronic	CCAR1	-0.477778	0.00171234	0.039868
JAR-mir518a-3p-KD	chr10:70520031	intronic	CCAR1	0.446461	0.000477095	0.0195548
JAR-mir518a-3p-KD	chr10:71156608	intronic	HK1	0.583333	0.000514749	0.020402
JAR-mir518a-3p-KD	chr10:71964071	intronic	PPA1	-0.664336	3.74e-05	0.00453541
JAR-mir518a-3p-KD	chr10:74769908	intronic	P4HA1	-0.775439	1.81e-07	0.000220258
JAR-mir518a-3p-KD	chr10:74770455	intronic	P4HA1	-0.494505	0.00126577	0.0341301
JAR-mir518a-3p-KD	chr10:74770483	intronic	P4HA1	-0.555556	3.26e-06	0.001172
JAR-mir518a-3p-KD	chr10:74813891	intronic	P4HA1	0.569231	0.0022424	0.0460629
JAR-mir518a-3p-KD	chr10:75009776	ncRNA_intronic	DNAJC9-AS1	-0.496154	0.00170028	0.0396523
JAR-mir518a-3p-KD	chr10:75010020	ncRNA_intronic	DNAJC9-AS1	0.438889	0.000681463	0.0242218
JAR-mir518a-3p-KD	chr10:75536577	downstream	FUT11	-0.307692	0.00205499	0.0438839
JAR-mir518a-3p-KD	chr10:75536699	downstream	FUT11	0.403675	8.3e-06	0.00201108
JAR-mir518a-3p-KD	chr10:75537654	intergenic	FUT11,CHCHD1	-0.475	0.000219063	0.0125853
JAR-mir518a-3p-KD	chr10:75537661	intergenic	FUT11,CHCHD1	-0.314035	0.0020356	0.0437376
JAR-mir518a-3p-KD	chr10:75539271	intergenic	FUT11,CHCHD1	-0.254145	0.000716417	0.0249707
JAR-mir518a-3p-KD	chr10:76977301	intronic	VDAC2	0.664706	9.33e-05	0.00754109
JAR-mir518a-3p-KD	chr10:76977319	intronic	VDAC2	-0.511111	0.00167829	0.0393641
JAR-mir518a-3p-KD	chr10:8109557	intronic	GATA3	-0.5	0.000372519	0.016953
JAR-mir518a-3p-KD	chr10:82275015	intronic	TSPAN14	0.625641	1.36e-07	0.000209571
JAR-mir518a-3p-KD	chr10:82281989	UTR3	TSPAN14	0.439394	0.000483543	0.0196803
JAR-mir518a-3p-KD	chr10:88198224	intronic	WAPAL	-0.414861	0.000967056	0.0290653
JAR-mir518a-3p-KD	chr10:93610322	intronic	TNKS2	-0.515152	3.25e-06	0.001172
JAR-mir518a-3p-KD	chr10:93610433	intronic	TNKS2	-0.285377	0.000125728	0.00910325
JAR-mir518a-3p-KD	chr10:96367670	ncRNA_intronic	RP11-119K6.6	-0.501587	5.16e-05	0.00544619
JAR-mir518a-3p-KD	chr10:96370092	ncRNA_intronic	RP11-119K6.6	-0.370308	0.000721624	0.0250939
JAR-mir518a-3p-KD	chr10:96372487	intergenic	RP11-119K6.6,CYP2C18	-0.194394	0.00208417	0.0442239
JAR-mir518a-3p-KD	chr10:97926313	intergenic	ZNF518A,BLNK	-0.533333	0.00145379	0.0365995
JAR-mir518a-3p-KD	chr10:99202841	intronic	EXOSC1	-0.633333	0.000154734	0.0102767
JAR-mir518a-3p-KD	chr10:99429793	intronic	PI4K2A	0.470588	2.36e-05	0.00349276
JAR-mir518a-3p-KD	chr10:99431095	intronic	PI4K2A	-0.417143	0.00157668	0.0379923
JAR-mir518a-3p-KD	chr10:99441379	intronic	AVPI1	-0.462451	0.000298792	0.014967
JAR-mir518a-3p-KD	chr10:99445805	intronic	AVPI1	-0.145612	0.00142271	0.0361613
JAR-mir518a-3p-KD	chr11:110109603	intronic	RDX	-0.553333	0.000530437	0.0208479
JAR-mir518a-3p-KD	chr11:110109624	intronic	RDX	0.495455	0.000627981	0.0230937
JAR-mir518a-3p-KD	chr11:110327300	intronic	FDX1	0.277778	0.000734382	0.0254196
JAR-mir518a-3p-KD	chr11:110327370	intronic	FDX1	0.192308	0.00234621	0.0474338
JAR-mir518a-3p-KD	chr11:118873595	intronic	CCDC84	0.55042	0.000879273	0.0276467
JAR-mir518a-3p-KD	chr11:118873625	intronic	CCDC84	-0.590909	0.00040159	0.0177954
JAR-mir518a-3p-KD	chr11:118879966	intronic	CCDC84	-0.160385	0.00197714	0.04305
JAR-mir518a-3p-KD	chr11:118880843	intronic	CCDC84	-0.265791	1.96e-06	0.00095592
JAR-mir518a-3p-KD	chr11:118885090	intronic	CCDC84	-0.307018	0.00248296	0.0494264
JAR-mir518a-3p-KD	chr11:118885177	intronic	CCDC84	-0.211512	0.00239113	0.048104
JAR-mir518a-3p-KD	chr11:118886832	intronic	RPS25	-0.174309	0.000388075	0.0174142
JAR-mir518a-3p-KD	chr11:118886890	intronic	RPS25	-0.209483	0.0003335	0.0159273
JAR-mir518a-3p-KD	chr11:118886933	intronic	RPS25	-0.0878122	0.00252822	0.0499019
JAR-mir518a-3p-KD	chr11:118887479	intronic	RPS25	-0.137119	0.00128694	0.0343818
JAR-mir518a-3p-KD	chr11:11929381	intronic	USP47	0.590909	3.88e-06	0.00129537
JAR-mir518a-3p-KD	chr11:125449749	ncRNA_intronic	STT3A-AS1	-0.5	0.00250584	0.0495312
JAR-mir518a-3p-KD	chr11:14527435	intronic	PSMA1	-0.40812	0.000342958	0.016164
JAR-mir518a-3p-KD	chr11:14527550	intronic	PSMA1	-0.358265	0.00102049	0.0302066
JAR-mir518a-3p-KD	chr11:14530207	intronic	PSMA1	-0.477733	0.000578519	0.0219695
JAR-mir518a-3p-KD	chr11:17098065	intronic	RPS13	-0.276024	1.43e-05	0.00264156
JAR-mir518a-3p-KD	chr11:17098233	intronic	RPS13	-0.18639	0.00138762	0.0357546
JAR-mir518a-3p-KD	chr11:3418238	ncRNA_intronic	TSSC2	0.205882	0.00199151	0.0432581
JAR-mir518a-3p-KD	chr11:3432581	intergenic	TSSC2,RP13-726E6.1	0.2	0.000946006	0.0287304
JAR-mir518a-3p-KD	chr11:3432745	intergenic	TSSC2,RP13-726E6.1	0.348889	0.000181213	0.0113165
JAR-mir518a-3p-KD	chr11:3432769	intergenic	TSSC2,RP13-726E6.1	0.37381	0.000572844	0.0218834
JAR-mir518a-3p-KD	chr11:3432835	intergenic	TSSC2,RP13-726E6.1	0.363636	0.000404946	0.0177967
JAR-mir518a-3p-KD	chr11:3719701	intronic	NUP98	-0.4	0.000731362	0.0253345
JAR-mir518a-3p-KD	chr11:47191753	intronic	ARFGAP2	-0.533469	0.000173986	0.0110027
JAR-mir518a-3p-KD	chr11:47502369	intronic	CELF1	0.177778	0.00229415	0.0467598
JAR-mir518a-3p-KD	chr11:47503709	intronic	CELF1	-0.573864	0.000296073	0.0149409
JAR-mir518a-3p-KD	chr11:47768669	intronic	FNBP4	0.409091	0.000154152	0.0102683
JAR-mir518a-3p-KD	chr11:47783880	intronic	FNBP4	-0.761905	1.59e-09	1.79e-05
JAR-mir518a-3p-KD	chr11:47864279	intronic	NUP160	-0.606138	4.13e-05	0.0047771
JAR-mir518a-3p-KD	chr11:5685309	UTR3	TRIM5	0.332177	3.31e-05	0.00427679
JAR-mir518a-3p-KD	chr11:57578349	intronic	CTNND1	0.541667	0.000851643	0.027235
JAR-mir518a-3p-KD	chr11:57582580	intronic	CTNND1	0.533654	0.00126741	0.034144
JAR-mir518a-3p-KD	chr11:62507311	intergenic	TTC9C,ZBTB3	0.506912	4.95e-06	0.00148416
JAR-mir518a-3p-KD	chr11:62606118	intronic	WDR74	-0.488095	0.00183848	0.0411876
JAR-mir518a-3p-KD	chr11:62606121	intronic	WDR74	-0.532051	0.00104079	0.0304309
JAR-mir518a-3p-KD	chr11:62606130	intronic	WDR74	-0.333333	0.00131895	0.034744
JAR-mir518a-3p-KD	chr11:62654162	intronic	SLC3A2	-0.218082	0.00209209	0.0442874
JAR-mir518a-3p-KD	chr11:62655488	intronic	SLC3A2	-0.189594	0.0013247	0.0348522
JAR-mir518a-3p-KD	chr11:635057	intergenic	SCT,DRD4	0.438889	0.00149735	0.0370122
JAR-mir518a-3p-KD	chr11:63965661	intronic	STIP1	-0.353175	0.000134319	0.00951214
JAR-mir518a-3p-KD	chr11:64592457	intronic	CDC42BPG	0.454545	0.000113746	0.00861007
JAR-mir518a-3p-KD	chr11:64849423	intronic	CDCA5	0.3	0.000412163	0.0179872
JAR-mir518a-3p-KD	chr11:66579363	intronic	C11orf80	-0.623077	0.000326527	0.0157131
JAR-mir518a-3p-KD	chr11:66608849	intronic	C11orf80	0.56266	0.000144797	0.00985599
JAR-mir518a-3p-KD	chr11:66609537	intronic	C11orf80	-0.533333	0.00145379	0.0365995
JAR-mir518a-3p-KD	chr11:66609580	intronic	C11orf80	0.563025	0.000452766	0.0189023
JAR-mir518a-3p-KD	chr11:70247322	intronic	CTTN	-0.234522	0.00159895	0.0382005
JAR-mir518a-3p-KD	chr11:70250099	intronic	CTTN	-0.373845	0.00215901	0.0452019
JAR-mir518a-3p-KD	chr11:70273377	intronic	CTTN	-0.398485	0.00189991	0.0419002
JAR-mir518a-3p-KD	chr11:73391091	intronic	RAB6A	-0.291667	0.00144347	0.036507
JAR-mir518a-3p-KD	chr11:73392674	intronic	RAB6A	-0.45469	0.00011979	0.00886106
JAR-mir518a-3p-KD	chr11:73393622	intronic	RAB6A	-0.328571	0.00191539	0.0421248
JAR-mir518a-3p-KD	chr11:73393860	intronic	RAB6A	0.333333	0.000182724	0.0113166
JAR-mir518a-3p-KD	chr11:73841506	intronic	C2CD3	0.642105	4.16e-05	0.00479921
JAR-mir518a-3p-KD	chr11:73841551	intronic	C2CD3	0.460317	0.000869474	0.0275187
JAR-mir518a-3p-KD	chr11:73919103	intronic	PPME1	-0.453782	0.00125477	0.0340689
JAR-mir518a-3p-KD	chr11:75112468	intronic	RPS3	-0.410714	0.000141764	0.00981331
JAR-mir518a-3p-KD	chr11:761926	intronic	TALDO1	0.347619	0.000644042	0.0234668
JAR-mir518a-3p-KD	chr11:762022	intronic	TALDO1	-0.341684	0.00153015	0.0374818
JAR-mir518a-3p-KD	chr11:77528901	intronic	RSF1	-0.275025	0.00216455	0.0452019
JAR-mir518a-3p-KD	chr11:77529811	intronic	RSF1	-0.390572	0.000985453	0.0294411
JAR-mir518a-3p-KD	chr11:77603726	intronic	AAMDC,INTS4	-0.428571	0.00222785	0.0458868
JAR-mir518a-3p-KD	chr11:85670493	intronic	PICALM	0.333333	0.00169659	0.0396196
JAR-mir518a-3p-KD	chr11:85670836	intronic	PICALM	0.214286	0.00121381	0.0334211
JAR-mir518a-3p-KD	chr11:8707840	UTR3	RPL27A	-0.354396	0.000467936	0.0193737
JAR-mir518a-3p-KD	chr11:9182705	intronic	DENND5A	0.205882	0.000511506	0.020353
JAR-mir518a-3p-KD	chr11:9305790	intronic	TMEM41B	0.3	0.00145611	0.0366375
JAR-mir518a-3p-KD	chr11:9310672	intronic	TMEM41B	-0.445833	1.19e-06	0.000745626
JAR-mir518a-3p-KD	chr11:9311743	intronic	TMEM41B	0.414035	0.00133661	0.035063
JAR-mir518a-3p-KD	chr11:9313419	intronic	TMEM41B	-0.508696	0.00131813	0.034744
JAR-mir518a-3p-KD	chr11:9314694	intronic	TMEM41B	0.72381	9.22e-06	0.00209867
JAR-mir518a-3p-KD	chr11:9314727	intronic	TMEM41B	0.433333	0.00244379	0.0489445
JAR-mir518a-3p-KD	chr11:9315240	intronic	TMEM41B	0.4	0.000981419	0.0293596
JAR-mir518a-3p-KD	chr11:93468829	UTR3	TAF1D	-0.197105	0.00158317	0.0380563
JAR-mir518a-3p-KD	chr11:93538590	intronic	MED17	0.547368	7.27e-05	0.00659946
JAR-mir518a-3p-KD	chr11:93538600	intronic	MED17	-0.442982	0.002305	0.0468746
JAR-mir518a-3p-KD	chr11:9453932	ncRNA_intronic	CTD-2371O3.2	0.307692	0.0017217	0.0399561
JAR-mir518a-3p-KD	chr12:100616852	intronic	ACTR6	-0.552036	0.000763178	0.025898
JAR-mir518a-3p-KD	chr12:1024981	intronic	RAD52	-0.627273	0.000546107	0.021241
JAR-mir518a-3p-KD	chr12:10370117	intronic	GABARAPL1	0.538603	7.5e-05	0.00668898
JAR-mir518a-3p-KD	chr12:104330270	intronic	HSP90B1	-0.116733	0.0019088	0.0420095
JAR-mir518a-3p-KD	chr12:104338439	intronic	HSP90B1	-0.106987	0.000964944	0.029033
JAR-mir518a-3p-KD	chr12:104339680	intronic	HSP90B1	-0.0817296	0.000137136	0.0096194
JAR-mir518a-3p-KD	chr12:109044106	intronic	CORO1C	-0.3329	0.000159007	0.0103916
JAR-mir518a-3p-KD	chr12:110459510	intronic	ANKRD13A	-0.545455	0.00177335	0.0404843
JAR-mir518a-3p-KD	chr12:110464425	intronic	ANKRD13A	0.598039	0.000119004	0.00884424
JAR-mir518a-3p-KD	chr12:110834844	ncRNA_intronic	RP11-478C19.2	0.363636	0.0011117	0.0316364
JAR-mir518a-3p-KD	chr12:110835236	ncRNA_intronic	RP11-478C19.2	0.307692	0.00218078	0.0453746
JAR-mir518a-3p-KD	chr12:110835272	ncRNA_intronic	RP11-478C19.2	0.571429	2.15e-05	0.00332667
JAR-mir518a-3p-KD	chr12:110930524	intronic	VPS29	-0.285714	0.000241954	0.0132347
JAR-mir518a-3p-KD	chr12:110930559	intronic	VPS29	-0.558608	1.93e-05	0.00316076
JAR-mir518a-3p-KD	chr12:112328601	intronic	MAPKAPK5	0.225806	0.0016609	0.039099
JAR-mir518a-3p-KD	chr12:112329168	intronic	MAPKAPK5	0.515385	0.00249599	0.0494397
JAR-mir518a-3p-KD	chr12:112456204	intronic	ERP29	0.612782	3.89e-05	0.00461948
JAR-mir518a-3p-KD	chr12:118575241	intronic	PEBP1	-0.316297	0.000189322	0.0115345
JAR-mir518a-3p-KD	chr12:118581210	intronic	PEBP1	-0.174259	0.0017707	0.0404843
JAR-mir518a-3p-KD	chr12:120898729	UTR3	GATC	-0.4	0.000981419	0.0293596
JAR-mir518a-3p-KD	chr12:120904143	intronic	SRSF9	-0.413235	0.00212305	0.0447533
JAR-mir518a-3p-KD	chr12:120904488	intronic	SRSF9	-0.418182	0.00103536	0.0303912
JAR-mir518a-3p-KD	chr12:121012564	intronic	RNF10	0.669231	0.000144994	0.00985599
JAR-mir518a-3p-KD	chr12:121755297	intronic	ANAPC5	-0.457143	0.000601851	0.0225134
JAR-mir518a-3p-KD	chr12:121755330	intronic	ANAPC5	0.384615	0.000197427	0.0118834
JAR-mir518a-3p-KD	chr12:122214806	UTR3	TMEM120B	-0.595238	0.000230196	0.0128988
JAR-mir518a-3p-KD	chr12:122701809	intronic	DIABLO,RP11-512M8.5	-0.428571	0.000261463	0.0138471
JAR-mir518a-3p-KD	chr12:122759484	intronic	CLIP1	0.357143	0.000497014	0.0200092
JAR-mir518a-3p-KD	chr12:122853377	intronic	CLIP1	0.589286	0.000288425	0.0147247
JAR-mir518a-3p-KD	chr12:122961001	intronic	ZCCHC8	-0.465461	0.000730858	0.0253345
JAR-mir518a-3p-KD	chr12:122990519	intronic	RSRC2	-0.182943	0.000127024	0.00916752
JAR-mir518a-3p-KD	chr12:122991778	intronic	RSRC2	-0.243998	0.00040379	0.0177967
JAR-mir518a-3p-KD	chr12:122991853	intronic	RSRC2	-0.215549	0.00140349	0.0358976
JAR-mir518a-3p-KD	chr12:122994897	intronic	RSRC2	-0.411376	7.92e-05	0.00694191
JAR-mir518a-3p-KD	chr12:122996491	intronic	RSRC2	-0.331199	0.000217127	0.0125484
JAR-mir518a-3p-KD	chr12:122996549	intronic	RSRC2	0.203716	0.00152315	0.0373828
JAR-mir518a-3p-KD	chr12:122996625	intronic	RSRC2	-0.291005	0.000474498	0.0195017
JAR-mir518a-3p-KD	chr12:123000530	intronic	RSRC2	-0.434234	0.00136096	0.0353429
JAR-mir518a-3p-KD	chr12:123001522	intronic	RSRC2	0.30303	0.000103598	0.00810098
JAR-mir518a-3p-KD	chr12:123253723	UTR3	DENR	-0.49547	3.56e-06	0.00122996
JAR-mir518a-3p-KD	chr12:123643763	intronic	MPHOSPH9	-0.678322	7.7e-05	0.00681586
JAR-mir518a-3p-KD	chr12:123958570	intronic	RILPL1	0.335338	0.000470565	0.0193868
JAR-mir518a-3p-KD	chr12:123958626	intronic	RILPL1	0.565517	1.4e-07	0.000209571
JAR-mir518a-3p-KD	chr12:123964868	intronic	RILPL1	0.402715	0.00137144	0.03548
JAR-mir518a-3p-KD	chr12:123967065	intronic	RILPL1	0.630499	3.86e-05	0.00460741
JAR-mir518a-3p-KD	chr12:124002106	intronic	RILPL1	-0.548718	0.000341261	0.0161178
JAR-mir518a-3p-KD	chr12:124107821	intronic	EIF2B1	-0.492308	0.00250327	0.049518
JAR-mir518a-3p-KD	chr12:124109086	intronic	EIF2B1	0.1625	0.00201565	0.043533
JAR-mir518a-3p-KD	chr12:124110004	intronic	EIF2B1	-0.409057	0.000274016	0.014293
JAR-mir518a-3p-KD	chr12:124110486	intronic	EIF2B1	0.547009	0.000475251	0.0195148
JAR-mir518a-3p-KD	chr12:124110597	UTR3	EIF2B1	-0.494815	0.000176019	0.0111156
JAR-mir518a-3p-KD	chr12:124110611	UTR3	EIF2B1	-0.453846	0.0006537	0.0235893
JAR-mir518a-3p-KD	chr12:124239628	intronic	ATP6V0A2	0.411111	0.00168095	0.0393853
JAR-mir518a-3p-KD	chr12:124814268	intronic	NCOR2	-0.255985	0.00225952	0.0462636
JAR-mir518a-3p-KD	chr12:125377482	intergenic	SCARB1,RNU6-927P	-0.513784	0.000209584	0.0122863
JAR-mir518a-3p-KD	chr12:131287016	intronic	STX2	0.4	0.000911447	0.0282241
JAR-mir518a-3p-KD	chr12:133297966	UTR3	PGAM5	-0.409091	0.000203144	0.0120501
JAR-mir518a-3p-KD	chr12:133298417	UTR3	PGAM5	-0.504762	0.000626936	0.0230868
JAR-mir518a-3p-KD	chr12:133359260	intronic	GOLGA3	0.728571	3.75e-06	0.00128851
JAR-mir518a-3p-KD	chr12:133359670	intronic	GOLGA3	0.285714	0.00130825	0.0346709
JAR-mir518a-3p-KD	chr12:1353711	intronic	ERC1	0.234043	0.000634689	0.023258
JAR-mir518a-3p-KD	chr12:16055091	intronic	STRAP	-0.295455	0.000465958	0.0193563
JAR-mir518a-3p-KD	chr12:19748998	intergenic	AEBP2,RNU1-146P	0.371053	0.00125839	0.0341301
JAR-mir518a-3p-KD	chr12:27130504	ncRNA_intronic	RP11-421F16.3	0.378049	0.00111734	0.0317768
JAR-mir518a-3p-KD	chr12:27946217	intronic	KLHL42	-0.363636	0.00136307	0.0353429
JAR-mir518a-3p-KD	chr12:31439988	intronic	FAM60A	-0.428312	0.00140435	0.0358976
JAR-mir518a-3p-KD	chr12:32144076	intronic	KIAA1551	0.534091	0.000907656	0.0282038
JAR-mir518a-3p-KD	chr12:42754525	intronic	PPHLN1	0.611111	1.27e-06	0.000784091
JAR-mir518a-3p-KD	chr12:44195831	intronic	TWF1	-0.263158	0.001305	0.0346709
JAR-mir518a-3p-KD	chr12:44195832	intronic	TWF1	-0.227273	0.00187773	0.0416724
JAR-mir518a-3p-KD	chr12:48529801	intronic	PFKM	-0.467033	0.00204342	0.0437723
JAR-mir518a-3p-KD	chr12:48529931	intronic	PFKM	0.478788	0.00216746	0.0452019
JAR-mir518a-3p-KD	chr12:492012	intronic	KDM5A	0.692308	5.72e-05	0.0058036
JAR-mir518a-3p-KD	chr12:50154051	intronic	TMBIM6	-0.456044	0.00044735	0.0187983
JAR-mir518a-3p-KD	chr12:50154277	intronic	TMBIM6	-0.493808	4.45e-05	0.00499431
JAR-mir518a-3p-KD	chr12:50154289	intronic	TMBIM6	-0.579392	1.58e-05	0.00276839
JAR-mir518a-3p-KD	chr12:50154420	intronic	TMBIM6	0.489919	0.000650752	0.0235418
JAR-mir518a-3p-KD	chr12:50154495	intronic	TMBIM6	-0.428571	0.000840096	0.0270904
JAR-mir518a-3p-KD	chr12:50154500	intronic	TMBIM6	-0.472222	0.000999509	0.0297622
JAR-mir518a-3p-KD	chr12:50578373	intronic	LIMA1	0.441176	0.00141231	0.0360191
JAR-mir518a-3p-KD	chr12:50853719	intronic	LARP4	-0.5	0.00234335	0.0474075
JAR-mir518a-3p-KD	chr12:51324453	UTR3	METTL7A	-0.0929614	0.00157415	0.0379916
JAR-mir518a-3p-KD	chr12:51325400	UTR3	METTL7A	-0.0920665	0.000701374	0.0246374
JAR-mir518a-3p-KD	chr12:51325419	UTR3	METTL7A	-0.159705	0.000798293	0.0264513
JAR-mir518a-3p-KD	chr12:51325440	UTR3	METTL7A	-0.201149	3.86e-05	0.00460741
JAR-mir518a-3p-KD	chr12:53838562	ncRNA_intronic	RP11-793H13.8	0.416667	0.000307194	0.0151951
JAR-mir518a-3p-KD	chr12:53872210	intronic	PCBP2	-0.231715	0.00208158	0.04419
JAR-mir518a-3p-KD	chr12:54634284	UTR3	CBX5	-0.678363	4.12e-06	0.00131485
JAR-mir518a-3p-KD	chr12:54634300	UTR3	CBX5	-0.568182	0.000182053	0.0113166
JAR-mir518a-3p-KD	chr12:56152307	intronic	RP11-762I7.5,SARNP	-0.502128	3.01e-05	0.00402241
JAR-mir518a-3p-KD	chr12:56152372	intronic	RP11-762I7.5,SARNP	-0.482972	6.71e-06	0.00183203
JAR-mir518a-3p-KD	chr12:56152801	intronic	RP11-762I7.5,SARNP	-0.361348	0.000394632	0.0175855
JAR-mir518a-3p-KD	chr12:56154849	intronic	RP11-762I7.5,SARNP	0.762069	1.72e-06	0.000890409
JAR-mir518a-3p-KD	chr12:56380111	intronic	RAB5B	-0.533333	0.00175627	0.0404843
JAR-mir518a-3p-KD	chr12:57001271	intronic	BAZ2A	0.568182	0.00218734	0.045448
JAR-mir518a-3p-KD	chr12:57001622	intronic	BAZ2A	0.382353	0.00174537	0.040312
JAR-mir518a-3p-KD	chr12:57035114	intronic	ATP5B	0.466327	0.000215706	0.0124981
JAR-mir518a-3p-KD	chr12:57035866	intronic	ATP5B	-0.335795	0.000128744	0.00926196
JAR-mir518a-3p-KD	chr12:57059261	intronic	PTGES3	-0.193741	0.000255046	0.0136195
JAR-mir518a-3p-KD	chr12:57059585	intronic	PTGES3	-0.194075	0.000403126	0.0177967
JAR-mir518a-3p-KD	chr12:57059627	intronic	PTGES3	-0.176481	0.00102068	0.0302066
JAR-mir518a-3p-KD	chr12:57061735	intronic	PTGES3	-0.461207	0.000209585	0.0122863
JAR-mir518a-3p-KD	chr12:57062266	intronic	PTGES3	-0.334892	0.000354641	0.0164559
JAR-mir518a-3p-KD	chr12:57062311	intronic	PTGES3	-0.306667	0.00214934	0.0450961
JAR-mir518a-3p-KD	chr12:57063079	intronic	PTGES3	0.386528	0.00103078	0.0303716
JAR-mir518a-3p-KD	chr12:57063088	intronic	PTGES3	0.364341	0.0020671	0.0439862
JAR-mir518a-3p-KD	chr12:57125128	downstream	PRIM1	0.411111	0.000334288	0.0159377
JAR-mir518a-3p-KD	chr12:57125180	downstream	PRIM1	0.363636	0.000850186	0.0272299
JAR-mir518a-3p-KD	chr12:62891522	intronic	MON2	-0.6	1.98e-05	0.00318154
JAR-mir518a-3p-KD	chr12:62891570	intronic	MON2	0.516667	0.000226426	0.0128545
JAR-mir518a-3p-KD	chr12:62891576	intronic	MON2	0.513043	0.000297635	0.014963
JAR-mir518a-3p-KD	chr12:6466483	intronic	SCNN1A	0.298665	0.00188443	0.0417268
JAR-mir518a-3p-KD	chr12:6466560	intronic	SCNN1A	0.14	0.00235432	0.0475158
JAR-mir518a-3p-KD	chr12:6470702	intronic	SCNN1A	0.404762	0.000420962	0.0182173
JAR-mir518a-3p-KD	chr12:6476403	intronic	SCNN1A	-0.505376	0.000129266	0.00926985
JAR-mir518a-3p-KD	chr12:64838692	intronic	XPOT	-0.277778	0.00146748	0.0368206
JAR-mir518a-3p-KD	chr12:64844071	UTR3	XPOT	0.117647	0.00159715	0.0381779
JAR-mir518a-3p-KD	chr12:64888169	intronic	TBK1	-0.483333	0.00039928	0.0177224
JAR-mir518a-3p-KD	chr12:64892924	intronic	TBK1	-0.459239	0.000363419	0.016708
JAR-mir518a-3p-KD	chr12:65080528	intronic	RASSF3	-0.636364	6.76e-06	0.00183203
JAR-mir518a-3p-KD	chr12:66555292	intronic	TMBIM4	-0.689474	4.08e-05	0.00476585
JAR-mir518a-3p-KD	chr12:66738388	intergenic	HELB,snoU13	-0.579487	0.00060504	0.022595
JAR-mir518a-3p-KD	chr12:69007128	intronic	RAP1B	0.464368	2.32e-05	0.0034609
JAR-mir518a-3p-KD	chr12:69017694	intronic	RAP1B	0.464646	0.000322364	0.0156022
JAR-mir518a-3p-KD	chr12:69024527	intronic	RAP1B	-0.55303	0.00119235	0.032968
JAR-mir518a-3p-KD	chr12:69040205	intronic	RAP1B	-0.469231	0.000235468	0.0130065
JAR-mir518a-3p-KD	chr12:69040215	intronic	RAP1B	-0.478723	1.64e-06	0.000877824
JAR-mir518a-3p-KD	chr12:69040336	intronic	RAP1B	-0.27037	0.000145408	0.00985656
JAR-mir518a-3p-KD	chr12:69046868	intronic	RAP1B	-0.0832625	0.00212304	0.0447533
JAR-mir518a-3p-KD	chr12:69047564	intronic	RAP1B	-0.111008	0.000702748	0.0246536
JAR-mir518a-3p-KD	chr12:69047626	intronic	RAP1B	-0.100525	0.000415157	0.0180879
JAR-mir518a-3p-KD	chr12:69155826	intronic	SLC35E3	0.522078	2.37e-05	0.00349276
JAR-mir518a-3p-KD	chr12:69160065	UTR3	SLC35E3	-0.689231	5.26e-08	0.000156536
JAR-mir518a-3p-KD	chr12:69160071	UTR3	SLC35E3	-0.434783	0.000421545	0.0182249
JAR-mir518a-3p-KD	chr12:69160537	UTR3	SLC35E3	0.466165	0.000615517	0.0227407
JAR-mir518a-3p-KD	chr12:69160554	UTR3	SLC35E3	-0.488491	0.00113107	0.0320658
JAR-mir518a-3p-KD	chr12:69215087	intronic	MDM2	-0.346992	0.00249932	0.0494835
JAR-mir518a-3p-KD	chr12:69228352	intronic	MDM2	-0.282246	0.00118918	0.032968
JAR-mir518a-3p-KD	chr12:69228355	intronic	MDM2	-0.2612	4.87e-05	0.00529968
JAR-mir518a-3p-KD	chr12:69236998	ncRNA_exonic	RP11-611O2.5	-0.0587777	0.000694007	0.0244359
JAR-mir518a-3p-KD	chr12:72035746	intronic	ZFC3H1	0.214286	0.00067981	0.0241829
JAR-mir518a-3p-KD	chr12:77241504	intronic	ZDHHC17	-0.411594	0.00123396	0.0337486
JAR-mir518a-3p-KD	chr12:77241531	intronic	ZDHHC17	-0.35	0.00106561	0.0308355
JAR-mir518a-3p-KD	chr12:79996561	intronic	PAWR	-0.16198	0.00195199	0.0426262
JAR-mir518a-3p-KD	chr12:80009657	intronic	PAWR	0.538462	0.000628666	0.0230937
JAR-mir518a-3p-KD	chr12:80012173	intronic	PAWR	0.357143	0.00029124	0.0148301
JAR-mir518a-3p-KD	chr12:80177132	intronic	PPP1R12A	-0.531136	0.0010582	0.0307564
JAR-mir518a-3p-KD	chr12:80317793	intronic	PPP1R12A	0.436433	0.00168667	0.0394783
JAR-mir518a-3p-KD	chr12:8075897	intronic	SLC2A3	-0.0882112	0.00186805	0.0415716
JAR-mir518a-3p-KD	chr12:8076089	intronic	SLC2A3	-0.172964	0.00189645	0.0418943
JAR-mir518a-3p-KD	chr12:8076529	intronic	SLC2A3	-0.162828	0.000585943	0.0221669
JAR-mir518a-3p-KD	chr12:8076567	intronic	SLC2A3	-0.0727443	0.00219725	0.0455177
JAR-mir518a-3p-KD	chr12:8081549	intronic	SLC2A3	-0.203905	0.00103495	0.0303912
JAR-mir518a-3p-KD	chr12:8082153	intronic	SLC2A3	-0.161732	0.000725336	0.025184
JAR-mir518a-3p-KD	chr12:8084614	intronic	SLC2A3	0.632653	7.29e-07	0.000537029
JAR-mir518a-3p-KD	chr12:83011	intergenic	AC215219.1,AC026369.1	-0.702564	9.73e-06	0.0021444
JAR-mir518a-3p-KD	chr12:873538	intronic	WNK1	-0.544444	0.000479264	0.0195723
JAR-mir518a-3p-KD	chr12:874201	intronic	WNK1	0.48583	0.000507842	0.020243
JAR-mir518a-3p-KD	chr12:93789516	intronic	NUDT4	0.291444	0.00104092	0.0304309
JAR-mir518a-3p-KD	chr12:95475630	intronic	FGD6	-0.374474	0.000640978	0.0233931
JAR-mir518a-3p-KD	chr12:95476171	intronic	FGD6	-0.339009	0.00122571	0.0336009
JAR-mir518a-3p-KD	chr12:95886409	intronic	METAP2	0.833333	1.22e-07	0.000196504
JAR-mir518a-3p-KD	chr12:95893114	intronic	METAP2	0.6	0.00119442	0.032968
JAR-mir518a-3p-KD	chr12:95894888	intronic	METAP2	0.551515	0.00174056	0.0402369
JAR-mir518a-3p-KD	chr12:95894911	intronic	METAP2	0.375	0.00039155	0.0174655
JAR-mir518a-3p-KD	chr12:98991368	intronic	SLC25A3	-0.244716	8.36e-06	0.00201108
JAR-mir518a-3p-KD	chr12:98991382	intronic	SLC25A3	-0.24974	0.000114695	0.00865272
JAR-mir518a-3p-KD	chr13:111547858	ncRNA_intronic	ANKRD10-IT1	0.236009	0.00126352	0.0341301
JAR-mir518a-3p-KD	chr13:111552308	intronic	ANKRD10	0.45	0.00146214	0.0367684
JAR-mir518a-3p-KD	chr13:21367786	intronic	XPO4	-0.533333	3.1e-06	0.00117091
JAR-mir518a-3p-KD	chr13:21367831	intronic	XPO4	-0.441176	0.00141231	0.0360191
JAR-mir518a-3p-KD	chr13:21948601	intergenic	RNA5SP25,ZDHHC20	-0.218535	0.000547189	0.0212647
JAR-mir518a-3p-KD	chr13:21948655	intergenic	RNA5SP25,ZDHHC20	0.425065	9.5e-06	0.0021444
JAR-mir518a-3p-KD	chr13:25892387	intronic	NUPL1	0.447434	3.6e-05	0.00446803
JAR-mir518a-3p-KD	chr13:29243642	intronic	POMP	-0.238784	0.00107651	0.0309881
JAR-mir518a-3p-KD	chr13:29243737	intronic	POMP	-0.254902	0.000335374	0.015957
JAR-mir518a-3p-KD	chr13:29244210	intronic	POMP	-0.367803	0.000215977	0.0124981
JAR-mir518a-3p-KD	chr13:29249091	intronic	POMP	-0.205479	0.00179163	0.0407471
JAR-mir518a-3p-KD	chr13:29249528	intronic	POMP	-0.327348	1.18e-05	0.00245524
JAR-mir518a-3p-KD	chr13:31204231	intronic	USPL1	0.588235	1.15e-07	0.000196504
JAR-mir518a-3p-KD	chr13:50063303	intronic	SETDB2	0.631034	3.98e-05	0.00467184
JAR-mir518a-3p-KD	chr13:50494287	intronic	SPRYD7	-0.692308	4.39e-07	0.000365139
JAR-mir518a-3p-KD	chr13:50494335	intronic	SPRYD7	-0.625	9.7e-05	0.00771885
JAR-mir518a-3p-KD	chr13:53260180	intronic	SUGT1	0.425926	0.000423152	0.0182492
JAR-mir518a-3p-KD	chr13:53261042	intronic	SUGT1	-0.514706	0.00149398	0.037
JAR-mir518a-3p-KD	chr13:77597454	intronic	FBXL3	0.492308	0.00250327	0.049518
JAR-mir518a-3p-KD	chr14:100766848	intronic	SLC25A29	0.402778	0.0022613	0.046276
JAR-mir518a-3p-KD	chr14:100768553	intronic	SLC25A29	0.378261	0.00126598	0.0341301
JAR-mir518a-3p-KD	chr14:100768872	intronic	SLC25A29	0.461538	0.000182466	0.0113166
JAR-mir518a-3p-KD	chr14:100768964	intronic	SLC25A29	0.5	0.00124909	0.0340584
JAR-mir518a-3p-KD	chr14:100768971	intronic	SLC25A29	0.4	0.000125171	0.00909217
JAR-mir518a-3p-KD	chr14:102511827	ncRNA_intronic	RP11-1017G21.4	-0.524476	0.00159085	0.0381431
JAR-mir518a-3p-KD	chr14:102683076	intronic	WDR20	-0.405303	0.00187914	0.0416831
JAR-mir518a-3p-KD	chr14:103953316	intronic	MARK3	-0.384615	0.000368158	0.0167885
JAR-mir518a-3p-KD	chr14:103954124	intronic	MARK3	0.272727	0.000870305	0.0275187
JAR-mir518a-3p-KD	chr14:103954270	intronic	MARK3	-0.538462	0.000628666	0.0230937
JAR-mir518a-3p-KD	chr14:105689063	intronic	BRF1	-0.466667	1.46e-05	0.00266179
JAR-mir518a-3p-KD	chr14:105690578	intronic	BRF1	0.390351	0.00179801	0.0408225
JAR-mir518a-3p-KD	chr14:20786593	UTR5	CCNB1IP1	0.290323	0.000757948	0.0257745
JAR-mir518a-3p-KD	chr14:20786594	UTR5	CCNB1IP1	0.489736	0.000848645	0.0272166
JAR-mir518a-3p-KD	chr14:20835186	UTR3	TEP1	0.5	2.47e-05	0.00356945
JAR-mir518a-3p-KD	chr14:21461906	intronic	METTL17	-0.219586	0.000486004	0.0197044
JAR-mir518a-3p-KD	chr14:21843392	intronic	SUPT16H	-0.551948	0.000830027	0.0269339
JAR-mir518a-3p-KD	chr14:23300422	intronic	MRPL52	0.405797	0.00202464	0.0437033
JAR-mir518a-3p-KD	chr14:23303936	UTR3	MRPL52	0.333333	0.00171109	0.039863
JAR-mir518a-3p-KD	chr14:23303937	UTR3	MRPL52	0.319444	0.00106573	0.0308355
JAR-mir518a-3p-KD	chr14:23419215	ncRNA_intronic	RP11-298I3.1	-0.538889	0.00017233	0.0109752
JAR-mir518a-3p-KD	chr14:23420348	ncRNA_intronic	RP11-298I3.1	0.515385	0.00249599	0.0494397
JAR-mir518a-3p-KD	chr14:23420627	ncRNA_intronic	RP11-298I3.1	0.576087	0.000123666	0.00902663
JAR-mir518a-3p-KD	chr14:23441376	UTR3	AJUBA	0.474359	0.00158146	0.0380456
JAR-mir518a-3p-KD	chr14:23498841	intronic	PSMB5	-0.55848	2.94e-05	0.0039555
JAR-mir518a-3p-KD	chr14:23501397	intronic	PSMB5	-0.607843	7.98e-05	0.00696713
JAR-mir518a-3p-KD	chr14:31584800	intronic	HECTD1	-0.307692	0.00231477	0.0469459
JAR-mir518a-3p-KD	chr14:34928948	intronic	SPTSSA	0.384615	0.000281215	0.014517
JAR-mir518a-3p-KD	chr14:35033358	intronic	SNX6	-0.476077	0.000186194	0.011437
JAR-mir518a-3p-KD	chr14:35493432	intronic	SRP54	0.394444	0.000903789	0.0281554
JAR-mir518a-3p-KD	chr14:35493470	intronic	SRP54	0.392857	0.000297842	0.014963
JAR-mir518a-3p-KD	chr14:35493471	intronic	SRP54	0.212766	0.000523706	0.0206737
JAR-mir518a-3p-KD	chr14:35493497	intronic	SRP54	-0.452381	8.88e-05	0.00733929
JAR-mir518a-3p-KD	chr14:35495142	intronic	SRP54	0.281742	0.000384363	0.017311
JAR-mir518a-3p-KD	chr14:35495901	intronic	SRP54	-0.185921	0.000160081	0.0104104
JAR-mir518a-3p-KD	chr14:35496114	intronic	SRP54	0.301171	0.000558942	0.0216094
JAR-mir518a-3p-KD	chr14:45588145	intronic	FKBP3	-0.373162	0.000973224	0.0292117
JAR-mir518a-3p-KD	chr14:45588157	intronic	FKBP3	-0.193548	0.00092616	0.0283922
JAR-mir518a-3p-KD	chr14:50578571	intronic	VCPKMT	-0.453416	0.00169944	0.0396523
JAR-mir518a-3p-KD	chr14:50579643	intronic	VCPKMT	-0.4375	0.000319438	0.0155611
JAR-mir518a-3p-KD	chr14:50579799	intronic	VCPKMT	0.363636	0.000804959	0.0265942
JAR-mir518a-3p-KD	chr14:50581535	intronic	VCPKMT	0.617424	8.81e-05	0.007326
JAR-mir518a-3p-KD	chr14:50582035	intronic	VCPKMT	-0.7	0.000161841	0.0104104
JAR-mir518a-3p-KD	chr14:53109732	UTR3	ERO1L	-0.153077	0.000946093	0.0287304
JAR-mir518a-3p-KD	chr14:53110635	intronic	ERO1L	-0.253814	0.00169275	0.0396
JAR-mir518a-3p-KD	chr14:53118822	intronic	ERO1L	0.31565	0.00207755	0.0441251
JAR-mir518a-3p-KD	chr14:53139952	intronic	ERO1L	-0.249442	0.00123084	0.0337043
JAR-mir518a-3p-KD	chr14:53139959	intronic	ERO1L	-0.196429	0.00157391	0.0379916
JAR-mir518a-3p-KD	chr14:53140594	intronic	ERO1L	0.367515	1.16e-05	0.0024192
JAR-mir518a-3p-KD	chr14:53140992	intronic	ERO1L	-0.378064	0.000500874	0.020072
JAR-mir518a-3p-KD	chr14:53141899	intronic	ERO1L	0.518735	5e-05	0.00535759
JAR-mir518a-3p-KD	chr14:53242488	ncRNA_exonic	RP11-589M4.1	0.352727	0.000841703	0.0270906
JAR-mir518a-3p-KD	chr14:53243434	ncRNA_intronic	RP11-589M4.1	-0.642857	4e-06	0.00129537
JAR-mir518a-3p-KD	chr14:55427727	intronic	WDHD1	0.7	7.04e-06	0.00187415
JAR-mir518a-3p-KD	chr14:55427818	intronic	WDHD1	-0.709091	2.49e-05	0.00357519
JAR-mir518a-3p-KD	chr14:62209895	ncRNA_intronic	HIF1A-AS2,RP11-618G20.1	0.359133	0.000649991	0.0235418
JAR-mir518a-3p-KD	chr14:62211059	ncRNA_intronic	HIF1A-AS2,RP11-618G20.1	0.381944	0.00086079	0.0273718
JAR-mir518a-3p-KD	chr14:64154002	intronic	SGPP1	0.380952	0.00180184	0.040876
JAR-mir518a-3p-KD	chr14:64155634	intronic	SGPP1	0.528571	0.00147759	0.0369093
JAR-mir518a-3p-KD	chr14:64190315	intronic	SGPP1	-0.263338	0.000664647	0.0238885
JAR-mir518a-3p-KD	chr14:64191898	intronic	SGPP1	0.320455	0.00234386	0.0474075
JAR-mir518a-3p-KD	chr14:64192006	intronic	SGPP1	-0.301627	0.0013298	0.0349455
JAR-mir518a-3p-KD	chr14:64952898	UTR3	ZBTB25	0.442875	5.77e-05	0.00582203
JAR-mir518a-3p-KD	chr14:68148798	intronic	RDH11,RP11-1012A1.4	0.509524	0.0018456	0.0412853
JAR-mir518a-3p-KD	chr14:70834099	ncRNA_intronic	SYNJ2BP-COX16	0.444712	0.00135103	0.035222
JAR-mir518a-3p-KD	chr14:70835925	ncRNA_intronic	SYNJ2BP-COX16	0.48495	0.00150323	0.0370856
JAR-mir518a-3p-KD	chr14:73585886	intronic	RBM25	-0.619048	1.36e-05	0.00261814
JAR-mir518a-3p-KD	chr14:74351845	UTR3	PTGR2	0.261654	0.00134518	0.0351825
JAR-mir518a-3p-KD	chr14:74351863	UTR3	PTGR2	0.32381	0.000197836	0.0118921
JAR-mir518a-3p-KD	chr14:74385883	ncRNA_intronic	RP5-1021I20.5	0.6	0.00119442	0.032968
JAR-mir518a-3p-KD	chr14:75353129	intronic	DLST	0.444444	0.00176509	0.0404843
JAR-mir518a-3p-KD	chr14:75558751	intronic	NEK9	-0.352941	0.000107935	0.00832436
JAR-mir518a-3p-KD	chr14:75559066	intronic	NEK9	0.656863	8.4e-05	0.00712652
JAR-mir518a-3p-KD	chr14:75603141	ncRNA_intronic	RP11-950C14.7	-0.637363	8.53e-06	0.00203903
JAR-mir518a-3p-KD	chr14:76119235	intronic	C14orf1,FLVCR2	-0.5	5.85e-05	0.00582608
JAR-mir518a-3p-KD	chr14:76119258	intronic	C14orf1,FLVCR2	0.666667	4.79e-06	0.00145665
JAR-mir518a-3p-KD	chr14:77927776	intronic	AHSA1	0.506868	8.94e-06	0.00208778
JAR-mir518a-3p-KD	chr14:77933611	intronic	AHSA1	-0.401369	6.95e-05	0.00639115
JAR-mir518a-3p-KD	chr14:77933898	intronic	AHSA1	0.281624	0.000782966	0.0263902
JAR-mir518a-3p-KD	chr14:78182405	intronic	SLIRP	0.379379	0.00230704	0.0468949
JAR-mir518a-3p-KD	chr14:78182873	intronic	SLIRP	0.631868	0.000227693	0.0128615
JAR-mir518a-3p-KD	chr14:78183234	intronic	SLIRP	0.7	0.000161841	0.0104104
JAR-mir518a-3p-KD	chr14:90732429	intronic	PSMC1	-0.450476	1.8e-05	0.0030514
JAR-mir518a-3p-KD	chr14:90733682	intronic	PSMC1	-0.636364	0.000328037	0.0157581
JAR-mir518a-3p-KD	chr14:90733751	intronic	PSMC1	-0.348584	0.00187134	0.0415716
JAR-mir518a-3p-KD	chr14:91944117	intronic	SMEK1	0.516667	0.000964993	0.029033
JAR-mir518a-3p-KD	chr14:91944212	intronic	SMEK1	-0.55	0.000749291	0.0256147
JAR-mir518a-3p-KD	chr14:91945465	intronic	SMEK1	0.447619	0.00231433	0.0469459
JAR-mir518a-3p-KD	chr14:91946112	intronic	SMEK1	-0.52381	0.000904236	0.0281554
JAR-mir518a-3p-KD	chr14:91946229	intronic	SMEK1	-0.57563	0.000119565	0.00886106
[truncated: 5,673 more rows]
