# Supplementary material for: Genetic variation and microRNA targeting of A-to-I RNA editing fine tune human tissue transcriptomes
Source: Genome Biol. 2021 Mar 9;22:77. doi: 10.1186/s13059-021-02287-1 (PMC7942016; doi:10.1186/s13059-021-02287-1)
Supplement: Supplementary file 11 — Additional file 11: Table S10. List of miRNA-mediated tissue-specific edQTL:eQTL colocalization events. [file 13059_2021_2287_MOESM11_ESM.xlsx]

## Sheet: Table S10
editing site	prediction	miRNA	colocalizing tissues	noncolocalizing tissues	fold change
chr1:204525591	miRNA loss	miR-548s	Nerve	Skin_Not_Sun_Exposed,Skin_Sun_Exposed	5.55522
chr1:204525591	miRNA loss	miR-4701-5p	Nerve	Skin_Not_Sun_Exposed,Skin_Sun_Exposed	2.8802
chr1:204525591	miRNA loss	miR-4435	Nerve	Skin_Not_Sun_Exposed,Skin_Sun_Exposed	2.21599
chr12:98943103	miRNA loss	miR-4635	Lung	Cells_LCL,Whole_Blood	2.19678
chr15:90444654	miRNA loss	miR-214-5p	Cells_fibroblasts	Colon_Sigmoid,Lung,Small_Intestine,Spinal_cord,Vagina	2.15799
chr16:89629906	miRNA gain	miR-6513-3p	Adrenal_Gland,Colon_Transverse,Esophagus_Gastroesophageal_Junction,Esophagus_Muscularis,Prostate,Skin_Not_Sun_Exposed,Skin_Sun_Exposed	Cerebellar_Hemisphere,Cerebellum	3.75712
chr16:89629906	miRNA gain	miR-26b-5p	Adrenal_Gland,Colon_Transverse,Esophagus_Gastroesophageal_Junction,Esophagus_Muscularis,Prostate,Skin_Not_Sun_Exposed,Skin_Sun_Exposed	Cerebellar_Hemisphere,Cerebellum	2.40205
chr2:130909639	miRNA loss	miR-6508-5p	Artery_Aorta	Anterior_cingulate_cortex,Cortex,Frontal_Cortex,Hypothalamus,Nucleus_accumbens,Putamen	3.92171
chr2:130909639	miRNA loss	miR-4777-5p	Artery_Aorta	Anterior_cingulate_cortex,Cortex,Frontal_Cortex,Hypothalamus,Nucleus_accumbens,Putamen	2.73074
chr5:134236730	miRNA loss	miR-8077	Cerebellum	Artery_Coronary	3.12453
chr5:134236730	miRNA loss	miR-6765-5p	Cerebellum	Artery_Coronary	2.01121
chr6:150045998	miRNA loss	miR-6504-3p	Skin_Sun_Exposed	Cells_fibroblasts	3.29471
chr8:30535953	miRNA loss	miR-17-3p	Thyroid	Artery_Tibial,Prostate,Skin_Sun_Exposed	3.50716
chr8:30535953	miRNA loss	miR-181b-2-3p	Thyroid	Artery_Tibial,Prostate,Skin_Sun_Exposed	3.04137
