# Supplementary material for: Genetic variation and microRNA targeting of A-to-I RNA editing fine tune human tissue transcriptomes
Source: Genome Biol. 2021 Mar 9;22:77. doi: 10.1186/s13059-021-02287-1 (PMC7942016; doi:10.1186/s13059-021-02287-1)
Supplement: Supplementary file 12 — Additional file 12: Table S11. Number of tested sites and tested site-SNP pairs per tissue. [file 13059_2021_2287_MOESM12_ESM.xlsx]

## Sheet: Table S11
Tissue	Number of tested sites	Number of tested site-SNP pairs
Adipose_Subcutaneous	5928	3974894
Adipose_Visceral	4568	2935014
Adrenal_Gland	4968	2730046
Amygdala	3795	1446766
Anterior_cingulate_cortex	5136	2054441
Artery_Aorta	5188	3196706
Artery_Coronary	5481	2787329
Artery_Tibial	4772	3152481
Breast	6286	3734404
Caudate	4920	2534631
Cells_fibroblasts	4231	2777858
Cells_LCL	9398	4888486
Cerebellar_Hemisphere	16176	7599479
Cerebellum	12920	6344917
Colon_Sigmoid	5857	3309789
Colon_Transverse	5418	3285725
Cortex	4870	2252624
Esophagus_Gastroesophageal_Junction	5460	3033768
Esophagus_Mucosa	4438	2937508
Esophagus_Muscularis	5529	3481887
Frontal_Cortex	27265	14221182
Heart_Atrial_Appendage	3024	1782385
Heart_Left_Ventricle	2228	1404347
Hippocampus	4260	1900525
Hypothalamus	5568	2314814
Kidney_Cortex	4497	571582
Liver	5454	3113417
Lung	8534	5771744
Minor_Salivary_Gland	5558	1680214
Muscle	1080	759472
Nerve	7971	5137653
Nucleus_accumbens	5607	2831506
Ovary	9469	4255942
Pancreas	3150	1702417
Pituitary	9178	4223534
Prostate	7303	3328515
Putamen	4007	1771295
Skin_Not_Sun_Exposed	5692	3498692
Skin_Sun_Exposed	5781	3748817
Small_Intestine	6790	2985871
Spinal_cord	26723	10158963
Spleen	7515	3649100
Stomach	3864	2285802
Substantia_nigra	4178	1451861
Testis	4904	2603684
Thyroid	9462	6323935
Uterus	8976	3341912
Vagina	6659	2645672
Whole_Blood	4815	3794588
