# Supplementary material for: Genetic variation and microRNA targeting of A-to-I RNA editing fine tune human tissue transcriptomes
Source: Genome Biol. 2021 Mar 9;22:77. doi: 10.1186/s13059-021-02287-1 (PMC7942016; doi:10.1186/s13059-021-02287-1)
Supplement: Supplementary file 13 — Additional file 13: Table S12. List of edQTL p-value cutoffs for FDR of 10% across the 49 tissues. [file 13059_2021_2287_MOESM13_ESM.xlsx]

## Sheet: Table S12
Tissue	p-value
Adipose_Subcutaneous	2.56e-06
Adipose_Visceral	7.37e-07
Adrenal_Gland	9.27e-07
Amygdala	6.7e-07
Anterior_cingulate_cortex	1.28e-06
Artery_Aorta	1.01e-06
Artery_Coronary	2.71e-07
Artery_Tibial	2.17e-06
Breast	7.2e-07
Caudate	4.69e-07
Cells_fibroblasts	3.36e-06
Cells_LCL	9.17e-07
Cerebellar_Hemisphere	6.06e-07
Cerebellum	9.7e-07
Colon_Sigmoid	8.1e-07
Colon_Transverse	2.95e-07
Cortex	6.39e-07
Esophagus_Gastroesophageal_Junction	6.68e-07
Esophagus_Mucosa	1.18e-06
Esophagus_Muscularis	1.64e-06
Frontal_Cortex	2.16e-07
Heart_Atrial_Appendage	1.54e-07
Heart_Left_Ventricle	9.71e-07
Hippocampus	9.21e-07
Hypothalamus	1.01e-06
Kidney_Cortex	1.07e-06
Liver	9.62e-07
Lung	1.7e-06
Minor_Salivary_Gland	4.56e-07
Muscle	1.28e-06
Nerve	2.98e-06
Nucleus_accumbens	8.01e-07
Ovary	1.55e-06
Pancreas	1.65e-06
Pituitary	1.83e-06
Prostate	7.19e-07
Putamen	1.73e-06
Skin_Not_Sun_Exposed	1.44e-06
Skin_Sun_Exposed	3.45e-06
Small_Intestine	2.46e-07
Spinal_cord	2.61e-07
Spleen	8.17e-07
Stomach	3.74e-07
Substantia_nigra	1.16e-06
Testis	3.92e-07
Thyroid	1.79e-06
Uterus	4.07e-07
Vagina	4.72e-07
Whole_Blood	1.26e-06
