# Supplementary material for: Genetic variation and microRNA targeting of A-to-I RNA editing fine tune human tissue transcriptomes
Source: Genome Biol. 2021 Mar 9;22:77. doi: 10.1186/s13059-021-02287-1 (PMC7942016; doi:10.1186/s13059-021-02287-1)
Supplement: Supplementary file 14 — Additional file 14: Table S13. Primer sequences used for 3′-UTR luciferase reporter assays. [file 13059_2021_2287_MOESM14_ESM.xlsx]

## Sheet: Table S13
name	sequences (5'-3')
DHFR-EcoRI-For	CGGCACGCTGATTGAGAATTCTTTGGGCCCAGGGAGTTTC
DHFR-NheI-Rev	GTACTCTAGAAGATCGCTAGCTGTGTTTTTTGTAGAGATGGG
DHFR-A-G-Rev	AGCGCTGGGATTACAGGCGTGAGCCACTGTGCCTGG
DHFR-A-G-For	CGCCTGTAATCCCAGCGCTTT
RPL13-EcoRI-For	CGGCACGCTGATTGAGAATTCAATGCTTTACTTTCTGTGTTGA
RPL13-NheI-Rev	GTACTCTAGAAGATCGCTAGCAATGACGCCCCAAAGTCCA
RPL13-A-G-Rev	TGCCTCCTGGGTCAAGTGATCCCTCACCTCTG
RPL13-A-G-For	CACTTGACCCAGGAGGCAGAGGCT
GSR-EcoRI-For	CGGCACGCTGATTGAGAATTCTACAAGTTTGAGGCCAGCAT
GSR-NheI-Rev	GTACTCTAGAAGATCGCTAGCTTTTCAAATTTTTGGAAGTTTTTC
GSR-A-G-Rev	GATCAGGACTCACCGCAGCCTCACCTCACCC
GSR-A-G-For	CTGCGGTGAGTCCTGATCATGCTG
MDM4-EcoRI-For	CGGCACGCTGATTGAGAATTCTCATAAAGTGGGAAGAAAACAG
MDM4-NheI-Rev	GTACTCTAGAAGATCGCTAGCGAAAGTCATATTCAAGGTTGC
MDM4-A-G-Rev	GCCCACTTCGGCCACCCCAGTGCTGGA
MDM4-A-G-For	GGGGTGGCCGAAGTGGGCAGATTGCTTGC
ARPIN-EcoRI-For	CGGCACGCTGATTGAGAATTCGGGACGTGGCTGCCTCTG
ARPIN-NheI-Rev	GTACTCTAGAAGATCGCTAGCCCAGAGGTGGCATGGGAA
ARPIN-A-G-Rev	CTCACGCCTGCAATCCCAACACCTTGGGAG
ARPIN-A-G-For	TGGGATTGCAGGCGTGAGCCACTGCA
miR4701-BamHI-For	TTAAAGGATCCGATTCCCTCTTATCCGCACT
miR4701-BglII-Rev	TTAAAAGATCTTCCATCTCCTCCTTCTCCC
Firefly-qPCR-For	ACTGGGACGAAGACGAACAC
Firefly-qPCR-Rev	GGCGACGTAATCCACGATCT
Renilla-qPCR-For	TCGCCTCCTGGATCACTACA
Renilla-qPCR-Rev	CAAGCACCATTTTCTCGCCC
