# Supplementary material for: Genetic variation and microRNA targeting of A-to-I RNA editing fine tune human tissue transcriptomes
Source: Genome Biol. 2021 Mar 9;22:77. doi: 10.1186/s13059-021-02287-1 (PMC7942016; doi:10.1186/s13059-021-02287-1)
Supplement: Supplementary file 15 — Additional file 15: Table S14. Description of plasmids used for 3′-UTR luciferase reporter assays. [file 13059_2021_2287_MOESM15_ESM.xlsx]

## Sheet: Table S14
DLR Reporter Plasmids	Inserted sequences (hg19)	RNA editing sites (hg19)	Predicted Effects of RNA editing
pRF-DHFR-3'-UTR unedited/edited	chr5: 79923336-79923518(-)	chr5: 79923430	Disrupts miR-125a seed
pRF-RPL13-3'-UTR unedited/edited	chr16: 89629451-89630201(+)	chr16: 89629906	Creates miR-26b seed
pRF-GSR-3'-UTR unedited/edited	chr8: 30535607-30536107(-)	chr8: 30535953	Disrupts miR-17 seed
pRF-MDM4-3'-UTR unedited/edited	chr1: 204525142-204526042(+)	chr1: 204525591	Disrupts miR-4701 seed
pRF-ARPIN-3'-UTR unedited/edited	chr15: 90444303-90445026(-)	chr15: 90444654	Disrupts miR-214 seed
miRNA Expression Plasmids	Inserted pri-miRNA sequences (hg19)
pSIF-miR-125a	chr19: 52196481-52196616(+)
pSIF-miR-26b	chr2: 219267340-219267474(+)
pSIF-miR-17	chr13: 92002832-92002968(+)
pSIF-miR-4701	chr12: 49165731-49165846(-)
pSIF-miR-214	chr1: 172107917-172108050(-)
